# Supplementary material for: Boosting NAD+ blunts TLR4-induced type I IFN in control and systemic lupus erythematosus monocytes
Source: J Clin Invest. 2022 Mar 1;132(5):e139828. doi: 10.1172/JCI139828 (PMC8884917; doi:10.1172/JCI139828)
Supplement: Supplemental table 3 [file jci-132-139828-s089.xlsx]

## Sheet: Supp_Table_DEresult_Refed0P_Ref
Supplemental Table 3. Differential expression result for RefedP vs. RefedNR comparison in naïve monocytes.
ensemblID	hgnc_symbol	feature	id	fc	pval	qval	FPKM.S11	FPKM.S15	FPKM.S19	FPKM.S23	FPKM.S26	FPKM.S28	FPKM.S3	FPKM.S30	FPKM.S32	FPKM.S34	FPKM.S36	FPKM.S38	FPKM.S40	FPKM.S42	FPKM.S54	FPKM.S7
ENSG00000156313	RPGR	gene	ENSG00000156313.13	0.771152	0.000139354	0.890972	4.08302	4.02588	4.02963	5.55286	4.83832	7.00071	3.83071	6.39348	5.02529	6.01564	5.89475	5.32576	6.38677	5.71727	4.55744	4.84949
ENSG00000112851	ERBIN	gene	ENSG00000112851.14	1.21481	0.000274919	0.890972	15.3665	13.7144	15.1929	13.8425	12.9442	10.6788	15.5286	10.5266	11.2184	10.9793	11.9702	12.2237	10.9755	12.0491	13.6032	11.7179
ENSG00000136169	SETDB2	gene	ENSG00000136169.16	1.47013	0.000400438	0.890972	4.9755	4.30563	5.47835	3.3991	4.45989	1.94794	4.55056	2.57529	2.6119	1.75165	3.44752	2.76935	2.6587	3.80899	4.31595	4.04145
ENSG00000135932	CAB39	gene	ENSG00000135932.10	2.21766	0.000419261	0.890972	18.2761	14.0523	18.7077	21.9715	8.48676	15.9943	15.5909	6.11349	6.78733	6.46907	5.77619	7.48725	5.90047	6.88771	26.9135	22.6167
ENSG00000150527	MIA2	gene	ENSG00000150527.17	1.23625	0.000894346	0.890972	3.58115	4.0966	4.7838	4.07596	4.38309	3.56381	4.22938	3.70394	3.00822	3.00503	2.77238	3.17003	3.20438	4.05344	4.89952	5.30462
ENSG00000166326	TRIM44	gene	ENSG00000166326.6	1.09231	0.00100547	0.890972	12.3845	12.1121	15.2627	14.0202	14.6075	11.229	11.0694	11.2495	10.8163	10.4731	11.3726	11.3251	11.9697	13.3906	14.3028	11.8504
ENSG00000139572	GPR84	gene	ENSG00000139572.3	0.595979	0.00116037	0.890972	40.7195	38.156	23.9112	34.6842	38.1137	66.3635	51.2164	75.3793	71.2775	66.4992	86.0162	75.6182	73.5251	27.1425	28.0286	31.7919
ENSG00000170088	TMEM192	gene	ENSG00000170088.13	1.11857	0.00122784	0.890972	2.09008	2.08546	2.67735	2.33347	2.76258	1.75487	1.94925	1.88433	1.78921	1.78395	1.9378	1.98927	1.87781	2.2877	2.66687	2.27546
ENSG00000146386	ABRACL	gene	ENSG00000146386.7	1.28568	0.00144064	0.890972	41.134	41.0193	39.6182	38.5567	35.0341	35.5727	50.9593	28.2036	29.6494	28.5346	36.7088	36.6698	32.422	25.207	38.7828	33.3147
ENSG00000100744	GSKIP	gene	ENSG00000100744.14	1.2213	0.00160092	0.890972	1.62484	1.68344	1.91138	2.00769	1.64048	1.4028	1.39928	0.865499	1.4233	1.31792	1.12337	1.53941	1.12433	1.4037	2.18935	2.0933
ENSG00000140992	PDPK1	gene	ENSG00000140992.18	1.96082	0.00160997	0.890972	7.51106	9.91416	4.00761	8.06318	4.26307	2.56207	6.64093	1.66732	5.70923	2.66452	2.73342	5.39978	2.64282	1.35805	3.04449	7.29681
ENSG00000133943	DGLUCY	gene	ENSG00000133943.20	1.16493	0.00167664	0.890972	5.47573	5.81113	5.80773	5.65279	6.46662	4.82509	5.91326	4.72731	5.47595	3.98123	4.49253	4.26673	4.85384	5.77372	6.40879	5.35048
ENSG00000120690	ELF1	gene	ENSG00000120690.15	1.2397	0.00175823	0.890972	144.585	147.911	203.364	148.857	170.504	108.361	141.067	116.162	116.258	119.282	114.747	131.274	117.889	169.922	174.417	150.077
ENSG00000205352	PRR13	gene	ENSG00000205352.10	1.24768	0.00219508	0.890972	10.6605	15.2738	11.7737	14.3885	10.953	9.38091	11.8867	10.7305	10.1306	9.68982	8.6533	9.33317	8.02094	11.5482	12.0751	12.7839
ENSG00000116478	HDAC1	gene	ENSG00000116478.11	1.09309	0.00241378	0.890972	18.5796	18.3538	20.0198	19.8894	19.0185	17.9226	19.4171	17.0258	16.6924	17.5056	15.7135	16.8559	17.0204	19.2523	17.8671	19.755
ENSG00000279095		gene	ENSG00000279095.1	0.793247	0.00290544	0.890972	2.19469	1.16965	1.42963	1.66778	1.33213	2.46473	1.76928	1.60082	2.32684	2.39853	2.25001	1.8481	2.73667	2.337	1.60899	1.32011
ENSG00000189077	TMEM120A	gene	ENSG00000189077.10	0.860864	0.00294323	0.890972	6.09402	8.08283	8.03215	7.2109	6.9449	8.49333	7.05854	8.30718	8.42481	9.09629	8.10494	7.73961	9.38303	7.30147	6.912	6.55606
ENSG00000094975	SUCO	gene	ENSG00000094975.13	1.33609	0.00304957	0.890972	3.98381	7.0796	7.75955	5.68097	5.24982	3.38658	6.05492	4.44952	5.06571	3.48831	4.35243	4.17533	4.77359	4.0917	7.73465	5.96547
ENSG00000026025	VIM	gene	ENSG00000026025.15	0.801699	0.00311037	0.890972	900.323	855.655	687.029	850.905	747.869	1204.34	928.371	1101.41	962.786	1057.02	854.083	1064.37	1225.29	855.228	670.721	824.962
ENSG00000112697	TMEM30A	gene	ENSG00000112697.15	1.40499	0.00317111	0.890972	35.3105	23.2731	39.7204	37.5025	37.7386	16.933	33.4901	21.7807	31.813	24.456	24.886	23.9971	22.5765	28.877	47.9613	33.2242
ENSG00000164096	C4orf3	gene	ENSG00000164096.12	1.16935	0.00343409	0.890972	32.3063	37.7536	31.583	31.4318	32.9276	29.548	31.4174	27.8092	27.371	25.9763	29.7279	30.2142	29.3141	27.4917	40.9523	29.921
ENSG00000136643	RPS6KC1	gene	ENSG00000136643.11	1.12369	0.00349257	0.890972	7.01194	7.10811	7.6076	7.57962	7.35623	6.66301	6.43437	5.6647	5.74431	5.34532	6.16023	5.15346	6.48033	7.10741	7.75615	6.11445
ENSG00000152492	CCDC50	gene	ENSG00000152492.14	1.22674	0.00349487	0.890972	4.67203	4.51132	5.17769	3.41485	4.35835	2.82509	4.54102	3.55694	2.56575	3.52586	3.42416	3.8907	3.26005	3.96403	4.02233	4.01386
ENSG00000250568		gene	ENSG00000250568.1	0.836357	0.00349884	0.890972	25.1413	22.2427	23.0948	24.2801	21.3767	26.7254	21.629	27.0566	23.2595	24.7017	22.5558	29.2772	27.5868	31.9075	22.968	18.7095
ENSG00000167851	CD300A	gene	ENSG00000167851.13	1.55244	0.00357351	0.890972	45.5348	33.2662	20.7301	20.7459	38.3696	22.2524	29.7563	29.3969	17.024	16.2128	19.0784	14.5278	21.0143	22.0808	32.9566	29.0703
ENSG00000031003	FAM13B	gene	ENSG00000031003.10	1.20122	0.00360026	0.890972	11.4825	11.1716	14.3046	11.2675	13.2471	9.18649	10.6418	8.77605	8.96042	9.77295	9.34128	11.2899	9.84604	11.8912	12.0483	14.3297
ENSG00000136754	ABI1	gene	ENSG00000136754.17	1.36867	0.00360886	0.890972	18.8181	27.4603	31.2261	29.3406	23.7937	18.2825	30.3654	17.706	16.3831	18.6944	27.0274	20.4762	17.7426	22.6293	34.2949	28.8059
ENSG00000172269	DPAGT1	gene	ENSG00000172269.18	0.863224	0.00371361	0.890972	1.58605	1.44073	2.04668	2.04866	2.17754	2.32428	1.17161	1.93655	1.74501	1.52398	1.6427	1.7571	2.52634	2.67353	1.84866	1.58557
ENSG00000163931	TKT	gene	ENSG00000163931.15	0.747453	0.00382507	0.890972	25.4155	41.044	37.5887	37.4999	30.5489	45.2082	28.9274	49.1895	51.6625	44.3884	33.9733	43.2038	31.6712	53.605	37.9688	31.7607
ENSG00000166562	SEC11C	gene	ENSG00000166562.8	1.14774	0.00382782	0.890972	3.67502	3.18499	3.89433	4.16883	3.81559	2.93211	3.03717	2.94256	3.32606	2.49622	2.26667	2.91576	3.33365	2.76117	3.34048	3.32178
ENSG00000141582	CBX4	gene	ENSG00000141582.14	1.23423	0.00399355	0.890972	2.05245	2.8547	3.42923	2.38134	1.84268	1.8147	2.25748	1.91277	1.52751	1.42413	1.90277	1.75048	1.44855	2.03574	2.9021	2.04208
ENSG00000250318		gene	ENSG00000250318.1	0.654245	0.00412548	0.890972	1.70755	1.60728	1.19325	2.70959	2.14169	4.714	1.1784	4.21798	3.77153	3.78425	3.08162	2.70616	1.44364	3.19704	2.49303	2.06733
ENSG00000198836	OPA1	gene	ENSG00000198836.9	1.09961	0.00413972	0.890972	10.5595	10.3057	12.793	11.7399	11.9789	9.8952	9.5942	8.3771	9.27623	9.64797	9.83086	9.88722	10.4661	10.6029	11.2961	10.899
ENSG00000001084	GCLC	gene	ENSG00000001084.11	1.40094	0.00414085	0.890972	5.84245	3.17207	4.046	3.67991	5.7807	2.95067	4.55213	2.76201	1.85501	2.24486	3.28074	4.17455	3.09205	3.40288	3.74421	5.14176
ENSG00000151893	CACUL1	gene	ENSG00000151893.14	1.2393	0.00419196	0.890972	7.14039	8.04996	9.3897	9.53482	10.6578	6.01062	9.71277	7.48893	7.04342	7.40177	6.61486	6.96681	5.6295	8.14529	11.1573	7.321
ENSG00000101220	C20orf27	gene	ENSG00000101220.17	0.785969	0.004209	0.890972	5.56987	6.22291	6.33744	5.96415	6.27051	7.76162	5.37561	8.98004	9.28925	9.08337	6.86738	5.13797	6.12068	8.12925	5.64654	5.50568
ENSG00000130766	SESN2	gene	ENSG00000130766.4	0.590957	0.00422591	0.890972	5.51732	3.56282	3.75589	6.49983	9.43571	10.7484	9.15831	11.1163	13.0287	13.2	10.9674	15.7886	9.96348	5.75798	3.55405	6.89143
ENSG00000086062	B4GALT1	gene	ENSG00000086062.12	0.783199	0.00424558	0.890972	77.6179	76.6324	67.6718	62.7318	59.0127	106.043	98.0725	105.379	89.5827	114.578	86.3859	112.111	95.8441	62.9185	58.2241	67.7494
ENSG00000161057	PSMC2	gene	ENSG00000161057.11	1.14177	0.00437715	0.890972	16.3586	15.1458	17.2504	18.6859	18.0942	13.3037	14.3173	12.6478	14.1639	12.0258	12.1235	13.3796	15.1895	17.5362	15.5918	15.9952
ENSG00000244187	TMEM141	gene	ENSG00000244187.7	0.837386	0.00452775	0.890972	5.03777	4.56277	4.89134	4.68725	5.38026	5.52247	5.60273	7.35135	6.71819	6.66253	5.72209	5.01585	5.22729	6.18556	4.71081	4.24758
ENSG00000103978	TMEM87A	gene	ENSG00000103978.15	1.18112	0.0046012	0.890972	6.8807	8.43579	10.4405	10.2961	11.1231	6.71766	8.9096	7.38365	6.6936	7.03958	6.29965	7.97385	8.08206	9.09568	9.52672	9.13137
ENSG00000054267	ARID4B	gene	ENSG00000054267.21	1.1522	0.00461708	0.890972	7.79071	7.74732	8.18662	8.89745	9.99457	7.44973	8.33816	6.93076	6.73935	7.25759	7.59216	7.52007	6.11364	7.28459	9.7251	7.3376
ENSG00000079739	PGM1	gene	ENSG00000079739.15	0.755811	0.00467576	0.890972	3.79844	4.81558	5.75322	7.14905	4.51925	6.11371	2.61481	6.54541	5.71588	5.00563	4.2587	5.24675	4.49931	6.2386	5.23563	2.1713
ENSG00000174748	RPL15	gene	ENSG00000174748.19	0.607701	0.00480097	0.890972	84.1996	63.951	81.0693	58.1121	66.2897	76.023	30.4898	60.437	77.2165	97.8374	73.9882	94.268	105.008	108.203	37.3316	39.0743
ENSG00000279520		gene	ENSG00000279520.1	1.30664	0.00495214	0.890972	6.68846	8.30938	7.25014	5.91098	6.39994	5.89832	10.599	6.8136	5.22454	5.57423	6.93475	4.3708	4.46389	6.56519	6.73869	8.58826
ENSG00000104714	ERICH1	gene	ENSG00000104714.13	1.24715	0.00495335	0.890972	6.30285	4.97395	7.95799	5.35243	6.46136	4.16217	4.30384	4.1354	3.74566	3.69119	4.4685	3.41148	4.40645	6.55618	6.71699	5.74323
ENSG00000196878	LAMB3	gene	ENSG00000196878.14	0.621955	0.00500451	0.890972	15.5813	11.651	15.771	9.34434	8.53284	21.1204	15.1864	24.4457	22.9762	20.7114	19.1174	24.405	15.3702	12.633	5.29438	12.7396
ENSG00000089048	ESF1	gene	ENSG00000089048.14	1.24778	0.00510745	0.890972	3.03259	2.70277	3.24144	3.8687	3.40913	2.2615	3.6771	1.96272	1.68329	2.3072	3.16842	2.64657	2.34987	2.68664	2.5363	3.29198
ENSG00000073584	SMARCE1	gene	ENSG00000073584.19	1.07844	0.0052469	0.890972	1.76475	1.70042	2.46428	2.57187	2.37928	1.62309	1.43282	1.44104	1.81804	1.31423	1.64826	1.41003	1.68563	2.1022	2.16768	1.59804
ENSG00000166199	ALKBH3	gene	ENSG00000166199.12	1.18557	0.00577095	0.890972	1.44762	1.303	2.65524	3.25493	2.67357	1.88655	1.65022	1.45365	1.64765	1.07526	1.25613	1.39913	1.46851	1.67569	2.44813	2.1247
ENSG00000242193	CRYZL2P	gene	ENSG00000242193.11	0.84062	0.0057757	0.890972	1.82791	0.950007	2.1351	2.42546	2.2329	2.22932	1.49245	2.10256	2.56536	1.88243	2.27406	1.80399	2.12375	2.57086	2.09735	1.62011
ENSG00000115760	BIRC6	gene	ENSG00000115760.13	1.08712	0.00598621	0.890972	13.1263	12.0149	14.325	15.6477	14.2451	12.5106	13.1034	11.3995	11.1116	11.6441	12.2335	12.1337	11.9398	13.5501	13.7236	12.3201
ENSG00000154589	LY96	gene	ENSG00000154589.6	1.26921	0.00606455	0.890972	36.3682	53.1207	35.4955	38.9145	43.828	33.3056	47.4124	37.6766	38.2858	35.868	30.2084	34.2914	46.852	30.005	48.615	52.4149
ENSG00000144136	SLC20A1	gene	ENSG00000144136.10	1.24224	0.00606857	0.890972	32.2006	28.0182	18.6513	31.5893	27.8144	24.0434	33.1418	22.2916	24.0126	22.4075	21.4982	20.257	25.6739	24.5305	29.3224	27.375
ENSG00000221823	PPP3R1	gene	ENSG00000221823.10	1.17556	0.00618544	0.890972	39.658	46.8369	45.9549	37.8507	46.2966	38.0807	45.5227	38.4533	30.8325	37.3913	37.9617	38.8899	36.1781	40.7089	51.9292	40.1135
ENSG00000143387	CTSK	gene	ENSG00000143387.12	0.706446	0.00620449	0.890972	3.66359	1.85	5.57284	3.27773	5.5941	5.90223	2.84307	6.12656	3.41474	4.69929	3.42879	4.77974	6.14887	6.47932	4.25048	2.78183
ENSG00000112249	ASCC3	gene	ENSG00000112249.13	1.19474	0.00626118	0.890972	5.12234	5.46763	6.00255	5.05604	6.3314	3.74792	4.35732	3.43935	3.81225	3.56281	4.07397	3.81768	5.22692	5.26293	5.96777	4.30284
ENSG00000167977	KCTD5	gene	ENSG00000167977.8	1.29302	0.00646459	0.890972	6.90195	7.8318	6.51021	9.66015	9.34626	5.16825	7.08191	7.09049	6.00163	5.13425	5.68141	5.16419	4.61576	7.70074	6.6545	9.91767
ENSG00000146859	TMEM140	gene	ENSG00000146859.6	1.54972	0.00648501	0.890972	9.17918	10.3769	8.37274	8.53372	10.3456	6.52796	7.33429	5.73861	10.5292	6.28074	3.32726	4.8383	4.56735	7.06917	16.4058	10.3808
ENSG00000115020	PIKFYVE	gene	ENSG00000115020.16	1.18755	0.00649926	0.890972	8.30967	9.12026	13.7325	10.0081	10.0325	7.89919	8.94841	7.06558	6.24297	6.86751	7.61965	8.76669	8.07937	9.32874	10.7217	8.17336
ENSG00000214413	BBIP1	gene	ENSG00000214413.7	0.879104	0.00670352	0.890972	2.38919	2.07224	2.16403	1.99148	1.96317	2.83907	2.13751	2.87411	2.40097	2.26438	2.13752	2.26117	2.80356	2.30515	2.0855	1.72329
ENSG00000129219	PLD2	gene	ENSG00000129219.13	0.853948	0.00672331	0.890972	5.43555	5.50858	6.85414	7.49596	6.59762	6.17404	4.97664	6.26265	7.54676	7.18852	7.08855	4.93251	6.99521	7.25318	5.60765	4.55371
ENSG00000155849	ELMO1	gene	ENSG00000155849.15	0.866777	0.00675029	0.890972	6.3028	5.27396	7.70536	6.59563	7.40053	8.24929	6.95196	8.18147	7.32048	7.6028	8.33269	7.79953	7.38263	7.96821	8.30425	6.35941
ENSG00000137216	TMEM63B	gene	ENSG00000137216.18	0.727697	0.00722985	0.890972	4.97901	5.84085	2.85914	3.46174	5.69351	8.34018	5.85873	6.45137	7.98912	9.10473	5.9816	7.61322	6.48629	3.85184	3.32332	3.61698
ENSG00000172081	MOB3A	gene	ENSG00000172081.13	0.836701	0.00723572	0.890972	53.5903	49.2622	59.7405	65.8442	57.3953	80.1886	50.593	66.8109	59.4651	72.55	52.953	57.8183	60.4622	68.4248	64.7511	46.7296
ENSG00000025039	RRAGD	gene	ENSG00000025039.14	1.23905	0.0073364	0.890972	8.14602	6.94751	6.00505	4.19109	5.82757	4.27697	6.84373	4.81504	4.86185	4.4649	6.17885	5.24554	5.51775	3.72258	4.97763	5.29523
ENSG00000100938	GMPR2	gene	ENSG00000100938.17	1.19274	0.00743946	0.890972	11.3066	11.1539	9.99838	12.5789	9.39762	7.82326	8.70947	8.63956	9.61258	7.40997	7.37975	7.22084	8.49765	10.7453	11.1413	9.75217
ENSG00000255893		gene	ENSG00000255893.1	0.67023	0.00756714	0.890972	1.39085	1.12337	2.6642	1.30761	0.581727	4.1712	1.99448	2.25599	2.97911	2.29292	1.68741	2.45199	1.71256	3.56906	1.28889	1.54418
ENSG00000165983	PTER	gene	ENSG00000165983.14	1.25609	0.00770112	0.890972	1.6676	1.55564	2.59415	1.97383	2.29412	1.76475	1.97681	1.12723	0.889446	1.21644	2.12936	1.07994	1.39616	1.23538	2.38558	1.67327
ENSG00000170873	MTSS1	gene	ENSG00000170873.18	1.6751	0.00774851	0.890972	7.60868	12.8035	11.7534	9.04578	13.9902	10.0571	31.3725	5.95213	7.42748	6.03033	7.49031	5.96556	7.82874	9.55635	9.04012	14.5236
ENSG00000136682	CBWD2	gene	ENSG00000136682.14	1.20949	0.00784886	0.890972	2.54395	4.55689	3.46636	2.90583	3.70825	2.57924	3.58807	2.61493	2.72869	2.27703	2.21573	3.13179	2.47483	2.67866	2.88416	3.22188
ENSG00000110047	EHD1	gene	ENSG00000110047.17	0.58267	0.00809497	0.890972	63.1739	42.9635	17.4428	15.0771	20.1825	85.5649	71.1077	86.8649	75.9887	86.4617	51.0435	63.7455	68.6564	21.1362	14.1303	33.928
ENSG00000214046	SMIM7	gene	ENSG00000214046.8	1.12059	0.008116	0.890972	2.34257	2.40656	3.31282	3.29206	2.92039	2.21025	2.37996	2.14987	2.21195	1.89351	1.76424	2.14672	1.96468	3.22767	3.18241	2.23309
ENSG00000112685	EXOC2	gene	ENSG00000112685.13	1.2639	0.00840392	0.890972	6.16791	5.10675	4.31971	5.0071	6.10383	4.89277	7.40869	4.27175	4.21842	4.09498	5.48853	5.07747	3.10875	4.90164	7.1514	5.16376
ENSG00000253738	OTUD6B-AS1	gene	ENSG00000253738.1	1.14558	0.00851126	0.890972	1.63918	1.93711	2.43727	2.01341	1.94528	1.49907	1.35128	1.69564	1.47765	1.19423	1.20862	1.83704	1.46031	1.5851	2.16753	2.1129
ENSG00000099804	CDC34	gene	ENSG00000099804.8	0.823876	0.00863591	0.890972	3.51627	3.27454	4.81905	5.27263	4.54203	5.40725	5.2635	4.95822	5.42808	6.042	5.14728	5.59713	4.3278	5.40908	3.64987	3.99936
ENSG00000143190	POU2F1	gene	ENSG00000143190.21	1.11319	0.00867567	0.890972	2.57082	2.03337	2.70945	2.64757	2.1735	1.95267	2.38349	2.02806	2.01047	2.166	2.17799	2.10908	1.84709	1.84471	2.58012	2.02032
ENSG00000123106	CCDC91	gene	ENSG00000123106.10	1.13444	0.00874141	0.890972	1.40663	1.96644	1.96755	1.96312	2.19736	1.62985	1.96817	1.3077	1.37604	1.45535	1.60393	1.71123	1.47931	1.81892	1.75675	2.15043
ENSG00000196730	DAPK1	gene	ENSG00000196730.12	0.79311	0.00874798	0.890972	11.2598	6.64665	13.2647	13.3593	14.9194	14.3154	8.58738	13.6077	13.8581	13.9495	14.2154	11.8354	11.3683	12.8701	10.502	10.6059
ENSG00000151366	NDUFC2	gene	ENSG00000151366.12	1.20195	0.00884997	0.890972	4.44029	4.66904	4.94227	4.13576	3.48438	3.20119	3.21496	3.25624	2.98476	2.73531	3.07317	4.04955	3.76973	3.12232	5.03131	3.86168
ENSG00000005810	MYCBP2	gene	ENSG00000005810.17	1.12919	0.00891662	0.890972	18.5037	19.8443	21.6429	22.0133	22.536	17.3147	18.5526	15.7933	15.0927	16.0676	15.7488	19.2077	17.1246	18.4115	18.6058	16.2323
ENSG00000182117	NOP10	gene	ENSG00000182117.5	1.16683	0.00892157	0.890972	166.048	164.766	150.392	153.941	171.328	138.114	138.945	144.275	131.048	118.923	112.633	143.943	126.899	161.542	151.255	171.166
ENSG00000078237	TIGAR	gene	ENSG00000078237.6	1.13365	0.00893634	0.890972	5.21107	5.39618	8.75257	7.97299	7.83857	5.23064	5.74884	5.39305	5.51191	5.20233	5.35671	5.59717	5.76434	6.14271	6.40515	7.38734
ENSG00000213064	SFT2D2	gene	ENSG00000213064.9	1.20849	0.00909868	0.890972	12.7572	15.1802	16.3011	17.7611	16.988	14.0832	15.1085	11.3674	12.1182	13.1586	10.672	10.785	12.5293	15.8159	21.8004	13.2483
ENSG00000100288	CHKB	gene	ENSG00000100288.19	0.717057	0.00937472	0.890972	9.76892	15.9191	19.2254	13.9809	11.9246	24.9296	16.5368	20.0861	20.1047	18.9499	14.4554	19.5989	17.0915	20.6903	9.10192	16.5245
ENSG00000167065	DUSP18	gene	ENSG00000167065.13	0.723546	0.00956241	0.890972	5.73031	5.87308	3.1614	9.6695	5.68086	8.72379	5.51421	7.63554	10.8544	7.30603	7.40395	8.67563	8.97162	8.70899	5.92673	6.70641
ENSG00000100219	XBP1	gene	ENSG00000100219.16	0.80529	0.00964517	0.890972	49.8687	41.8678	49.7664	39.9132	44.4023	70.794	50.5226	64.7516	48.3402	59.5766	48.4294	56.6849	45.6247	66.4775	40.6368	48.264
ENSG00000152818	UTRN	gene	ENSG00000152818.18	1.31291	0.00996796	0.890972	23.8071	31.7665	31.2059	30.4806	32.6764	20.7915	34.5292	19.8282	16.8361	18.4681	23.2325	26.2487	23.6735	28.1166	36.4008	20.7347
ENSG00000141759	TXNL4A	gene	ENSG00000141759.14	1.14859	0.0101311	0.890972	2.62965	2.92435	3.92341	3.88076	3.25995	2.74889	2.91889	2.18732	2.76694	2.88679	2.10351	2.51992	2.51127	2.6808	2.63715	3.43462
ENSG00000101109	STK4	gene	ENSG00000101109.11	1.38859	0.0101803	0.890972	8.42085	8.51883	31.3545	32.8113	26.0104	8.43844	8.83587	6.78055	7.22057	7.05515	7.22418	8.72544	8.64869	11.9587	10.0947	8.77093
ENSG00000102858	MGRN1	gene	ENSG00000102858.12	0.734819	0.0104165	0.890972	2.70024	1.87646	2.36835	1.7174	3.37417	3.02823	1.31985	2.27829	4.35786	1.84197	2.66187	2.62764	3.82478	4.23358	1.76504	1.98192
ENSG00000133983	COX16	gene	ENSG00000133983.14	1.1358	0.0104166	0.890972	6.99362	7.52636	7.5058	8.49461	9.03129	7.61339	7.34029	6.57888	5.94295	5.80491	5.90436	5.95386	7.71298	7.59137	8.53348	7.57768
ENSG00000172172	MRPL13	gene	ENSG00000172172.7	1.16711	0.0104608	0.890972	1.60532	2.05929	2.18042	2.77501	2.32529	2.1139	2.20685	1.61871	1.52813	1.20805	1.56164	1.32897	1.7539	2.29245	2.35633	2.23686
ENSG00000108846	ABCC3	gene	ENSG00000108846.15	1.55238	0.0105086	0.890972	2.68827	3.15108	3.60877	1.50058	3.30045	2.37944	4.46951	1.56525	4.04615	1.33205	1.90437	1.07169	1.48224	1.30634	2.34599	5.33626
ENSG00000102901	CENPT	gene	ENSG00000102901.12	0.809222	0.0105334	0.890972	2.59364	1.99728	1.60949	2.70321	2.04131	2.59011	1.80498	2.64908	3.84349	2.38802	2.71221	2.11093	3.23258	3.47879	2.21832	2.31517
ENSG00000260078		gene	ENSG00000260078.3	1.15847	0.0105556	0.890972	2.29617	3.00378	3.53105	3.98016	2.80523	2.04502	2.27244	2.63508	2.17421	1.84612	2.00341	2.42821	2.36693	2.02137	3.04601	2.16671
ENSG00000152422	XRCC4	gene	ENSG00000152422.15	1.12165	0.0105693	0.890972	5.96556	5.84146	6.26911	5.8547	6.62192	5.05263	6.06514	6.32754	4.72237	5.79315	5.73022	4.72811	4.81772	5.77814	6.28352	6.31462
ENSG00000110079	MS4A4A	gene	ENSG00000110079.16	1.57681	0.0105818	0.890972	2.76569	4.66218	5.90611	6.26775	7.34961	2.31644	8.65527	4.65266	1.8197	2.36794	2.56456	3.31285	2.50647	3.15757	6.07036	2.46256
ENSG00000106603	COA1	gene	ENSG00000106603.18	1.14826	0.0110118	0.890972	1.75391	2.18279	1.77784	1.82725	2.04213	1.48103	1.85023	1.52045	1.08904	1.21745	1.33235	1.53464	1.47521	2.0241	1.78564	1.5536
ENSG00000213585	VDAC1	gene	ENSG00000213585.10	0.846392	0.0111751	0.890972	20.029	22.6365	25.8948	32.9265	22.9674	27.1648	17.8026	23.2961	26.4756	24.783	25.2706	28.7756	32.1945	28.2081	26.1103	24.0108
ENSG00000158985	CDC42SE2	gene	ENSG00000158985.13	1.45045	0.0112113	0.890972	16.462	15.7325	24.187	11.2696	17.8474	8.93286	14.5782	10.9383	9.46184	13.9417	12.8833	9.16026	10.9598	11.5563	28.3327	11.2785
ENSG00000119979	FAM45A	gene	ENSG00000119979.16	1.29306	0.0113962	0.890972	3.36588	2.83299	3.83028	5.02288	4.19719	2.2537	4.14613	3.10623	1.88974	2.46419	1.97402	2.82205	3.81806	3.95233	4.78666	3.91006
ENSG00000164151	ICE1	gene	ENSG00000164151.11	1.14527	0.0114435	0.890972	7.16704	6.50113	11.3034	11.6129	10.0225	6.44641	7.66738	6.30929	6.65966	5.71925	5.95843	6.44807	8.20816	9.28555	8.71233	7.13264
ENSG00000148396	SEC16A	gene	ENSG00000148396.18	0.819902	0.0114929	0.890972	13.1722	16.6188	13.0136	19.1851	17.1029	20.0683	15.044	20.7005	20.3783	20.1905	21.4304	14.9828	19.7252	17.0491	18.7191	14.3125
ENSG00000158470	B4GALT5	gene	ENSG00000158470.5	0.757528	0.011501	0.890972	68.985	54.4406	27.4682	41.1953	57.4116	76.1564	80.3037	68.5132	71.6166	95.612	85.0605	111.261	85.3239	39.9249	38.0035	58.3961
ENSG00000230989	HSBP1	gene	ENSG00000230989.6	1.14392	0.0115129	0.890972	7.76179	8.17471	8.79271	7.87556	8.73914	7.41351	10.0513	7.56134	6.34826	6.58711	6.4722	6.96607	8.40823	7.7306	7.456	8.10399
ENSG00000133321	RARRES3	gene	ENSG00000133321.10	1.39895	0.0116623	0.890972	17.7937	34.9598	12.4743	18.6112	21.9334	15.0161	19.52	13.8672	13.3694	13.8357	10.9834	13.5386	12.9031	17.2476	19.7888	15.571
ENSG00000116199	FAM20B	gene	ENSG00000116199.11	1.19288	0.0116983	0.890972	5.71469	5.80348	7.38415	7.7717	8.92446	6.55287	6.59579	4.67712	6.43953	5.11684	5.5927	5.63779	5.45293	6.50946	9.5199	7.47382
ENSG00000145901	TNIP1	gene	ENSG00000145901.14	0.599358	0.0117245	0.890972	72.4383	49.8649	21.1321	47.0782	45.7267	92.9279	54.8023	75.3716	83.1544	103.169	68.8413	95.2642	70.7194	34.1711	18.6486	35.2345
ENSG00000125870	SNRPB2	gene	ENSG00000125870.10	1.13318	0.011812	0.890972	15.9554	17.1382	19.4144	18.9868	19.7692	15.4047	16.0775	15.042	13.5178	13.9383	13.5886	15.2465	17.4738	16.9578	15.2776	19.3505
ENSG00000177302	TOP3A	gene	ENSG00000177302.14	1.19433	0.0119952	0.890972	6.27596	4.96362	7.43032	5.52587	6.14721	4.87269	4.22391	4.90357	4.28166	3.54537	3.49812	3.57552	3.40407	5.90135	5.22422	4.85748
ENSG00000178177	LCORL	gene	ENSG00000178177.15	1.12945	0.0119991	0.890972	1.46871	1.45017	1.59771	1.43914	1.38462	1.14529	1.38401	1.44338	0.989098	1.29782	1.42566	1.21421	1.14395	1.17664	2.09265	1.4207
ENSG00000048471	SNX29	gene	ENSG00000048471.13	0.854132	0.0121985	0.890972	8.14701	5.603	8.88612	10.1971	6.85882	8.56771	6.93836	7.69718	8.19414	7.88493	8.14666	8.56967	9.12452	9.86595	7.19413	6.35351
ENSG00000023892	DEF6	gene	ENSG00000023892.10	0.83797	0.0122739	0.890972	15.2197	17.2479	19.1333	19.5695	15.2805	19.1197	10.4449	18.5237	18.8398	17.5645	14.5644	14.2992	15.1578	19.9088	15.2838	11.3941
ENSG00000159131	GART	gene	ENSG00000159131.16	1.15004	0.0125416	0.890972	2.12531	2.09057	1.89627	2.51285	2.42287	1.90816	1.75896	1.44809	1.61313	1.52148	1.88095	1.81245	1.29394	2.23752	2.38516	2.17604
ENSG00000056586	RC3H2	gene	ENSG00000056586.15	1.22829	0.0128656	0.890972	5.18012	5.31436	4.79662	6.76067	7.6916	3.97441	5.83278	4.11507	5.47637	5.07974	5.3272	5.23394	3.84711	5.28559	6.92719	6.8226
ENSG00000153827	TRIP12	gene	ENSG00000153827.13	1.08697	0.0129132	0.890972	22.1228	22.0922	22.1771	23.805	26.4148	21.42	21.1968	21.4938	21.2663	20.5024	19.7247	21.3971	19.5785	22.4635	26.0741	22.6301
ENSG00000115947	ORC4	gene	ENSG00000115947.13	1.16141	0.0129278	0.890972	1.4534	1.46804	1.66465	1.14155	1.67503	1.32776	1.4997	1.35107	1.19762	0.964049	1.09238	1.12574	1.01107	1.48863	2.22719	1.54552
ENSG00000007047	MARK4	gene	ENSG00000007047.14	0.817304	0.0129538	0.890972	1.1706	2.12461	2.53399	2.06774	2.32717	2.46521	1.43643	3.24706	2.67445	3.03711	2.60972	2.08407	2.41566	2.34401	2.36052	2.50889
ENSG00000171132	PRKCE	gene	ENSG00000171132.13	1.21513	0.01319	0.890972	1.42736	1.91324	1.39505	1.48091	1.57865	1.03651	1.66718	1.62783	1.27941	1.14423	1.1394	1.48224	1.0625	1.2789	2.87548	1.64976
ENSG00000139687	RB1	gene	ENSG00000139687.14	1.22908	0.0132948	0.890972	8.80719	9.58766	7.40066	6.1535	8.32962	6.97351	8.47105	7.50223	6.41032	7.42397	8.34873	9.21489	6.0658	7.03409	11.4521	11.6758
ENSG00000167468	GPX4	gene	ENSG00000167468.16	0.755344	0.0132995	0.890972	18.0446	21.6808	24.844	31.4215	16.4406	29.9754	20.2548	21.6861	33.1117	34.2791	26.3021	19.7804	29.7854	25.6232	18.4943	19.0661
ENSG00000138760	SCARB2	gene	ENSG00000138760.9	1.25703	0.0133727	0.890972	5.57645	6.54842	4.96099	5.15154	7.80707	4.41489	5.55178	5.86991	4.4206	4.00353	5.01174	5.73034	4.90452	5.00615	8.73957	7.42328
ENSG00000153551	CMTM7	gene	ENSG00000153551.13	0.687313	0.0137558	0.890972	4.18686	11.0759	10.7196	6.58676	4.71207	9.86262	4.52911	11.8782	9.63677	9.2835	7.65188	7.78139	9.23684	13.167	6.17602	8.69916
ENSG00000248124	RRN3P1	gene	ENSG00000248124.7	1.35199	0.0139677	0.890972	6.23714	5.65695	6.06265	3.12909	4.5586	2.657	6.56298	4.4588	2.91225	3.73701	6.26406	4.4451	3.19192	3.74144	3.53781	6.78574
ENSG00000165417	GTF2A1	gene	ENSG00000165417.11	1.25823	0.0144915	0.890972	8.58818	8.32129	4.04877	5.202	8.2856	5.93593	9.47662	5.96944	6.49415	6.42695	9.05848	8.82352	4.71499	4.44713	8.43979	9.00985
ENSG00000005844	ITGAL	gene	ENSG00000005844.17	1.24558	0.0144948	0.890972	33.8215	46.9758	47.8396	34.3762	45.1056	36.5225	55.2111	30.7592	37.1269	32.5065	29.9679	29.5122	31.506	41.0843	37.2977	39.8772
ENSG00000110852	CLEC2B	gene	ENSG00000110852.4	1.48103	0.0147552	0.890972	21.4129	26.9988	28.1771	21.5244	34.5829	13.7089	32.3737	14.6907	11.7553	17.004	15.8208	21.6905	21.5702	26.6922	39.6786	16.9106
ENSG00000114779	ABHD14B	gene	ENSG00000114779.19	0.797329	0.014772	0.890972	4.7379	2.95734	6.79594	5.68979	4.96275	6.57488	5.36195	5.88399	7.01866	7.59493	5.8856	4.54065	6.29142	6.62054	4.71825	5.25201
ENSG00000142599	RERE	gene	ENSG00000142599.17	1.27797	0.0148831	0.890972	3.53835	4.92107	4.50711	3.87035	4.64741	3.53679	3.33291	3.76188	3.31644	3.04582	2.92803	3.35668	1.88638	2.13786	5.29063	3.19194
ENSG00000225648	SBDSP1	gene	ENSG00000225648.5	1.17418	0.0148924	0.890972	5.6891	5.13857	7.97351	5.97019	6.62967	4.13985	4.75488	3.50697	5.08966	4.24124	3.85839	3.50658	4.72382	6.18556	5.20904	4.39139
ENSG00000150756	FAM173B	gene	ENSG00000150756.13	1.13211	0.0148991	0.890972	1.71685	1.73617	1.99887	1.90417	1.77452	1.63635	1.29436	1.31485	1.4905	1.13035	1.61899	1.03421	1.38675	1.72045	2.36325	1.78977
ENSG00000179967	PPP1R14BP3	gene	ENSG00000179967.11	0.784786	0.0149534	0.890972	11.8518	11.0896	12.7084	13.0508	10.3227	15.7723	8.91666	11.908	14.2756	16.3378	12.9754	14.232	11.466	17.5704	7.87672	14.4842
ENSG00000101608	MYL12A	gene	ENSG00000101608.12	1.1676	0.0153128	0.890972	112.182	135.547	113.18	93.4771	105.532	104.524	119.647	103.663	88.9416	83.7327	101.997	97.2942	107.62	96.7594	130.181	101.371
ENSG00000145817	YIPF5	gene	ENSG00000145817.16	0.566839	0.0153729	0.890972	8.48545	5.72353	4.09504	15.8009	5.91599	13.3626	4.94312	12.3504	15.7913	12.3118	7.71679	15.0719	24.8454	8.82273	4.58278	11.4625
ENSG00000196655	TRAPPC4	gene	ENSG00000196655.11	0.868231	0.0154226	0.890972	2.86997	2.70611	3.34529	4.85502	3.37798	3.4768	2.41785	3.82599	3.35838	3.27834	2.60399	3.50572	3.89786	4.68379	3.18523	2.9042
ENSG00000161642	ZNF385A	gene	ENSG00000161642.17	0.766256	0.015607	0.890972	40.1322	48.6578	39.3521	46.1376	58.5627	60.9363	30.0137	53.2441	71.2259	63.0929	50.9459	40.2929	47.5225	45.6788	39.2813	37.9475
ENSG00000149100	EIF3M	gene	ENSG00000149100.12	0.881407	0.0156154	0.890972	13.3254	12.3871	16.1475	17.4065	13.5382	15.2384	12.7719	15.7906	15.5447	15.6396	12.9855	17.4162	17.4337	17.8765	14.458	15.429
ENSG00000254087	LYN	gene	ENSG00000254087.7	1.12974	0.0156706	0.890972	168.315	192.555	170.675	168.66	221.285	168.684	206.08	146.906	168.151	173.337	178.483	168.615	162.439	178.853	196.851	189.852
ENSG00000178537	SLC25A20	gene	ENSG00000178537.9	1.45782	0.0160499	0.890972	4.89367	4.36435	4.78567	8.81706	4.40265	3.37486	4.09499	5.19987	2.85198	2.86676	2.6203	3.83524	4.38382	3.78186	11.274	7.1701
ENSG00000105323	HNRNPUL1	gene	ENSG00000105323.16	0.890579	0.0162347	0.890972	19.0731	19.9641	23.3632	26.6574	21.0891	23.8473	18.2075	20.7087	25.1684	21.5217	18.2107	21.7123	22.3898	28.6329	23.1396	18.2619
ENSG00000166526	ZNF3	gene	ENSG00000166526.16	0.809674	0.0162401	0.890972	3.11596	3.41134	5.55705	6.75208	4.69049	4.53607	1.82363	3.33152	3.5332	3.53812	2.97847	3.76471	5.21125	6.01019	3.87262	1.74046
ENSG00000128908	INO80	gene	ENSG00000128908.15	1.09279	0.0164202	0.890972	11.8758	11.1962	14.945	15.9334	13.1772	12.0733	10.6302	10.5682	10.4912	9.63657	9.06467	10.8252	12.1025	12.672	12.9778	11.1643
ENSG00000074266	EED	gene	ENSG00000074266.19	1.12246	0.0165518	0.890972	1.929	1.57158	2.61008	2.32116	2.8487	1.7405	2.11341	1.76192	1.64763	1.67197	1.561	1.76745	1.4532	2.30941	2.31778	1.89222
ENSG00000112305	SMAP1	gene	ENSG00000112305.14	1.24865	0.0167312	0.890972	8.85485	7.89703	8.64018	8.45483	10.2075	8.07767	8.95447	6.82248	5.65401	7.5592	7.15029	9.62288	6.50514	4.4866	9.21157	7.38532
ENSG00000183401	CCDC159	gene	ENSG00000183401.11	0.839247	0.0167925	0.890972	6.4522	5.2101	5.44914	6.79825	7.21127	7.57265	5.29482	7.04359	9.129	7.16817	6.43224	7.07288	5.46826	9.05782	6.46164	6.27312
ENSG00000272941		gene	ENSG00000272941.1	1.58525	0.0168644	0.890972	2.58166	5.64926	2.105	2.37079	4.96174	1.39616	3.26423	2.44157	2.96581	1.82237	1.55433	1.95466	0.975038	2.84381	7.77403	2.78322
ENSG00000090432	MUL1	gene	ENSG00000090432.6	0.871441	0.0169952	0.890972	9.91209	8.45511	8.77411	9.89785	10.2937	10.4765	7.78817	9.43333	10.7524	9.28907	12.0298	8.31847	9.29376	11.4129	8.51471	7.68598
ENSG00000169231	THBS3	gene	ENSG00000169231.13	0.821457	0.0170101	0.890972	3.53071	2.60726	4.1291	4.25438	3.324	4.3274	2.73541	4.53133	5.77992	3.42396	3.83358	2.44704	4.46004	4.77311	4.01997	3.09913
ENSG00000113441	LNPEP	gene	ENSG00000113441.15	1.16589	0.0171313	0.890972	6.58424	5.8658	7.94784	7.03102	7.96817	6.06713	7.58961	5.42481	5.48628	5.78983	6.16696	6.58209	5.13746	6.73516	9.33817	5.97724
ENSG00000177169	ULK1	gene	ENSG00000177169.9	0.763042	0.0172914	0.890972	3.90772	3.70246	4.81952	5.61306	4.79835	6.42643	4.64894	5.18195	7.44095	5.96989	4.56081	6.21887	6.29967	3.63015	3.81966	2.54477
ENSG00000008018	PSMB1	gene	ENSG00000008018.8	1.1106	0.0173059	0.890972	43.3956	50.9691	53.2199	58.2001	52.4478	43.758	47.6352	44.2453	46.0336	37.402	37.4229	39.6824	47.2081	54.1541	49.8832	47.2312
ENSG00000261526		gene	ENSG00000261526.2	1.35206	0.0176412	0.890972	3.10697	4.76429	6.48976	3.5604	3.6225	3.31336	5.0875	4.06997	2.82015	1.75517	2.31276	1.91455	2.96601	2.82154	2.79966	4.19342
ENSG00000106546	AHR	gene	ENSG00000106546.13	0.735128	0.0182423	0.890972	77.6657	65.0608	45.4721	61.6147	82.6764	95.6823	61.9612	82.1318	88.7943	79.1572	74.8115	98.4287	95.1685	68.56	76.8923	37.0638
ENSG00000177879	AP3S1	gene	ENSG00000177879.15	1.12938	0.0183339	0.890972	12.4515	14.3433	14.8922	12.3385	13.6136	11.6111	14.0249	12.5453	12.37	13.4128	12.3776	14.5133	12.3422	10.4695	16.3135	14.3651
ENSG00000177105	RHOG	gene	ENSG00000177105.9	0.826636	0.0183762	0.890972	66.4354	74.679	46.5883	48.53	54.4327	80.3813	63.7825	82.8601	98.0499	88.3794	69.1184	61.8819	72.5602	59.742	62.8493	63.9048
ENSG00000086544	ITPKC	gene	ENSG00000086544.2	0.679003	0.018378	0.890972	4.40768	4.306	1.47053	3.20073	4.38607	7.71862	8.61969	9.89979	8.69614	9.30624	7.0863	4.61323	5.50108	3.64136	2.26533	3.85303
ENSG00000198223	CSF2RA	gene	ENSG00000198223.16	0.8007	0.0183797	0.890972	15.5336	12.274	14.9617	22.3613	15.0513	16.5531	16.327	16.4558	18.9584	21.1134	21.1527	20.6998	24.5821	22.9553	14.7422	19.2962
ENSG00000127914	AKAP9	gene	ENSG00000127914.16	1.10763	0.0185162	0.890972	6.96682	7.78502	8.97882	8.74308	8.13061	6.74172	7.00973	6.55645	6.01112	6.34442	6.84897	6.08775	7.33621	7.54146	9.38809	6.0344
ENSG00000108798	ABI3	gene	ENSG00000108798.8	1.30515	0.0185559	0.890972	6.3202	7.93274	5.83794	8.3034	10.3137	4.29188	8.66406	5.91187	5.23429	5.49743	4.61013	5.89189	4.15563	8.83055	6.8344	6.66555
ENSG00000120539	MASTL	gene	ENSG00000120539.14	1.42824	0.0185925	0.890972	8.67516	11.5404	10.5618	7.9293	9.73417	7.14068	22.5692	10.0378	11.5668	5.29708	7.36451	8.98345	9.4185	7.97909	10.2402	16.4527
ENSG00000147654	EBAG9	gene	ENSG00000147654.14	1.13501	0.0188206	0.890972	2.19506	2.21866	2.77497	2.7041	2.00425	2.27539	2.51829	2.01863	1.83897	2.0024	1.61012	1.87518	1.63012	2.60569	2.75268	2.37546
ENSG00000189339	SLC35E2B	gene	ENSG00000189339.11	0.774534	0.0188291	0.890972	0.599677	1.90617	2.3162	1.58483	2.99874	2.31545	1.69831	2.5707	2.80983	2.37169	2.00287	2.834	1.94506	2.8339	1.92407	1.85573
ENSG00000197498	RPF2	gene	ENSG00000197498.12	1.17792	0.0189332	0.890972	4.34069	4.91885	4.40062	5.11854	6.21458	4.03759	3.78064	3.67465	3.53139	2.62518	4.0966	3.0617	4.08581	4.72668	4.31326	4.87173
ENSG00000114812	VIPR1	gene	ENSG00000114812.12	0.803411	0.0189948	0.890972	1.99604	2.43981	2.9848	3.37699	3.38042	4.04148	2.76344	3.96692	3.87482	3.77471	1.85178	2.46429	3.14751	4.45365	2.51036	2.20601
ENSG00000005486	RHBDD2	gene	ENSG00000005486.16	0.766944	0.0190086	0.890972	3.68952	6.46482	6.17871	3.44869	3.89503	5.67978	3.57114	5.44081	5.80319	5.65767	4.30744	4.69758	6.89066	5.13242	3.31067	2.80521
ENSG00000161929	SCIMP	gene	ENSG00000161929.14	1.32128	0.0191097	0.890972	15.6733	24.672	21.1824	25.774	23.3786	16.2218	20.2487	17.7987	12.4182	12.2024	12.7256	14.1272	14.6201	25.528	32.5745	15.8425
ENSG00000102897	LYRM1	gene	ENSG00000102897.9	0.776716	0.019162	0.890972	1.98529	2.49425	3.14365	3.79454	2.06785	2.50201	2.2672	2.77913	5.3505	3.11823	4.12026	3.85739	4.52887	3.29786	3.29737	2.76471
ENSG00000138385	SSB	gene	ENSG00000138385.15	1.16655	0.0196158	0.890972	8.20835	11.83	8.29931	10.5129	10.3174	8.77395	8.5717	7.16033	7.31469	6.65148	7.47232	8.09182	8.03739	9.83698	9.43832	9.42189
ENSG00000136040	PLXNC1	gene	ENSG00000136040.8	1.22752	0.0197184	0.890972	30.5686	31.4544	30.7807	33.2665	33.8617	26.3571	32.5922	26.6733	23.3615	25.6928	25.4196	35.0089	22.4639	25.4225	45.4266	25.0421
ENSG00000096996	IL12RB1	gene	ENSG00000096996.15	1.25378	0.0199061	0.890972	2.99213	3.5864	1.9439	3.10138	4.77083	2.77497	3.92176	2.48294	2.23805	2.40699	2.49973	2.63953	2.54838	3.12772	4.65927	3.21511
ENSG00000138119	MYOF	gene	ENSG00000138119.16	1.37911	0.0199678	0.890972	8.80183	19.8668	11.3405	11.3331	17.6632	11.6579	19.5367	7.66935	9.16447	9.49045	8.81108	10.2093	8.94221	13.8463	13.7456	12.2609
ENSG00000163785	RYK	gene	ENSG00000163785.12	1.10887	0.020021	0.890972	2.90238	3.03832	3.7658	3.48591	3.40011	2.9702	3.36116	2.97074	2.69915	3.15726	3.47098	2.92962	2.47248	3.0077	3.83131	3.65715
ENSG00000169184	MN1	gene	ENSG00000169184.5	0.676036	0.0200273	0.890972	2.12452	2.3692	2.51838	3.9394	2.11671	4.06435	3.25089	1.7735	5.93969	4.70236	3.89612	6.23675	4.9789	3.24173	1.14311	2.69479
ENSG00000151883	PARP8	gene	ENSG00000151883.17	0.833736	0.0201049	0.890972	11.7183	9.96136	14.4583	11.8855	9.50713	10.8341	6.687	13.1054	12.746	9.20711	12.2463	11.5488	12.028	13.4541	12.7463	7.97456
ENSG00000231841	FAM192BP	gene	ENSG00000231841.1	1.1577	0.0201627	0.890972	2.80442	2.93502	2.56944	3.17287	2.55486	2.16051	2.38004	2.59921	1.99972	1.57553	1.96602	2.21286	1.79717	2.51668	3.08488	1.91389
ENSG00000101294	HM13	gene	ENSG00000101294.16	1.20998	0.0203195	0.890972	8.2602	7.56432	8.31954	8.73913	9.94749	8.19721	9.63941	8.39818	7.79793	6.83873	5.67474	7.71499	7.40683	8.62833	10.4083	12.7391
ENSG00000018189	RUFY3	gene	ENSG00000018189.12	1.20049	0.0203677	0.890972	5.33558	5.27395	7.27559	6.22649	7.3253	5.65744	6.0392	4.75602	4.80367	5.31692	4.82608	4.7324	3.15568	5.15407	7.49926	4.65945
ENSG00000116198	CEP104	gene	ENSG00000116198.12	1.12916	0.0204837	0.890972	1.86522	2.28882	2.36237	1.64311	2.18385	1.97948	2.01787	2.21558	1.51838	1.46072	1.56379	1.73401	1.57921	1.81504	2.21957	2.21431
ENSG00000084073	ZMPSTE24	gene	ENSG00000084073.8	1.13294	0.0205568	0.890972	7.15467	6.16625	7.43154	7.14397	6.8037	6.57819	6.32375	6.37998	5.93406	5.84027	5.37214	6.97226	5.65409	6.18889	9.23718	7.25412
ENSG00000152061	RABGAP1L	gene	ENSG00000152061.23	1.21518	0.0207334	0.890972	3.22485	4.38136	4.36583	4.00641	5.05943	3.60535	5.22089	3.93185	3.296	2.95589	2.18092	3.18888	2.88949	3.8834	4.64318	3.22192
ENSG00000129187	DCTD	gene	ENSG00000129187.14	1.1218	0.020933	0.890972	9.57673	8.04311	10.4866	9.91355	9.86396	9.17154	9.51835	8.59627	9.71439	8.2926	7.15683	8.23426	8.31943	7.27026	8.98379	10.0677
ENSG00000140105	WARS	gene	ENSG00000140105.17	1.46409	0.0210269	0.890972	49.1489	97.7479	51.9711	61.1573	82.1673	47.9757	77.9	44.1407	29.8186	40.8687	50.1174	46.5249	67.8652	75.6406	96.8446	72.8026
ENSG00000197818	SLC9A8	gene	ENSG00000197818.11	0.814035	0.0213673	0.890972	16.1193	13.5742	10.2691	12.3193	13.0983	17.8567	14.3382	19.7999	18.0897	19.9408	17.946	18.6734	16.5994	9.63092	9.49207	14.4583
ENSG00000185883	ATP6V0C	gene	ENSG00000185883.11	1.28823	0.0214588	0.890972	52.2431	71.5913	48.6157	42.7588	47.1179	48.1475	82.6061	64.5948	52.998	48.4033	47.432	37.2136	37.1486	44.0574	45.8336	79.3254
ENSG00000110171	TRIM3	gene	ENSG00000110171.19	0.882954	0.021504	0.890972	1.01515	1.05035	1.62328	1.37223	1.21188	1.35255	0.734947	1.67098	1.07768	1.06619	1.38241	1.40148	1.39223	1.98151	1.65235	1.22884
ENSG00000165475	CRYL1	gene	ENSG00000165475.14	0.873395	0.0216651	0.890972	3.8949	2.84816	4.50909	4.66987	3.44732	3.91454	3.40753	4.23646	4.27409	3.80847	4.0817	3.47936	3.69106	5.223	4.10941	2.5623
ENSG00000180992	MRPL14	gene	ENSG00000180992.6	0.817869	0.0217959	0.890972	18.4021	16.9441	9.38329	13.8872	17.8019	24.2604	16.2394	18.8902	20.7023	22.1781	16.7936	20.3355	18.0346	15.3991	12.1159	16.4257
ENSG00000174032	SLC25A30	gene	ENSG00000174032.16	1.20803	0.0218378	0.890972	2.31044	2.33037	3.06027	2.76892	3.26088	1.82874	2.10679	1.75764	1.54504	1.69918	2.04621	2.51258	1.20235	2.75754	3.47523	1.99412
ENSG00000061794	MRPS35	gene	ENSG00000061794.12	1.34199	0.0219869	0.890972	6.76964	6.87697	10.141	11.3033	11.7654	7.18249	10.0563	4.01989	6.07566	6.83344	6.68143	7.54039	3.93477	9.8709	9.14162	8.82064
ENSG00000026508	CD44	gene	ENSG00000026508.18	0.759591	0.0220015	0.890972	63.3392	58.8141	59.3472	76.0892	66.5071	94.2974	82.694	70.8957	82.8314	74.7187	94.4832	100.035	95.1841	71.093	35.508	70.9068
ENSG00000143153	ATP1B1	gene	ENSG00000143153.12	1.47252	0.0220462	0.890972	2.18079	1.5502	5.01443	2.78344	2.85331	2.32085	5.61193	1.41947	1.10379	1.31419	3.03001	1.23132	2.29605	2.34978	3.5474	3.64413
ENSG00000170190	SLC16A5	gene	ENSG00000170190.15	0.862415	0.0223087	0.890972	3.34524	3.18861	2.66172	3.48628	3.0513	4.02405	2.95641	3.95896	4.4575	4.35704	3.1461	3.17679	2.97171	3.68347	3.43024	2.50474
ENSG00000115073	ACTR1B	gene	ENSG00000115073.7	0.887783	0.0224006	0.890972	8.61257	8.28571	9.24088	9.72413	8.5362	10.4281	7.73402	9.04377	10.8744	9.83389	9.06162	7.57329	10.0879	9.23169	7.16222	8.6141
ENSG00000075239	ACAT1	gene	ENSG00000075239.13	1.09622	0.0224447	0.890972	1.70759	2.20135	2.74529	2.90989	2.15981	1.80092	2.02095	1.93325	1.64689	1.80831	1.74432	1.77077	1.83896	2.525	2.31354	2.23329
ENSG00000198945	L3MBTL3	gene	ENSG00000198945.7	1.33743	0.0225611	0.890972	5.24853	3.33778	4.69375	3.04879	4.55677	2.83181	4.97173	2.9193	2.11368	2.93826	2.70073	3.68185	2.0888	4.4454	6.30127	2.83214
ENSG00000112624	BICRAL	gene	ENSG00000112624.12	1.12127	0.0226801	0.890972	3.75823	3.6131	4.37329	5.52079	4.6904	3.73305	3.72275	3.80319	3.50999	3.18407	3.22382	3.66291	3.74521	4.56247	5.48022	4.61479
ENSG00000164300	SERINC5	gene	ENSG00000164300.16	1.42319	0.022712	0.890972	8.93505	7.19713	14.8567	10.5077	8.5767	3.33611	5.38687	7.80705	8.07909	3.54456	6.46649	3.81798	3.25514	9.04854	8.36597	8.86397
ENSG00000167077	MEI1	gene	ENSG00000167077.12	0.762051	0.0228409	0.890972	2.14251	1.06638	1.68679	1.48405	1.63195	2.40396	1.64774	4.08682	1.70171	1.96958	1.52761	1.71289	1.72307	2.53333	1.06965	0.92595
ENSG00000244509	APOBEC3C	gene	ENSG00000244509.3	1.2612	0.0229077	0.890972	17.0095	21.0669	15.9144	15.7071	14.6899	15.6051	15.1628	11.0936	15.5643	10.7634	11.1667	13.091	11.1565	19.2065	21.1242	17.4561
ENSG00000235313	HM13-IT1	gene	ENSG00000235313.1	1.36761	0.0230035	0.890972	3.50838	2.48808	1.65945	3.17301	3.14918	1.45776	2.52971	2.10879	1.84681	1.00101	1.36315	1.79293	2.00972	3.5251	2.51058	4.42945
ENSG00000060558	GNA15	gene	ENSG00000060558.3	0.763157	0.0236242	0.890972	30.9151	36.8211	25.2119	33.8423	29.4894	36.3317	35.6281	39.6831	50.7196	60.7345	48.0873	39.0274	42.2206	31.5406	17.8625	41.6624
ENSG00000136709	WDR33	gene	ENSG00000136709.11	1.10538	0.0240445	0.890972	4.38235	3.24182	5.1261	4.6205	4.19615	3.47782	3.39977	3.05205	3.5833	2.93369	2.89089	3.34132	3.33177	4.39461	3.88051	3.5976
ENSG00000131467	PSME3	gene	ENSG00000131467.10	1.82834	0.0241824	0.890972	7.32977	19.1562	6.7158	23.9623	20.1336	6.11014	19.1199	11.6387	18.2456	5.92132	13.9585	5.7743	6.14682	5.97069	19.2739	22.0256
ENSG00000020922	MRE11	gene	ENSG00000020922.12	0.824554	0.0245844	0.890972	2.55482	1.87525	3.1786	3.42607	3.23713	4.63669	2.8334	3.52792	2.75779	3.58455	3.12021	2.85257	2.70312	5.30158	3.25586	2.77033
ENSG00000115274	INO80B	gene	ENSG00000115274.14	0.855004	0.0246105	0.890972	3.3496	3.82968	4.98678	4.94539	4.12024	4.65616	3.64212	4.15463	3.80077	5.14757	3.81004	3.5274	4.96276	5.89286	2.96635	3.3774
ENSG00000136144	RCBTB1	gene	ENSG00000136144.11	1.25102	0.0246372	0.890972	7.00166	7.26355	7.54685	5.88477	6.42169	4.02118	6.53248	4.57286	6.53388	4.42717	6.70611	3.91363	4.13541	5.20156	7.10413	4.24695
ENSG00000140564	FURIN	gene	ENSG00000140564.11	0.727982	0.0247202	0.890972	34.844	28.8349	21.5137	25.4372	28.8297	39.5408	30.2752	35.8839	46.245	53.2465	37.4256	32.2476	42.2631	30.7043	12.6831	39.3312
ENSG00000175054	ATR	gene	ENSG00000175054.14	1.11449	0.0250173	0.890972	3.20407	2.88579	4.74924	3.98423	3.69903	3.08049	3.10347	2.52674	2.68042	2.40117	2.55844	2.07877	2.92979	3.67865	3.44689	2.38136
ENSG00000139719	VPS33A	gene	ENSG00000139719.10	1.14464	0.0251038	0.890972	3.00815	2.79585	2.56273	2.95579	3.12454	2.43909	2.55383	2.09191	2.31668	1.9264	1.92073	2.56232	2.20368	3.16031	3.63611	2.39743
ENSG00000077044	DGKD	gene	ENSG00000077044.10	0.853848	0.0252363	0.890972	7.71029	7.31614	11.1399	11.4679	8.37198	10.5477	6.40077	11.685	10.4222	11.1577	9.14055	8.03109	8.43399	9.60315	11.053	7.85479
ENSG00000138688	KIAA1109	gene	ENSG00000138688.15	1.15968	0.0254444	0.890972	8.72688	12.3584	13.4077	12.8587	13.8175	8.89962	11.1098	9.06648	7.63481	9.68913	9.88166	10.2084	9.97691	10.7948	12.7475	8.93197
ENSG00000119185	ITGB1BP1	gene	ENSG00000119185.12	0.891404	0.0254821	0.890972	2.21267	2.5212	3.2112	3.5072	3.3421	3.75214	2.85154	3.01636	3.26614	2.29891	3.21649	2.92299	3.4534	3.89996	2.74861	2.89639
ENSG00000108599	AKAP10	gene	ENSG00000108599.14	1.17834	0.0260151	0.890972	6.19922	5.40814	6.55376	8.01023	7.45811	4.64674	6.58306	5.2928	4.50809	3.88845	4.53755	5.74419	4.85485	6.74744	6.56022	4.4539
ENSG00000169385	RNASE2	gene	ENSG00000169385.2	1.34458	0.0265572	0.890972	57.5343	69.496	68.5274	56.8243	62.7005	32.4017	43.8771	43.8134	53.5934	43.8516	31.806	36.809	76.8219	45.9875	61.8339	72.0987
ENSG00000168876	ANKRD49	gene	ENSG00000168876.8	1.2197	0.0266241	0.890972	1.92414	3.2244	2.75968	2.58922	2.65924	1.65472	1.40043	1.56777	2.01323	1.41501	1.53572	2.41089	1.50893	2.23519	2.54508	3.17967
ENSG00000166333	ILK	gene	ENSG00000166333.13	0.824693	0.0267865	0.890972	32.0022	30.1002	22.8034	27.3333	26.2828	39.6127	25.026	33.4635	44.4672	32.0067	29.1306	30.9384	24.6893	36.4036	27.705	27.3894
ENSG00000115839	RAB3GAP1	gene	ENSG00000115839.17	1.13261	0.0269113	0.890972	7.40376	7.36623	7.94312	8.82531	8.72298	6.78801	8.13241	6.13017	6.81248	7.61077	7.30437	8.2368	7.21622	7.60309	10.7691	8.12915
ENSG00000123836	PFKFB2	gene	ENSG00000123836.14	1.16068	0.0269334	0.890972	1.57581	1.18487	2.07829	2.37764	1.82888	1.3446	1.81957	1.328	1.34842	1.30593	1.33156	0.916437	1.00482	2.21143	2.03286	1.74613
ENSG00000166169	POLL	gene	ENSG00000166169.16	0.87794	0.0269462	0.890972	1.42651	1.42217	2.10855	1.87954	1.65785	1.8043	1.35528	2.17289	2.44544	1.89536	1.89741	1.36131	1.34633	2.46895	1.97249	1.4616
ENSG00000104442	ARMC1	gene	ENSG00000104442.9	1.14733	0.0271371	0.890972	3.21109	2.80921	3.74715	3.40466	3.36874	2.9343	3.0281	2.79673	2.76354	2.57788	3.02778	2.97303	2.53106	3.20096	5.18963	3.61073
ENSG00000099290	WASHC2A	gene	ENSG00000099290.16	1.15037	0.0275033	0.890972	11.6156	12.2345	13.3535	14.0461	15.6866	11.4846	12.5137	10.7867	9.70658	9.90077	8.64262	11.535	9.32625	13.5108	13.8604	9.65862
ENSG00000175606	TMEM70	gene	ENSG00000175606.10	1.17727	0.0277407	0.890972	6.03217	5.55767	6.46034	5.80311	8.04562	5.00003	6.50561	6.39944	4.85931	4.97752	5.54173	6.39245	5.76602	6.12248	8.27658	8.35171
ENSG00000139597	N4BP2L1	gene	ENSG00000139597.17	1.12374	0.0279121	0.890972	2.54276	2.28447	2.50494	1.85394	2.86237	2.31387	2.1309	1.68194	1.90161	2.06532	2.04244	2.03584	1.82575	2.30036	2.86938	2.34205
ENSG00000175931	UBE2O	gene	ENSG00000175931.12	0.886588	0.0279374	0.890972	1.90881	1.57328	2.84671	2.91061	2.45182	2.61437	2.22769	2.41231	2.49298	2.98798	2.47621	2.22802	2.38177	2.89646	2.83081	1.78159
ENSG00000111231	GPN3	gene	ENSG00000111231.8	1.24305	0.028021	0.890972	1.6869	2.83625	1.88099	1.63679	3.41114	1.75175	2.81606	2.35528	1.16444	1.64248	1.36314	1.91291	1.54709	2.07199	2.11887	2.57648
ENSG00000179918	SEPHS2	gene	ENSG00000179918.18	1.3239	0.0280732	0.890972	11.907	8.31737	9.99236	12.4805	15.2006	9.20042	7.08421	7.63052	7.69731	5.49539	6.52059	9.23306	4.97595	10.8079	16.2449	9.37373
ENSG00000118939	UCHL3	gene	ENSG00000118939.17	1.16128	0.0281126	0.890972	4.67915	5.96223	6.48113	6.67237	7.61701	5.03008	5.67972	5.91144	4.41045	5.08981	3.61043	5.43778	4.71403	5.68345	5.54089	6.51694
ENSG00000083099	LYRM2	gene	ENSG00000083099.10	1.12812	0.0281485	0.890972	3.50611	3.3964	4.10774	3.36343	4.01434	3.57206	3.14617	2.63888	2.95759	2.36133	2.10519	2.58017	3.22392	3.43457	3.39459	2.90726
ENSG00000133030	MPRIP	gene	ENSG00000133030.20	0.820058	0.0282106	0.890972	2.23016	1.74069	2.72425	1.95917	2.48292	3.78488	2.11558	2.28437	3.44361	2.75595	3.40446	2.76586	2.4812	4.06117	3.35348	3.0045
ENSG00000138698	RAP1GDS1	gene	ENSG00000138698.14	1.14193	0.0282874	0.890972	5.59107	4.97139	7.19919	6.51125	5.20493	5.76998	5.50099	4.03917	4.2821	5.44965	4.71239	4.57758	4.99594	5.78013	5.97399	6.57516
ENSG00000152778	IFIT5	gene	ENSG00000152778.8	1.58996	0.0283026	0.890972	1.42078	6.93403	2.67529	2.62156	4.52792	1.52896	2.32564	1.80822	1.84057	0.732863	1.04946	1.87301	1.85392	1.58039	7.05244	1.37107
ENSG00000241878	PISD	gene	ENSG00000241878.11	1.25673	0.0285456	0.890972	16.2556	17.0184	14.5888	15.5154	13.6938	10.3778	10.0227	10.9294	11.3085	10.0756	7.30464	7.13757	10.0509	13.8915	12.4176	9.6355
ENSG00000178952	TUFM	gene	ENSG00000178952.10	0.802245	0.0285552	0.890972	30.6346	26.7428	37.876	30.6632	27.8967	36.775	26.7047	29.0119	40.488	38.4307	35.1535	24.2401	27.7232	54.4481	28.2507	25.463
ENSG00000160563	MED27	gene	ENSG00000160563.13	1.15159	0.0285922	0.890972	2.65449	3.04746	2.8805	2.18512	3.18983	2.17878	2.84358	2.54603	1.97806	2.19214	2.19175	1.90773	2.7514	2.46265	2.02833	3.27578
ENSG00000138821	SLC39A8	gene	ENSG00000138821.12	0.643306	0.028605	0.890972	17.3952	14.79	6.23995	6.83403	15.776	25.802	18.2073	23.129	30.7878	46.2853	31.4271	36.1509	9.3921	12.5202	8.98426	23.8345
ENSG00000136026	CKAP4	gene	ENSG00000136026.13	0.767636	0.0286239	0.890972	65.7058	42.5876	55.8405	99.1266	79.8348	87.2227	57.9403	87.0715	86.624	94.7078	76.1322	108.56	82.0395	80.736	89.6553	75.8065
ENSG00000196656		gene	ENSG00000196656.7	2.046	0.0289078	0.890972	34.6837	28.8271	35.9837	36.9602	10.0411	11.3402	59.6753	12.5471	36.5257	9.41095	23.2657	10.2178	40.3082	12.0587	21.3152	70.6588
ENSG00000270580		gene	ENSG00000270580.5	1.42761	0.0289528	0.890972	3.44038	1.37671	1.4778	2.3782	1.53614	2.95261	2.91087	1.08408	1.76634	1.01753	1.29937	0.663777	1.45367	1.83409	2.78109	4.17034
ENSG00000163349	HIPK1	gene	ENSG00000163349.21	0.789056	0.0290204	0.890972	38.3814	26.6675	31.8712	43.393	38.6483	64.9984	32.3026	35.4187	47.1137	42.8677	40.5116	40.9698	41.1246	45.2205	51.0748	29.3732
ENSG00000114127	XRN1	gene	ENSG00000114127.10	1.24334	0.0292143	0.890972	5.86524	9.40628	7.40725	7.0909	9.91626	5.46086	6.7539	5.96999	5.58758	5.93247	6.93824	6.21252	5.83522	6.1658	12.4145	6.05505
ENSG00000130811	EIF3G	gene	ENSG00000130811.11	0.866697	0.0293151	0.890972	14.847	16.8464	15.3055	17.3315	15.7379	18.0122	12.35	15.2296	19.4213	19.4632	14.0968	14.0988	15.992	17.7713	13.5568	12.4156
ENSG00000067836	ROGDI	gene	ENSG00000067836.12	1.26222	0.0293931	0.890972	7.0937	5.31343	6.13754	6.15123	4.75428	6.26629	6.8654	5.40248	4.59132	4.42609	5.05415	3.64688	3.2599	6.1844	8.86933	6.01213
ENSG00000113597	TRAPPC13	gene	ENSG00000113597.17	1.10564	0.0294655	0.890972	1.19987	1.31723	1.41972	1.82913	1.64571	1.33376	1.46218	1.27288	1.08138	1.0697	1.09394	1.21389	1.17719	1.38201	2.04659	1.16091
ENSG00000087502	ERGIC2	gene	ENSG00000087502.17	1.09496	0.0295431	0.890972	2.62221	2.75923	2.83151	3.33782	3.53356	2.42022	2.80304	2.8283	2.28964	2.60632	2.54618	2.77971	2.60951	3.06923	3.50435	3.10653
ENSG00000240849	TMEM189	gene	ENSG00000240849.10	0.736922	0.0295871	0.890972	14.0459	9.03682	4.0863	10.7545	7.71408	11.623	11.1754	10.9697	15.7126	17.9722	14.0022	11.248	12.1351	8.71598	6.22797	6.63812
ENSG00000130475	FCHO1	gene	ENSG00000130475.14	0.870465	0.0296794	0.890972	1.1185	1.46475	1.80001	1.31148	1.27404	2.12209	1.49061	2.10341	1.88488	1.5304	1.45877	1.06195	1.60767	1.88736	1.54862	1.19731
ENSG00000135587	SMPD2	gene	ENSG00000135587.8	0.757053	0.0297386	0.890972	9.6171	6.49328	5.61204	7.40854	7.75986	13.8536	8.25813	11.2908	10.1115	9.57378	9.44999	6.23847	7.72152	8.98457	4.32309	6.10061
ENSG00000171467	ZNF318	gene	ENSG00000171467.15	1.19524	0.0298232	0.890972	7.92401	7.2541	9.44485	8.19801	7.82672	5.07518	5.67202	6.8269	6.52822	4.46626	4.50972	6.28874	5.39186	8.68505	10.0851	6.01057
ENSG00000125827	TMX4	gene	ENSG00000125827.8	0.825839	0.0299407	0.890972	15.7939	14.6652	26.2952	23.2382	19.0963	25.0379	17.0009	21.9109	20.375	24.9099	21.3422	18.851	30.1841	21.4898	26.5247	18.3088
ENSG00000230183	CNOT6LP1	gene	ENSG00000230183.4	1.14989	0.0300202	0.890972	1.34036	1.38752	2.11108	2.36127	1.81982	1.29229	1.80347	1.33266	1.1526	1.46056	1.97081	1.44644	1.31547	1.25969	2.2103	1.63372
ENSG00000141030	COPS3	gene	ENSG00000141030.12	1.09016	0.0302657	0.890972	12.0694	10.3639	18.2932	15.8192	13.8491	11.0107	11.465	11.0319	11.3263	10.2467	10.3997	11.9011	12.2068	13.3841	13.7786	12.08
ENSG00000167703	SLC43A2	gene	ENSG00000167703.14	0.754003	0.0303595	0.890972	4.20826	4.33523	0.855169	3.04587	2.31182	4.21035	4.74003	5.25513	5.03798	7.33491	5.78364	4.9936	9.28025	2.55569	3.00577	4.76017
ENSG00000165916	PSMC3	gene	ENSG00000165916.8	0.872245	0.0303625	0.890972	15.2561	18.1415	15.6252	17.2242	14.9661	20.0674	13.4555	16.0134	17.0407	16.4175	17.0364	13.6372	17.1829	22.5535	14.7227	14.3817
ENSG00000109180	OCIAD1	gene	ENSG00000109180.14	1.14303	0.0303793	0.890972	11.468	11.4519	15.0163	14.177	9.83292	10.6828	11.2077	10.601	11.4659	8.51636	10.413	9.0933	9.92022	9.38949	10.3325	11.9558
ENSG00000270170	NCBP2-AS2	gene	ENSG00000270170.1	1.17044	0.0304669	0.890972	5.88312	4.71742	9.35601	7.54992	5.9498	5.1071	3.22206	4.14292	4.68848	2.73285	3.45298	3.35063	3.76974	6.41502	6.88732	3.74881
ENSG00000079134	THOC1	gene	ENSG00000079134.11	0.880313	0.0305344	0.890972	2.51276	2.01743	3.68682	2.76368	2.75282	2.89869	2.09474	2.44736	2.75939	2.97282	2.7858	2.56945	4.06523	3.1808	2.63326	2.54703
ENSG00000085117	CD82	gene	ENSG00000085117.11	0.677342	0.0307203	0.890972	10.2821	10.6303	3.73717	7.08593	7.54378	12.7928	6.54146	16.8191	19.2845	18.3225	14.6653	9.83147	10.1707	4.77854	7.01538	8.07204
ENSG00000021776	AQR	gene	ENSG00000021776.10	1.09323	0.0307696	0.890972	4.45656	4.32506	5.70288	5.92416	5.85802	4.47319	3.94673	3.60093	4.0071	3.57762	3.56211	4.03247	4.85844	5.50188	5.51508	4.29517
ENSG00000076685	NT5C2	gene	ENSG00000076685.18	1.12965	0.0309265	0.890972	23.0861	27.1032	25.5079	23.3967	28.2501	18.6328	18.88	21.7259	18.3123	19.2443	19.589	20.7637	23.2334	22.2475	25.9099	20.3416
ENSG00000138448	ITGAV	gene	ENSG00000138448.11	0.685634	0.0310251	0.890972	11.232	10.735	2.26476	5.7637	5.55755	13.2049	17.4883	14.5508	15.6703	28.45	28.8046	20.2184	15.3742	3.45759	4.35332	15.8757
ENSG00000264757	MIR3198-1	gene	ENSG00000264757.1	0.720185	0.0312548	0.890972	1.69373	0.857567	1.18756	1.49781	1.63991	2.59689	1.79112	3.12317	1.56807	1.08568	4.75247	2.24979	3.61406	1.71938	1.21419	1.691
ENSG00000111837	MAK	gene	ENSG00000111837.11	0.77922	0.0313205	0.890972	3.33087	2.79567	1.88898	2.51191	3.43449	6.23099	2.96578	4.5243	3.10444	2.92696	3.6865	3.04658	2.66285	4.44102	2.55836	2.1362
ENSG00000168438	CDC40	gene	ENSG00000168438.14	1.2377	0.0314027	0.890972	4.33631	6.42292	8.92291	7.93785	7.52739	4.18305	6.53802	6.88908	4.12015	4.13108	4.61053	4.3957	5.09627	6.97912	10.3331	4.91044
ENSG00000143183	TMCO1	gene	ENSG00000143183.16	1.08447	0.0316755	0.890972	6.51124	6.96742	7.97255	7.26548	6.85778	5.99343	5.04659	5.99192	5.42038	5.57644	5.08472	5.97945	6.43951	6.71624	7.03101	6.50397
ENSG00000078668	VDAC3	gene	ENSG00000078668.13	0.878039	0.0317041	0.890972	16.1283	10.6768	18.6747	19.0419	15.6701	17.1314	14.5956	16.6495	17.4486	15.4953	15.4907	15.2243	14.8348	20.368	14.7851	12.9885
ENSG00000173418	NAA20	gene	ENSG00000173418.11	1.11832	0.0317263	0.890972	10.0632	9.69735	10.5545	11.2895	10.0313	9.64967	7.7437	7.82215	6.66447	7.99686	7.98529	8.04055	8.94273	10.2539	9.70986	9.6656
ENSG00000164574	GALNT10	gene	ENSG00000164574.15	1.213	0.0317462	0.890972	4.49106	4.71584	6.55846	6.22719	5.78918	3.16396	6.89569	5.15316	5.2154	3.43368	4.58872	3.22118	4.02639	5.68397	5.0104	5.07331
ENSG00000127314	RAP1B	gene	ENSG00000127314.17	0.870464	0.0317625	0.890972	15.4285	16.7483	14.2895	17.0012	15.4211	20.7927	20.0401	24.5966	18.3267	20.3748	18.1539	22.2932	21.5621	14.8812	17.7615	17.4742
ENSG00000096968	JAK2	gene	ENSG00000096968.13	1.30205	0.0318454	0.890972	28.7975	47.4423	29.1953	28.0808	35.2202	27.0675	29.2988	24.2946	16.8563	23.3983	22.8775	26.5104	26.3407	26.6959	43.0653	21.2091
ENSG00000180316	PNPLA1	gene	ENSG00000180316.12	0.721784	0.0319851	0.890972	4.40621	4.75816	3.74356	3.64893	1.93092	5.98514	2.2851	5.83842	4.28097	3.30172	3.86318	4.45121	6.89975	3.1397	2.00364	2.49586
ENSG00000114541	FRMD4B	gene	ENSG00000114541.14	0.80519	0.0323376	0.890972	4.46696	3.39938	6.52508	4.64616	3.22261	5.24833	2.09423	3.74408	3.59062	3.94864	3.44338	4.98522	4.57469	6.85887	3.4863	3.15824
ENSG00000113312	TTC1	gene	ENSG00000113312.10	1.14479	0.0324566	0.890972	13.5479	11.4359	15.078	15.5163	16.234	12.3101	10.6423	12.666	11.0082	8.7682	8.69438	11.3279	9.92039	15.3702	14.6241	12.9432
ENSG00000138744	NAAA	gene	ENSG00000138744.14	1.28663	0.0325623	0.890972	26.8278	28.174	28.9854	27.5916	29.7743	19.7692	36.4062	19.1097	21.3502	23.7568	38.2615	27.598	18.0918	28.8592	40.0369	29.4496
ENSG00000164970	FAM219A	gene	ENSG00000164970.14	0.855509	0.0325899	0.890972	2.482	2.10514	3.09354	2.47611	2.32245	2.87279	1.46259	3.48414	2.73126	2.32778	2.31963	1.84738	2.52334	2.89939	1.63346	2.35516
ENSG00000165630	PRPF18	gene	ENSG00000165630.13	1.11545	0.0326901	0.890972	9.60875	9.86725	11.16	12.9807	11.5882	9.55142	10.7429	11.0379	7.90325	8.0883	9.61923	9.80765	9.1077	11.1891	12.0292	10.4988
ENSG00000103257	SLC7A5	gene	ENSG00000103257.8	0.549111	0.0327986	0.890972	37.6218	39.9525	30.0499	27.2049	12.4678	51.362	38.3231	46.6068	42.1731	84.1004	79.3759	54.7889	54.2359	18.1217	6.26439	23.8595
ENSG00000114166	KAT2B	gene	ENSG00000114166.7	1.15684	0.0328236	0.890972	9.3696	12.5548	10.062	9.63948	12.4926	10.0457	10.9467	9.6641	7.88838	9.52695	10.4431	9.37808	8.63991	10.2411	14.2668	10.2634
ENSG00000115539	PDCL3	gene	ENSG00000115539.13	1.2052	0.0328996	0.890972	5.02141	5.1816	8.30993	7.37305	7.03063	5.30649	7.17803	4.38165	3.791	4.59422	4.26071	4.842	4.93246	7.24011	4.81102	6.54271
ENSG00000146556	WASH2P	gene	ENSG00000146556.14	0.816637	0.0330071	0.890972	1.43411	1.36006	1.8064	2.32113	2.22122	2.53064	1.16153	2.223	3.39051	1.96581	2.02601	1.84201	1.32331	2.03571	1.16491	1.95286
ENSG00000142676	RPL11	gene	ENSG00000142676.13	0.877355	0.0330095	0.890972	306.591	239.007	357.196	365.553	348.549	311.622	307.65	340.761	307.955	385.662	331.688	355.157	405.818	373.824	316.449	302.35
ENSG00000081087	OSTM1	gene	ENSG00000081087.14	1.17678	0.0333863	0.890972	10.5498	12.4175	7.7311	7.8546	8.85868	7.96675	10.0979	7.29744	8.22714	8.8984	11.2188	12.9421	7.45209	6.52047	9.86034	10.8521
ENSG00000109320	NFKB1	gene	ENSG00000109320.11	0.733379	0.0335789	0.890972	164.127	116.147	61.1345	87.5672	105.688	171.023	203.673	157.042	151.853	244.454	227.31	249.626	127.232	94.1224	49.4658	144.412
ENSG00000081870	HSPB11	gene	ENSG00000081870.11	1.10647	0.0336945	0.890972	2.29267	2.68461	3.70037	2.63796	3.01757	2.4935	2.18277	2.15121	1.81431	1.97606	2.33876	2.06303	2.03173	3.00717	2.63346	2.6514
ENSG00000106462	EZH2	gene	ENSG00000106462.10	0.822374	0.0337554	0.890972	4.23235	3.00206	3.26878	3.54621	4.04213	5.82878	4.50523	4.43717	4.90423	5.41075	3.49294	6.05069	4.02424	3.75285	3.87897	2.60417
ENSG00000034693	PEX3	gene	ENSG00000034693.14	1.09658	0.0338842	0.890972	1.56452	1.96742	1.96633	1.69942	1.63822	1.95442	1.56474	1.50124	1.36303	1.45967	1.33155	1.30242	1.35227	1.72502	2.06461	1.75703
ENSG00000240342	RPS2P5	gene	ENSG00000240342.3	0.760846	0.0344552	0.890972	129.506	109.542	95.1102	164.458	205.999	194.996	194.921	173.659	230.525	212.166	198.805	162.952	207.526	228.04	143.54	194.511
ENSG00000231177	LINC00852	gene	ENSG00000231177.4	0.786557	0.0346887	0.890972	2.06889	1.61687	1.79502	1.33011	1.13096	1.89677	1.63586	2.39446	2.51864	2.56432	2.07057	2.91565	4.6266	1.40583	1.19317	2.33628
ENSG00000144848	ATG3	gene	ENSG00000144848.10	1.1937	0.0348073	0.890972	17.5484	17.8596	17.533	16.4696	21.3941	13.2997	16.1372	16.0613	11.8913	11.9906	12.1313	17.5614	13.1155	20.082	19.9361	15.4133
ENSG00000164167	LSM6	gene	ENSG00000164167.10	1.10025	0.0349746	0.890972	2.25784	2.99467	3.37542	3.16287	3.00854	2.1728	2.04364	2.43329	2.01519	2.13793	2.56978	2.63962	2.35005	2.49261	2.80291	2.88694
ENSG00000100280	AP1B1	gene	ENSG00000100280.16	0.870092	0.0351579	0.890972	11.0367	11.5691	10.1313	13.5321	11.4466	14.468	9.88142	11.3302	13.9795	14.0036	12.9443	9.97835	10.9778	14.5308	12.4209	9.76581
ENSG00000151650	VENTX	gene	ENSG00000151650.7	0.80233	0.0353881	0.890972	14.1181	10.9217	12.4834	14.9715	11.7832	12.6517	9.40233	12.7692	13.8167	14.1139	20.5067	10.1867	19.3678	17.6842	11.1586	12.2032
ENSG00000270640		gene	ENSG00000270640.1	1.49613	0.0355654	0.890972	6.29033	11.2133	7.3528	3.41167	8.58296	3.84819	12.0957	9.6349	3.36131	4.81062	8.36919	3.54625	6.89839	3.08516	5.75266	7.86064
ENSG00000168283	BMI1	gene	ENSG00000168283.13	1.44466	0.035695	0.890972	4.19443	1.92186	2.36263	3.27127	2.26149	1.83728	5.04129	1.95102	2.84582	1.96527	1.75269	4.38334	2.06828	3.17617	6.27881	6.48588
ENSG00000145349	CAMK2D	gene	ENSG00000145349.16	1.22893	0.0358365	0.890972	5.64039	8.76079	5.35553	6.0139	7.22011	3.55592	4.48549	3.99929	4.64614	5.0013	4.9437	4.18394	4.40963	5.42874	6.66555	4.06216
ENSG00000104133	SPG11	gene	ENSG00000104133.14	1.16843	0.0359089	0.890972	7.27236	7.1479	8.95746	8.01062	9.27209	6.52985	6.77113	5.85921	6.16678	5.21356	5.78782	6.63984	6.5005	7.85896	11.8614	5.55276
ENSG00000084652	TXLNA	gene	ENSG00000084652.15	1.31275	0.0359523	0.890972	11.1377	11.356	11.5947	12.9765	14.0443	12.2658	10.9409	4.90094	10.1187	9.5375	9.39776	9.75388	12.5109	7.54142	10.4634	17.412
ENSG00000204370	SDHD	gene	ENSG00000204370.10	1.18687	0.0360869	0.890972	20.8784	22.1319	22.3255	15.6448	26.2061	17.2303	17.6119	15.3584	16.2012	12.4938	15.9564	18.0424	18.5034	17.2704	17.4738	18.1489
ENSG00000109066	TMEM104	gene	ENSG00000109066.13	0.816893	0.0361874	0.890972	5.85039	6.19099	8.01787	7.97462	9.18569	5.2076	5.52155	10.7218	10.9551	7.48473	6.08181	7.3469	8.20749	9.706	6.75862	5.58282
ENSG00000147677	EIF3H	gene	ENSG00000147677.10	0.865452	0.0362317	0.890972	31.6292	30.4957	43.8412	52.1333	39.5764	44.0941	33.3818	36.7271	44.2463	43.76	40.1693	36.2154	45.5462	51.128	36.0689	45.3546
ENSG00000065491	TBC1D22B	gene	ENSG00000065491.8	0.862884	0.0363376	0.890972	2.44478	3.21648	2.1437	3.09826	3.82493	3.75065	3.88258	4.06362	3.6312	4.71534	3.69577	4.77363	3.72144	3.41033	2.95061	3.91307
ENSG00000124145	SDC4	gene	ENSG00000124145.6	0.715361	0.0363946	0.890972	30.3386	17.7331	12.6652	23.8472	18.2942	49.0111	24.4718	27.9824	34.3571	34.6223	26.728	34.6312	28.2592	15.761	11.825	24.9523
ENSG00000159339	PADI4	gene	ENSG00000159339.13	0.666727	0.0365331	0.890972	14.5464	7.56843	15.3512	20.2114	13.8932	24.5469	6.16746	30.1137	20.4705	10.1063	17.0512	19.436	19.2818	14.5127	27.1447	12.2326
ENSG00000134061	CD180	gene	ENSG00000134061.5	1.59576	0.0366922	0.890972	9.34281	5.80274	4.09295	2.38086	10.0367	5.87662	9.97427	2.06911	4.22956	2.86537	3.52653	2.67978	3.3787	3.13859	1.79636	5.96592
ENSG00000109743	BST1	gene	ENSG00000109743.10	0.773551	0.036735	0.890972	39.4809	49.9545	44.7422	44.2621	42.5601	45.48	19.3792	55.7064	44.8676	57.3341	39.7557	54.7147	50.3347	46.2738	51.5894	35.6816
ENSG00000135269	TES	gene	ENSG00000135269.17	0.868017	0.0367659	0.890972	29.4345	29.516	28.7132	32.9548	32.7881	33.533	34.3658	32.0299	31.2546	37.085	37.0084	48.4176	37.3038	31.7649	25.2134	30.5966
ENSG00000089006	SNX5	gene	ENSG00000089006.16	1.11828	0.0369472	0.890972	7.57138	5.83053	9.85696	10.4757	8.0303	7.4743	7.94805	7.05399	7.14886	6.53896	6.32156	6.87301	6.22415	7.94053	9.32046	7.7429
ENSG00000160948	VPS28	gene	ENSG00000160948.13	0.88907	0.0369514	0.890972	5.23957	5.61963	5.59041	6.18717	5.4855	6.63808	4.72727	5.81234	7.63075	6.44693	5.34936	5.06488	5.43955	6.43085	6.48603	4.48869
ENSG00000140474	ULK3	gene	ENSG00000140474.12	1.22818	0.0370837	0.890972	3.8241	4.58129	6.38132	3.87587	4.98317	3.0719	4.5841	3.65699	5.28637	2.80999	2.45242	2.94119	2.48033	4.41679	3.84486	4.13826
ENSG00000145431	PDGFC	gene	ENSG00000145431.10	0.821586	0.0371806	0.890972	1.35515	0.850574	1.34314	1.72291	1.1868	1.94992	2.10246	1.18813	1.38791	2.02028	2.57324	2.09444	2.11774	1.83307	1.31962	1.01932
ENSG00000134255	CEPT1	gene	ENSG00000134255.13	1.12397	0.0374552	0.890972	1.84407	1.42567	2.91093	2.44281	2.40911	1.84067	1.82747	1.99011	1.68622	1.43438	1.40318	1.67187	1.34131	1.45223	2.31567	1.50528
ENSG00000149311	ATM	gene	ENSG00000149311.18	1.12563	0.0377073	0.890972	4.78762	4.73964	5.94794	5.34349	5.44873	4.97386	5.31939	3.34899	3.97274	4.48344	4.74567	4.68029	3.74384	5.35302	5.34255	4.54296
ENSG00000077150	NFKB2	gene	ENSG00000077150.18	0.771915	0.0377819	0.890972	80.5734	84.9546	50.1188	52.8844	63.5986	106.692	90.4339	91.9284	96.5406	108.013	100.622	86.5947	68.4862	56.6781	34.4699	59.9829
ENSG00000229931		gene	ENSG00000229931.1	1.29075	0.0378107	0.890972	5.18257	4.44488	3.50905	4.59751	3.61712	3.39188	4.49228	3.55992	4.24388	3.40703	4.51222	2.09171	1.54928	3.14914	3.03866	5.05429
ENSG00000035681	NSMAF	gene	ENSG00000035681.7	1.26805	0.0378121	0.890972	30.8083	30.2565	28.2132	18.616	19.9568	16.1974	20.9973	19.4498	17.0588	13.3231	21.6316	22.3985	18.836	20.1467	16.6903	24.658
ENSG00000169371	SNUPN	gene	ENSG00000169371.13	1.23566	0.038048	0.890972	3.4389	5.42434	3.28862	4.62258	4.42742	3.25139	6.03127	3.37382	3.34908	4.15732	5.16814	3.29649	2.1638	3.98183	3.72076	4.90397
ENSG00000132432	SEC61G	gene	ENSG00000132432.13	1.13589	0.0380554	0.890972	11.5742	11.957	12.4248	13.0572	11.5718	11.3092	14.1691	11.7118	11.1385	11.1429	9.97824	9.53941	11.8303	8.62724	9.43587	12.6662
ENSG00000134265	NAPG	gene	ENSG00000134265.12	0.794416	0.038288	0.890972	8.80508	5.05267	11.4473	10.4115	6.67963	9.54448	6.7998	9.45893	8.797	11.4225	8.81006	10.124	12.5692	9.03407	6.35132	9.60928
ENSG00000085365	SCAMP1	gene	ENSG00000085365.17	1.43275	0.0382991	0.890972	4.66657	4.43915	4.32911	3.86662	3.72145	4.93317	4.58121	1.58469	1.67492	5.37157	2.14857	6.09207	2.03634	2.2538	5.49422	4.45191
ENSG00000117036	ETV3	gene	ENSG00000117036.11	0.821024	0.03834	0.890972	59.031	46.4269	43.9969	41.7941	37.0323	66.4825	64.2474	70.7853	51.0341	72.3176	69.0085	67.837	67.21	34.5763	38.0588	46.4375
ENSG00000075568	TMEM131	gene	ENSG00000075568.16	1.11352	0.0386321	0.890972	8.17015	8.81562	8.56529	7.46726	9.30384	8.58797	8.00039	7.51507	6.7961	7.37027	7.46403	7.17601	6.61947	7.80589	10.3841	7.23969
ENSG00000163867	ZMYM6	gene	ENSG00000163867.16	1.14462	0.0388028	0.890972	4.91597	4.19951	7.64711	6.34134	5.50946	4.4508	4.90089	4.54246	4.24164	4.01404	3.0831	3.61737	4.97534	5.50995	6.88608	3.84779
ENSG00000123213	NLN	gene	ENSG00000123213.22	1.20843	0.0390449	0.890972	2.84519	1.98134	1.79985	2.51521	2.98229	1.4125	2.85658	1.37802	1.60648	1.55988	2.15314	2.05169	1.52795	2.87689	2.13093	1.99581
ENSG00000198018	ENTPD7	gene	ENSG00000198018.6	0.880357	0.0390766	0.890972	3.68852	3.50914	3.78367	3.94838	3.7882	5.49979	4.62939	4.56455	4.58678	4.64954	4.44722	4.32803	5.95395	3.87922	3.43381	4.98107
ENSG00000133027	PEMT	gene	ENSG00000133027.17	0.856308	0.0391204	0.890972	1.75998	1.6595	1.53512	1.59639	1.27919	1.71708	1.5221	2.08995	2.07103	2.89239	1.7484	1.33882	1.65179	2.05279	1.00919	1.5272
ENSG00000185515	BRCC3	gene	ENSG00000185515.14	1.1275	0.0391452	0.890972	3.30262	3.13889	4.75417	4.97404	3.58906	2.518	2.70494	2.53297	3.04806	2.62349	3.12762	3.12147	2.25889	3.78372	4.1093	2.73582
ENSG00000136193	SCRN1	gene	ENSG00000136193.16	1.26321	0.0392273	0.890972	6.0996	6.24331	9.39882	6.8511	8.85474	5.0304	8.94244	5.48355	3.86015	6.9618	5.215	6.4851	4.03547	8.11578	5.91102	7.35875
ENSG00000125734	GPR108	gene	ENSG00000125734.15	0.79776	0.0394718	0.890972	16.6602	16.1223	8.40417	9.46753	11.6084	18.0919	12.1254	15.4469	19.5209	15.5032	13.8017	14.051	12.1081	12.556	8.58751	9.11681
ENSG00000170468	RIOX1	gene	ENSG00000170468.7	1.3299	0.0395459	0.890972	18.5004	15.7414	12.7738	8.21255	10.3348	11.6843	20.3459	13.674	10.3008	8.19774	10.8996	8.08487	7.07583	9.61027	9.29397	9.90908
ENSG00000226328	NUP50-DT	gene	ENSG00000226328.6	1.2728	0.039794	0.890972	3.70261	3.28498	3.14037	2.25489	3.64178	2.54911	1.72289	2.57655	1.6123	1.81802	1.45029	1.6684	2.44324	2.29505	4.90763	2.1102
ENSG00000165264	NDUFB6	gene	ENSG00000165264.10	1.18152	0.0398092	0.890972	5.37506	6.5378	6.14555	6.68342	6.86942	5.74022	8.31521	6.96894	5.02207	6.09556	5.10821	4.82902	4.89942	5.19885	4.65717	8.0951
ENSG00000137500	CCDC90B	gene	ENSG00000137500.9	1.0881	0.0398863	0.890972	1.65881	2.00036	1.80347	1.67285	2.26386	1.60966	1.76564	1.61705	1.64017	1.48415	1.56175	1.81396	1.48837	1.63842	2.24146	1.54498
ENSG00000256053	APOPT1	gene	ENSG00000256053.7	1.10551	0.0399871	0.890972	1.64286	1.97612	2.18551	2.52817	2.49311	1.78683	2.18754	2.04246	1.7969	1.30831	1.74579	1.86788	1.61429	2.27653	2.09745	2.29641
ENSG00000163950	SLBP	gene	ENSG00000163950.12	1.21542	0.0400106	0.890972	13.2415	8.63167	15.7146	16.166	15.7565	8.43781	13.6374	10.4366	10.1062	10.8636	8.82281	10.9117	9.12163	16.3255	15.7942	11.8603
ENSG00000138071	ACTR2	gene	ENSG00000138071.13	1.11001	0.0400764	0.890972	200.399	203.91	188.909	205.415	214.036	193.9	205.005	180.248	188.873	190.828	198.629	224.666	172.191	189.025	260.328	221.365
ENSG00000135336	ORC3	gene	ENSG00000135336.14	1.11465	0.0402868	0.890972	2.28526	2.41028	2.76984	3.43806	2.45645	2.00101	2.4809	2.34184	2.20192	2.33305	1.78016	2.18421	2.034	3.00925	3.27234	2.59055
ENSG00000204899	MZT1	gene	ENSG00000204899.5	1.2059	0.0402871	0.890972	1.44411	2.30719	1.98572	1.61544	2.19347	1.51272	2.79485	1.52151	1.31602	2.14528	2.50169	2.46439	1.21463	1.08959	2.27713	2.3631
ENSG00000136238	RAC1	gene	ENSG00000136238.17	0.87121	0.0403423	0.890972	99.8378	73.1409	73.9484	97.6073	88.7897	110.579	77.1921	83.408	103.547	101.675	84.0234	109.255	99.036	91.8337	87.6975	84.6072
ENSG00000175662	TOM1L2	gene	ENSG00000175662.17	0.879642	0.0404689	0.890972	2.25782	1.62222	1.68698	1.93383	1.7663	2.81247	1.62496	2.10654	2.80828	2.35334	2.25863	1.58653	1.97698	2.05941	1.9938	1.89459
ENSG00000134910	STT3A	gene	ENSG00000134910.12	1.15516	0.0404881	0.890972	6.04993	5.41998	4.04188	5.70445	5.25356	5.66051	4.91723	4.12697	4.77493	3.5403	3.61478	4.49274	4.04078	5.13478	5.41184	5.21433
ENSG00000095015	MAP3K1	gene	ENSG00000095015.5	1.25044	0.0405733	0.890972	17.2289	18.5936	33.7872	21.3778	22.1523	16.6626	15.9112	13.5164	10.3769	11.3442	12.3574	15.4538	18.1366	17.6401	24.9803	11.0026
ENSG00000149428	HYOU1	gene	ENSG00000149428.18	1.23068	0.0406341	0.890972	7.97112	8.50052	9.04465	7.25337	7.83025	7.28995	8.27613	4.29251	9.0733	7.42802	4.74873	8.67011	6.97302	6.14026	9.49378	8.70189
ENSG00000144468	RHBDD1	gene	ENSG00000144468.16	1.10056	0.0406603	0.890972	3.31941	2.97851	3.32413	3.39593	3.78562	2.55542	2.71873	2.87019	2.52093	3.08759	2.81962	2.75817	2.84436	3.04642	4.20375	2.7264
ENSG00000138593	SECISBP2L	gene	ENSG00000138593.8	1.16137	0.0407447	0.890972	5.61109	5.59835	8.66601	8.0327	7.10403	5.2088	6.95845	5.99586	5.71688	5.43948	5.06152	6.42528	4.90303	6.44851	10.0272	5.41099
ENSG00000261485	PAN3-AS1	gene	ENSG00000261485.1	1.27838	0.040771	0.890972	3.93307	3.08635	5.26036	2.66985	3.29221	2.28777	4.35248	2.38501	2.6717	3.83452	2.36873	3.39701	1.45729	3.60865	2.92755	4.20655
ENSG00000122687	MRM2	gene	ENSG00000122687.17	1.23722	0.0407827	0.890972	3.00056	2.56883	5.23756	5.30311	4.39981	3.72226	4.25902	2.39787	2.76249	2.24584	2.19423	2.59089	2.3584	2.66238	4.75872	1.8098
ENSG00000138279	ANXA7	gene	ENSG00000138279.15	0.822336	0.0408667	0.890972	52.0496	45.7293	44.6816	53.2918	44.9031	52.6237	24.9212	46.1211	57.7036	53.1354	45.2733	55.5496	51.7075	46.2584	48.3444	39.207
ENSG00000132953	XPO4	gene	ENSG00000132953.16	1.09433	0.0409304	0.890972	4.34409	3.97567	6.53647	5.52461	4.82631	4.52164	4.39657	3.66152	3.84133	3.6675	3.9364	3.76082	4.62462	4.06589	4.5304	3.88082
ENSG00000186074	CD300LF	gene	ENSG00000186074.18	1.28833	0.0409693	0.890972	22.8465	45.4064	33.0061	33.7169	47.6968	22.8004	41.8273	31.8646	21.8523	32.2624	27.9217	21.2768	34.6964	32.4653	36.5784	35.2455
ENSG00000101421	CHMP4B	gene	ENSG00000101421.3	0.89497	0.0410351	0.890972	138.229	154.38	87.2687	121.992	132.976	157.551	156.519	163.878	168.992	158.775	153.643	153.02	160.779	122.551	121.458	146.593
ENSG00000130779	CLIP1	gene	ENSG00000130779.19	1.10478	0.0412426	0.890972	6.73927	5.75563	7.27799	7.08773	7.60785	6.23267	6.25715	4.90256	5.74482	6.04012	5.94077	6.28098	6.17519	6.59147	8.55084	6.1284
ENSG00000111817	DSE	gene	ENSG00000111817.17	0.78424	0.041324	0.890972	28.1238	26.8373	10.8037	19.1112	19.226	28.5186	24.6591	30.8193	26.1002	31.5734	31.9039	35.3122	37.1684	14.0629	13.2826	23.0062
ENSG00000008283	CYB561	gene	ENSG00000008283.15	1.17353	0.0413843	0.890972	1.7466	2.10739	1.45659	1.73707	2.40423	2.01865	2.67157	1.36607	1.46131	1.51665	1.20422	1.26789	1.65006	2.07493	1.51991	2.2344
ENSG00000149577	SIDT2	gene	ENSG00000149577.15	1.4608	0.0414768	0.890972	7.02719	13.4678	16.8591	10.0809	19.5471	4.03054	15.0016	7.34035	9.59315	9.12148	6.38632	5.28864	8.83621	10.8747	14.7379	6.04568
ENSG00000006607	FARP2	gene	ENSG00000006607.13	1.14732	0.041665	0.890972	1.99238	2.83289	3.00506	2.35309	2.68126	2.57762	3.49111	2.24692	2.11299	2.14124	2.23489	2.1645	1.54508	2.29607	2.24055	2.49024
ENSG00000183019	MCEMP1	gene	ENSG00000183019.7	0.665253	0.0417258	0.890972	25.3929	27.6637	42.0642	47.6894	22.4249	34.3684	14.4244	54.3085	24.0374	39.0844	28.3348	47.3488	74.2161	32.1283	44.2359	19.7348
ENSG00000096070	BRPF3	gene	ENSG00000096070.19	0.725561	0.0417317	0.890972	6.8644	7.46466	2.75037	7.53327	4.9105	6.95212	3.32913	8.13782	9.31886	11.0409	8.7146	8.19884	11.4521	6.32928	6.41303	9.08459
ENSG00000166130	IKBIP	gene	ENSG00000166130.14	1.17612	0.0417329	0.890972	2.11117	2.94582	3.29944	2.38811	2.94077	2.74882	2.45181	1.67782	1.86736	1.9729	2.11872	2.31414	2.37758	2.14337	4.2766	2.24209
ENSG00000077420	APBB1IP	gene	ENSG00000077420.15	1.14549	0.0417791	0.890972	18.7018	20.5486	21.4567	22.3157	21.6951	20.9039	19.4467	18.2923	16.768	14.6403	16.8171	16.2847	17.8123	21.5309	29.8991	18.0357
ENSG00000101639	CEP192	gene	ENSG00000101639.18	1.16267	0.0418276	0.890972	3.70543	2.95997	5.25831	4.45613	4.4289	4.09486	3.84982	2.94124	3.33287	2.67255	3.20058	2.37989	2.30304	4.5937	4.90264	3.38592
ENSG00000099992	TBC1D10A	gene	ENSG00000099992.15	0.825945	0.0418522	0.890972	2.36934	2.37982	1.95504	2.89198	2.24787	4.81652	3.09001	2.82026	3.43486	3.70075	2.44557	3.17679	2.1865	2.99543	1.73729	2.41396
ENSG00000105887	MTPN	gene	ENSG00000105887.10	1.15177	0.0418735	0.890972	92.4223	96.1603	86.1704	77.3986	99.2352	92.6018	122.391	93.43	94.7653	92.034	88.891	108.479	85.4965	76.0209	131.667	113.626
ENSG00000143771	CNIH4	gene	ENSG00000143771.11	1.21952	0.0418809	0.890972	2.51124	2.3781	3.05572	3.74024	4.54659	1.64526	2.91593	2.20665	1.99464	2.43336	1.73004	2.91064	2.16467	3.51471	4.43316	2.45448
ENSG00000151304	SRFBP1	gene	ENSG00000151304.5	1.14713	0.0418988	0.890972	2.74822	1.97339	2.91043	3.21749	3.45199	2.45282	1.84196	1.63083	1.46194	1.41263	1.94801	1.77808	1.9374	2.52309	2.15862	1.87175
ENSG00000184277	TM2D3	gene	ENSG00000184277.12	1.16847	0.0420992	0.890972	5.27347	4.62851	6.94954	4.40186	5.38388	4.2513	5.657	3.70223	4.57039	3.43676	6.08496	4.33186	3.95404	4.38287	5.29204	4.71194
ENSG00000112343	TRIM38	gene	ENSG00000112343.10	1.18036	0.042544	0.890972	13.7689	15.7561	18.4471	20.821	24.5937	14.564	15.8099	16.524	13.2387	12.2442	12.4298	14.3232	14.815	20.5724	26.0109	16.9967
ENSG00000189180	ZNF33A	gene	ENSG00000189180.15	1.15551	0.0426086	0.890972	3.17424	2.47049	4.62051	6.096	4.34025	3.56853	2.62342	3.40818	2.94019	2.50553	2.51305	2.48629	2.64479	3.11594	5.53539	3.13688
ENSG00000254598	CSNK2A3	gene	ENSG00000254598.2	1.18715	0.0430873	0.890972	6.24597	5.24174	7.4255	9.80537	10.2219	5.56632	7.08217	5.312	6.25533	5.23519	4.8646	5.89619	5.14328	9.22214	9.01763	6.99134
ENSG00000198894	CIPC	gene	ENSG00000198894.7	1.1606	0.0431252	0.890972	1.7621	1.8776	2.25026	1.85965	2.23093	1.3816	1.01581	1.36708	1.11782	0.515021	1.2246	1.12306	1.53699	1.37212	1.55012	1.11545
ENSG00000015171	ZMYND11	gene	ENSG00000015171.19	0.809676	0.043216	0.890972	3.59267	1.7184	3.08708	4.89169	4.03949	3.39889	1.42486	2.98867	3.20434	3.32765	2.57269	3.35526	3.21879	3.63491	2.32583	1.679
ENSG00000140367	UBE2Q2	gene	ENSG00000140367.11	1.34915	0.0436383	0.890972	10.5499	9.443	11.2784	14.4354	11.9214	8.35548	11.044	5.25648	6.30256	13.988	6.46738	8.97619	14.3254	8.44461	12.9461	14.6441
ENSG00000111640	GAPDH	gene	ENSG00000111640.14	0.861657	0.0438082	0.890972	500.424	576.716	472.529	612.425	480.535	636.876	455.374	675.694	664.158	682.634	598.96	446.948	584.61	615.895	580.046	577.6
ENSG00000139697	SBNO1	gene	ENSG00000139697.13	1.11699	0.0438324	0.890972	7.52624	6.24802	10.2891	9.66115	9.08155	7.26348	7.76671	6.73022	6.50081	6.71537	6.38768	7.7252	6.41616	9.26215	10.1147	7.70773
ENSG00000132549	VPS13B	gene	ENSG00000132549.18	1.07696	0.0439455	0.890972	6.25368	5.82308	8.00338	7.38909	6.84332	5.75304	6.28515	5.62464	5.1517	6.05297	6.01968	5.88653	6.25372	6.06007	6.86795	5.43758
ENSG00000172322	CLEC12A	gene	ENSG00000172322.13	1.37185	0.044188	0.890972	33.3822	62.7333	30.9891	48.5041	52.0062	42.7866	44.0719	30.4302	22.48	45.0685	40.8911	48.3154	23.3171	29.9139	61.6243	43.6735
ENSG00000177200	CHD9	gene	ENSG00000177200.16	1.15746	0.0444487	0.890972	2.92812	3.07538	4.923	4.60198	4.61122	2.69267	4.79465	3.16752	3.73046	3.65092	3.36801	3.23871	3.84382	3.08359	4.62296	3.8976
ENSG00000112242	E2F3	gene	ENSG00000112242.14	0.860035	0.0446199	0.890972	22.7096	19.0528	14.4427	23.5452	18.7715	26.6524	19.6259	20.2358	24.0783	22.9552	21.4702	22.6598	28.0538	19.3217	19.2047	18.5441
ENSG00000197119	SLC25A29	gene	ENSG00000197119.12	0.859316	0.0449265	0.890972	3.03532	1.7464	4.35323	3.35585	2.41361	2.93439	1.29106	3.07609	3.40638	2.22271	2.38979	2.4882	2.55914	3.09511	2.44273	2.0517
ENSG00000162711	NLRP3	gene	ENSG00000162711.17	0.643963	0.0452467	0.890972	82.0772	114.718	102.554	60.8993	65.2115	136.438	173.894	216.312	119.791	188.849	174.111	96.663	252.55	64.3633	56.7594	68.6505
ENSG00000092148	HECTD1	gene	ENSG00000092148.12	1.09586	0.0453219	0.890972	8.80782	6.91425	12.9103	13.0609	11.5209	8.10746	8.32785	7.79204	8.14449	7.83586	8.3391	8.44867	8.62415	9.67502	10.6428	8.65612
ENSG00000198791	CNOT7	gene	ENSG00000198791.11	1.14609	0.0453594	0.890972	4.08602	3.68798	7.07155	5.68543	4.55967	3.58645	3.93378	3.99239	3.24384	3.51202	3.11169	4.07288	4.17002	4.38822	6.66742	3.5529
ENSG00000278527		gene	ENSG00000278527.1	1.25117	0.0455914	0.890972	4.28594	3.28747	5.28814	5.45643	3.60882	3.02218	3.64647	2.05839	4.00856	3.46723	3.18527	2.65955	2.16619	4.3117	3.03975	5.64337
ENSG00000010017	RANBP9	gene	ENSG00000010017.12	1.14067	0.0457533	0.890972	21.086	27.4949	19.9103	20.0953	22.5979	19.1279	26.1244	25.6556	17.018	24.281	21.7998	22.4953	22.0981	20.337	22.7249	30.9922
ENSG00000198862	LTN1	gene	ENSG00000198862.13	1.12882	0.045764	0.890972	4.40402	3.89363	5.00529	5.44343	6.41719	4.34928	3.53002	4.25074	3.94488	3.58403	3.36981	4.10102	3.23227	4.28794	6.22565	3.96437
ENSG00000145216	FIP1L1	gene	ENSG00000145216.15	1.09592	0.0458766	0.890972	4.32558	4.44228	5.62782	6.0325	5.81274	4.66038	4.79118	4.93146	4.54549	3.74028	3.44209	3.90206	3.70063	5.52834	5.2041	4.33407
ENSG00000120889	TNFRSF10B	gene	ENSG00000120889.12	0.881537	0.0459677	0.890972	51.2954	45.6356	43.4731	54.3425	57.9079	63.877	53.9683	59.8667	60.1959	63.0675	56.8173	65.2122	44.9501	52.2299	47.6139	50.385
ENSG00000138081	FBXO11	gene	ENSG00000138081.20	1.16769	0.0460649	0.890972	18.6241	15.6347	20.5963	20.8007	24.3279	17.3782	20.7926	15.8519	15.844	19.2375	18.7289	20.8935	17.214	18.856	23.4403	27.1861
ENSG00000065150	IPO5	gene	ENSG00000065150.18	0.815802	0.0462025	0.890972	6.78206	4.57241	7.07844	8.83103	6.763	8.15722	8.11015	7.76106	6.92329	12.5627	8.10221	9.39949	10.0302	8.10896	5.99183	8.03572
ENSG00000179630	LACC1	gene	ENSG00000179630.10	0.765167	0.0463672	0.890972	25.4289	25.4785	11.7959	16.6264	20.3648	22.577	14.34	20.2356	25.0214	24.513	30.1303	41.4413	21.653	18.0925	13.6042	17.5507
ENSG00000187325	TAF9B	gene	ENSG00000187325.4	0.894149	0.0464106	0.890972	1.02213	1.05656	1.19331	1.46542	1.16312	0.898623	1.0013	1.43946	1.5117	1.54872	1.475	1.58367	1.39372	1.63368	1.64227	1.15621
ENSG00000111203	ITFG2	gene	ENSG00000111203.12	0.890088	0.0464866	0.890972	2.28247	1.83805	3.07731	2.55494	2.65928	3.07939	1.95312	2.32278	2.98816	1.83328	2.47576	2.26142	2.04203	3.74752	2.2835	2.09581
ENSG00000107949	BCCIP	gene	ENSG00000107949.16	1.10885	0.0465769	0.890972	5.82488	6.56474	9.29329	8.29102	7.82161	6.59611	6.46312	6.35696	5.51235	5.48463	5.58496	6.00549	7.41456	6.72226	6.44795	8.07026
ENSG00000170142	UBE2E1	gene	ENSG00000170142.11	0.833248	0.0466806	0.890972	40.069	36.4481	12.6718	24.2556	21.2146	41.7888	40.5347	35.8029	37.167	48.0075	48.8234	54.2096	28.4203	23.8389	27.7922	32.1126
ENSG00000126947	ARMCX1	gene	ENSG00000126947.12	1.40398	0.0467024	0.890972	7.87711	6.98452	8.4592	3.9562	3.14224	3.31489	6.96303	4.17837	3.79678	2.86866	5.87	3.54484	2.31124	4.60489	2.80348	5.68433
ENSG00000198431	TXNRD1	gene	ENSG00000198431.15	1.20142	0.0468769	0.890972	11.7821	11.4059	15.5412	16.451	12.5684	9.88369	13.5443	8.60541	7.8719	9.36373	10.8844	12.4076	13.1106	15.0339	12.4326	14.6286
ENSG00000101974	ATP11C	gene	ENSG00000101974.14	1.11961	0.046926	0.890972	3.15029	3.40381	2.59016	2.90763	3.4347	2.66494	3.34983	2.78535	2.15432	3.19939	3.3097	2.9784	3.05472	3.218	4.0327	3.65595
ENSG00000164830	OXR1	gene	ENSG00000164830.18	1.22711	0.0469692	0.890972	5.64686	5.68226	7.58336	5.92756	7.95847	5.72945	7.2243	4.02122	4.21949	4.66947	4.79511	8.18969	4.32841	6.10809	8.36328	5.54413
ENSG00000132424	PNISR	gene	ENSG00000132424.14	0.782052	0.0470229	0.890972	10.6057	7.0247	16.375	12.2372	12.6192	14.9754	12.7935	12.5024	15.6212	17.456	16.1834	11.4976	14.4216	17.4653	20.2254	8.98145
ENSG00000132963	POMP	gene	ENSG00000132963.7	1.14346	0.0470575	0.890972	51.8865	67.2032	55.2343	45.9585	56.3926	47.5293	67.0837	62.9081	42.4075	50.8066	53.0869	52.4806	53.4096	47.2359	46.6957	65.8703
ENSG00000165169	DYNLT3	gene	ENSG00000165169.10	0.803893	0.0471031	0.890972	7.92427	6.62549	4.92508	4.22979	5.76472	9.96991	6.19838	7.20992	9.29017	10.2451	8.70099	11.8644	5.92483	4.26716	5.97463	5.71963
ENSG00000180628	PCGF5	gene	ENSG00000180628.14	1.1733	0.0472904	0.890972	6.86348	9.2173	7.14167	8.03299	10.6906	7.46767	9.10989	6.84726	7.54429	7.8197	6.93315	9.52673	8.22085	7.1704	11.4415	10.7141
ENSG00000106605	BLVRA	gene	ENSG00000106605.10	1.34259	0.0473009	0.890972	38.4546	78.6187	27.9242	32.2819	36.9287	27.939	39.9377	39.7884	30.0611	30.2875	24.4891	33.2993	19.9377	36.8392	38.6985	33.0578
ENSG00000141497	ZMYND15	gene	ENSG00000141497.13	1.30472	0.0475728	0.890972	4.21998	4.82609	7.67787	4.81013	2.78685	2.42621	3.98247	1.96314	3.32575	1.77598	2.87087	2.75908	3.2903	3.72566	2.45532	3.23244
ENSG00000198873	GRK5	gene	ENSG00000198873.11	0.878397	0.0476418	0.890972	2.94128	2.13008	2.34006	2.28777	2.46278	3.56934	2.24783	2.83953	3.93053	3.19874	2.8036	2.44403	2.41199	2.95332	2.88025	2.81496
ENSG00000137824	RMDN3	gene	ENSG00000137824.15	1.09064	0.0476972	0.890972	2.77042	3.10193	3.33665	3.57147	3.00963	2.51505	2.89401	2.57741	2.31316	2.50259	2.54795	2.04267	2.96872	3.14485	2.53556	2.71816
ENSG00000101916	TLR8	gene	ENSG00000101916.11	1.48594	0.0477659	0.890972	31.0006	32.5788	25.042	33.9694	38.6553	15.6997	19.9644	9.98362	21.2604	12.9044	19.5258	17.7785	18.1102	28.9759	53.1032	11.6323
ENSG00000204634	TBC1D8	gene	ENSG00000204634.12	1.26446	0.0479703	0.890972	15.2903	15.4557	17.7647	14.5182	22.3818	15.1962	27.5359	16.1006	10.9195	11.9977	14.9252	17.3264	10.3421	17.3332	15.397	17.0505
ENSG00000032219	ARID4A	gene	ENSG00000032219.18	1.17863	0.0482028	0.890972	3.36211	4.11816	7.69776	6.69622	6.25028	3.57292	5.24706	4.38382	3.55548	3.57034	3.53973	4.51591	3.02756	5.00718	5.91372	3.36221
ENSG00000062598	ELMO2	gene	ENSG00000062598.17	1.25852	0.0482567	0.890972	3.74663	7.08046	7.56451	6.30779	8.2865	6.27844	7.04383	5.48368	3.46443	4.99719	4.30028	5.24234	3.75579	4.84819	8.72707	4.56553
ENSG00000163162	RNF149	gene	ENSG00000163162.8	1.22577	0.0482657	0.890972	34.5739	41.2254	43.7865	45.3352	45.6241	28.4924	41.6766	41.9724	25.349	37.6948	38.1878	42.8166	32.6301	43.1028	61.7168	47.3735
ENSG00000224411	HSP90AA2P	gene	ENSG00000224411.3	1.14657	0.0484189	0.890972	6.95505	6.56083	5.66929	6.66708	8.3246	6.29652	6.26457	5.51588	4.96838	4.9362	5.75321	5.57993	4.19092	6.69936	5.54266	6.03026
ENSG00000163328	GPR155	gene	ENSG00000163328.13	1.21224	0.0487699	0.890972	2.7614	4.08477	2.85502	2.70982	4.10907	2.22594	3.39788	2.973	1.90994	3.80027	3.00999	3.09929	1.98356	3.315	4.45251	3.67866
ENSG00000163743	RCHY1	gene	ENSG00000163743.13	1.13586	0.0488537	0.890972	2.39115	2.14832	2.91939	1.83992	2.67189	1.99747	1.95213	1.76046	1.98468	1.25441	1.56673	2.00407	1.46768	1.90532	2.25417	1.54109
ENSG00000198087	CD2AP	gene	ENSG00000198087.7	1.22535	0.0488872	0.890972	2.40419	4.44771	2.87078	2.88634	3.19033	2.76777	3.17242	2.61095	2.21291	2.46545	2.72578	3.37376	1.74084	2.50988	5.34593	2.75895
ENSG00000136147	PHF11	gene	ENSG00000136147.17	1.21081	0.0489003	0.890972	7.25125	9.25286	6.18485	6.60306	10.3194	6.30855	7.61698	6.40001	7.16986	5.48486	5.46458	6.29579	6.1362	6.18826	10.755	5.35864
ENSG00000226284	ARPC3P1	gene	ENSG00000226284.1	1.17279	0.0489484	0.890972	6.22427	10.3668	7.14916	6.60715	7.01548	5.16084	7.02821	7.2626	6.52893	6.96596	5.20222	7.75416	5.25047	5.64953	6.42983	7.75694
ENSG00000221500	SNORD100	gene	ENSG00000221500.1	1.32404	0.0494588	0.890972	2.76202	2.50098	2.08162	2.51459	1.40758	0.861114	1.85303	1.05177	1.04679	2.07785	1.29442	2.64533	2.00076	1.74296	1.22059	4.26534
ENSG00000023041	ZDHHC6	gene	ENSG00000023041.11	0.874349	0.0495149	0.890972	10.533	7.68953	8.43958	11.4449	11.737	11.5674	7.61922	10.0585	12.2051	10.6617	9.08832	11.3328	10.086	11.916	10.9871	9.47361
ENSG00000068024	HDAC4	gene	ENSG00000068024.16	0.875831	0.049525	0.890972	4.54182	4.83804	5.94265	4.58368	3.62207	5.51811	2.85406	4.30582	4.56334	5.13033	4.28113	4.39361	4.7165	5.11457	4.40752	3.52971
ENSG00000161904	LEMD2	gene	ENSG00000161904.11	1.1115	0.0495462	0.890972	4.06869	5.53725	5.92917	5.24356	6.68621	3.77594	3.96381	4.09709	4.20752	3.71459	3.54866	3.96162	4.49407	4.67693	4.75128	3.58558
ENSG00000105518	TMEM205	gene	ENSG00000105518.13	0.850646	0.0496663	0.890972	10.7245	14.933	10.0421	13.2208	12.1986	11.8745	11.1585	19.1878	16.1501	14.425	14.3191	13.5401	14.5314	15.1842	11.3592	15.9591
ENSG00000176390	CRLF3	gene	ENSG00000176390.11	1.19058	0.050032	0.890972	12.9237	12.9979	14.225	12.4096	13.6002	10.9923	13.3346	14.269	10.334	10.8599	12.551	12.0583	7.4258	14.1106	17.4933	14.5224
ENSG00000115946	PNO1	gene	ENSG00000115946.7	1.12777	0.0501175	0.890972	5.27029	5.16782	8.71618	5.73252	5.9019	5.36036	4.36781	4.55845	4.52112	4.30759	3.62979	4.50021	5.37922	5.48759	5.25065	6.16504
ENSG00000113328	CCNG1	gene	ENSG00000113328.18	0.823136	0.0501978	0.890972	4.97982	4.66895	6.46866	7.47116	7.83218	6.318	5.58821	5.45964	6.77142	7.02671	10.2751	7.19899	9.63271	6.88333	7.56923	4.94472
ENSG00000023318	ERP44	gene	ENSG00000023318.7	1.1138	0.0502364	0.890972	21.1395	26.7565	23.5167	22.2563	26.6597	22.0318	23.7343	21.7634	20.3662	21.2106	20.6096	22.9571	23.1552	25.6295	30.1855	26.5757
ENSG00000142327	RNPEPL1	gene	ENSG00000142327.12	0.837086	0.050303	0.890972	4.34481	5.27481	3.66434	5.84602	4.09572	6.62692	3.99335	5.64538	6.84181	6.82947	5.2883	3.75592	4.52125	5.25177	4.23342	4.57573
ENSG00000130338	TULP4	gene	ENSG00000130338.12	1.13412	0.0505815	0.890972	1.43246	1.66214	2.0966	1.37884	1.60569	0.842552	1.9276	1.35944	1.42406	1.69268	1.6388	1.35718	1.27447	1.46639	1.99899	1.47395
ENSG00000171720	HDAC3	gene	ENSG00000171720.9	1.21617	0.0507282	0.890972	8.55601	7.38933	10.4435	11.6848	10.9101	5.48207	7.93715	5.41864	8.46973	7.39866	6.89435	8.67845	5.57372	8.04152	6.24918	9.24695
ENSG00000104689	TNFRSF10A	gene	ENSG00000104689.9	1.57063	0.0508663	0.890972	12.3756	8.84385	7.89648	14.703	12.8094	8.44991	15.1553	9.39652	15.3557	4.3711	2.44829	9.03835	6.81956	11.7297	17.7993	15.5347
ENSG00000169375	SIN3A	gene	ENSG00000169375.15	0.81687	0.0509237	0.890972	7.3323	5.37448	5.94567	7.33924	6.07068	11.9557	8.77686	8.52756	9.2568	8.575	7.09672	6.8535	8.42791	6.34066	7.22285	4.69926
ENSG00000175582	RAB6A	gene	ENSG00000175582.19	1.1166	0.0512486	0.890972	18.0527	14.7229	17.1332	17.4442	17.9438	16.2541	17.5739	15.1859	15.2327	16.1339	14.2868	16.9846	13.8765	17.9037	22.7197	17.5548
ENSG00000135677	GNS	gene	ENSG00000135677.10	1.13437	0.0514909	0.890972	63.8084	78.7583	71.4803	64.348	69.3966	63.7197	74.8549	69.4717	62.8709	58.4654	55.6643	73.2234	60.0914	62.3693	92.2055	62.6402
ENSG00000131100	ATP6V1E1	gene	ENSG00000131100.12	1.188	0.051606	0.890972	34.8001	30.6302	30.5274	31.2076	30.6705	21.4822	22.516	35.158	21.0776	24.2344	20.3083	23.2577	28.9319	28.1284	33.4188	31.6044
ENSG00000165782	PIP4P1	gene	ENSG00000165782.10	1.17468	0.0516338	0.890972	20.0353	19.8461	17.8854	18.1022	14.972	15.9173	22.0332	19.5396	13.6332	12.9878	15.2658	12.241	15.241	16.4574	15.1153	14.8213
ENSG00000182973	CNOT10	gene	ENSG00000182973.18	0.874655	0.0516572	0.890972	3.79924	3.35244	4.3587	4.71248	4.68159	5.08613	3.89567	4.60968	3.19345	5.31953	5.08157	4.02264	4.99493	5.11461	4.75005	3.2405
ENSG00000110077	MS4A6A	gene	ENSG00000110077.14	1.14846	0.0517243	0.890972	37.3289	41.3214	41.5168	46.001	35.9899	35.0111	38.687	42.4844	32.8423	33.0614	29.5779	30.5063	34.0773	43.0712	54.6677	37.4632
ENSG00000122678	POLM	gene	ENSG00000122678.16	0.886905	0.0519153	0.890972	1.8785	1.85421	2.80301	3.40995	3.18402	3.01327	1.78276	2.12447	2.64035	2.37422	2.16432	1.69915	3.45565	3.36795	2.5456	1.98239
ENSG00000125454	SLC25A19	gene	ENSG00000125454.11	0.809526	0.0522218	0.890972	6.15655	6.91505	8.38159	8.8811	10.3113	9.38714	7.40152	8.04056	7.13159	8.63924	8.53566	12.0151	8.60589	13.2988	5.01696	8.84586
ENSG00000135940	COX5B	gene	ENSG00000135940.6	1.20862	0.0523645	0.890972	25.0342	27.5029	25.8963	27.6337	25.7709	28.2014	26.5952	19.8194	18.3162	18.1024	14.0837	17.4078	26.1522	24.0138	20.3084	24.0288
ENSG00000100075	SLC25A1	gene	ENSG00000100075.9	0.78304	0.0524368	0.890972	1.47201	4.51177	3.80507	2.98231	2.47323	3.95414	1.96005	4.93825	2.52137	4.75368	3.03032	2.54534	3.54304	3.96963	3.28474	2.34198
ENSG00000159082	SYNJ1	gene	ENSG00000159082.17	1.21935	0.0524548	0.890972	5.90739	6.27012	5.81273	7.34257	9.05538	6.42393	6.34726	5.83227	5.50836	5.77918	6.5745	6.90061	5.27569	6.10525	10.4538	11.1054
ENSG00000131374	TBC1D5	gene	ENSG00000131374.14	0.867297	0.0525807	0.890972	6.02994	6.24392	7.53425	7.76649	7.37981	7.26078	3.87445	6.32473	6.76252	6.46586	6.92689	6.17496	6.29486	7.69059	8.57008	3.74109
ENSG00000175489	LRRC25	gene	ENSG00000175489.9	1.24443	0.0526692	0.890972	34.652	38.5305	36.2021	45.6388	59.0015	38.7051	36.6043	33.3496	35.483	27.8605	21.6798	26.3209	23.5492	48.3008	49.0784	34.6748
ENSG00000130202	NECTIN2	gene	ENSG00000130202.9	0.740057	0.052749	0.890972	1.90566	3.07544	0.820916	1.62218	1.62027	2.52843	1.30013	2.56156	4.73691	3.4727	5.02997	2.7501	2.00754	1.09065	1.95118	1.57046
ENSG00000149177	PTPRJ	gene	ENSG00000149177.12	1.16544	0.0528214	0.890972	19.0103	19.546	21.4429	19.091	22.1092	18.2568	23.2488	16.5028	16.8461	18.0912	12.804	17.6689	15.9752	22.6948	25.2574	16.3667
ENSG00000205413	SAMD9	gene	ENSG00000205413.7	1.56184	0.0529663	0.890972	4.60732	18.0996	5.45375	6.38284	15.6125	4.76292	7.85996	6.96103	6.87417	2.42456	3.57237	7.26369	5.06613	5.53346	12.8268	6.1907
ENSG00000104774	MAN2B1	gene	ENSG00000104774.12	0.883924	0.0530871	0.890972	33.79	38.3287	39.6092	37.5086	33.2829	37.4122	30.6804	36.8688	49.4061	37.4222	37.6573	34.1209	35.646	38.9315	27.3436	35.2087
ENSG00000174444	RPL4	gene	ENSG00000174444.14	0.859915	0.0531935	0.890972	175.571	119.315	199.665	215.027	168.819	186.422	160.995	170.806	198.308	194.645	170.469	175.649	208.667	232.574	147.627	194.947
ENSG00000166411	IDH3A	gene	ENSG00000166411.13	1.1717	0.053465	0.890972	3.4168	3.84508	4.48613	4.14875	4.23993	3.94167	4.19705	2.39141	2.05485	3.66823	3.50422	3.63082	3.75221	3.95596	4.78335	3.88486
ENSG00000267169		gene	ENSG00000267169.1	0.855043	0.0536612	0.890972	3.20696	2.17384	1.66455	2.03444	2.09716	2.84984	2.46533	3.11486	3.18401	3.31494	3.47437	2.63502	1.75591	3.62953	2.1891	2.64023
ENSG00000130714	POMT1	gene	ENSG00000130714.15	0.908094	0.0538197	0.890972	1.06458	0.679516	1.59668	1.35682	1.17533	1.20157	1.24421	1.50727	1.3411	1.40999	1.08916	1.12042	1.42182	1.54159	1.18305	1.15286
ENSG00000100387	RBX1	gene	ENSG00000100387.8	1.09208	0.0539201	0.890972	14.3007	14.4243	15.9323	15.559	16.5546	12.9888	13.9039	13.7699	12.8226	12.0771	11.4778	14.8114	13.0019	14.7026	12.2486	15.3528
ENSG00000166002	SMCO4	gene	ENSG00000166002.6	1.18524	0.0539595	0.890972	15.3472	21.5483	11.708	11.5047	12.2022	14.2387	14.965	15.728	10.39	11.5903	12.2048	12.4418	11.7321	10.3655	15.6524	12.1593
ENSG00000106554	CHCHD3	gene	ENSG00000106554.12	1.1857	0.0541874	0.890972	5.98786	5.13662	6.73549	5.74801	4.02711	5.34901	7.32697	3.90097	3.7768	4.16235	5.64816	6.07569	4.2965	5.49114	5.78629	5.90855
ENSG00000157450	RNF111	gene	ENSG00000157450.15	1.29466	0.0544861	0.890972	5.34852	4.76638	5.26943	6.09694	9.82552	4.19077	4.74169	5.15893	4.44656	4.58182	4.91958	6.08875	2.9457	5.8558	7.98086	9.94965
ENSG00000115464	USP34	gene	ENSG00000115464.14	1.06384	0.0546253	0.890972	12.0559	10.9304	12.075	12.0353	12.1777	11.6922	11.2634	11.2173	10.9547	11.5155	11.1941	11.0418	12.0146	10.353	13.9659	12.3018
ENSG00000175274	TP53I11	gene	ENSG00000175274.18	0.833165	0.0546351	0.890972	1.53492	1.81482	2.67598	2.9959	1.82619	3.76544	2.08512	2.82713	2.40044	2.66841	3.16025	1.77212	2.15534	2.33187	3.00012	1.43139
ENSG00000204261	PSMB8-AS1	gene	ENSG00000204261.8	1.17445	0.0546464	0.890972	2.37568	2.24223	1.9105	3.07495	3.08847	1.81156	2.66215	2.52111	2.30976	1.32563	1.96027	1.64647	1.96163	2.98643	3.11793	2.7699
ENSG00000133313	CNDP2	gene	ENSG00000133313.14	1.30158	0.0546683	0.890972	6.67514	11.8825	4.89237	8.0437	9.3076	8.64336	7.8454	5.13335	4.97752	4.62338	4.0663	5.53179	5.94201	7.19728	9.33174	5.55341
ENSG00000153071	DAB2	gene	ENSG00000153071.14	1.42582	0.0546752	0.890972	8.56705	3.04436	1.63645	2.73282	7.35039	2.97683	5.30034	3.26871	5.32357	3.65716	3.42243	3.32348	2.05645	3.3506	6.51471	6.78346
ENSG00000006625	GGCT	gene	ENSG00000006625.17	0.80647	0.0547033	0.890972	4.05379	3.36149	4.94356	5.48915	5.85119	2.62168	2.2987	4.42693	4.53447	4.33663	5.23882	3.73518	5.3175	6.62218	4.22603	1.95343
ENSG00000164403	SHROOM1	gene	ENSG00000164403.14	0.803086	0.0547136	0.890972	1.61038	1.53236	1.33491	1.51384	0.660925	1.82973	1.13712	2.89352	2.89411	1.18507	1.89771	1.61774	1.52849	2.38478	1.48861	2.08349
ENSG00000106608	URGCP	gene	ENSG00000106608.16	0.827033	0.0548634	0.890972	3.1153	2.81409	1.64417	1.68605	2.39719	4.28144	3.33363	2.71884	4.69637	3.21093	3.32669	3.72698	2.16455	2.2138	1.52709	2.18159
ENSG00000100888	CHD8	gene	ENSG00000100888.13	1.12427	0.0548791	0.890972	3.39365	2.99969	4.48568	4.1887	3.73322	2.87029	2.56179	2.61062	2.50546	1.96359	1.87006	2.7635	2.47962	3.80183	3.41295	2.06868
ENSG00000163029	SMC6	gene	ENSG00000163029.15	1.11319	0.0550429	0.890972	1.80933	1.40223	1.93658	2.2598	2.3416	1.87716	1.5323	1.36751	1.41898	1.4248	1.5207	1.41632	1.21874	1.89022	2.63568	1.51477
ENSG00000169499	PLEKHA2	gene	ENSG00000169499.14	1.2149	0.0552203	0.890972	16.8113	16.969	23.9872	23.7129	23.5238	16.7101	33.3274	15.4041	18.5976	19.7358	18.1033	19.7098	22.6492	21.0084	25.5105	25.4274
ENSG00000002549	LAP3	gene	ENSG00000002549.12	1.50492	0.0552359	0.890972	29.8956	85.2698	19.8405	34.3931	42.9408	30.2872	43.3922	29.371	26.2155	13.7008	28.9228	31.3187	29.7121	23.7458	56.5306	24.8219
ENSG00000110395	CBL	gene	ENSG00000110395.6	1.20845	0.0552531	0.890972	10.0894	9.99943	10.771	13.5123	16.7566	11.0194	13.6419	9.90925	9.65101	10.7356	11.5782	10.0935	7.26982	13.2031	15.6275	14.3511
ENSG00000107077	KDM4C	gene	ENSG00000107077.18	1.07128	0.055286	0.890972	4.56562	4.44976	5.54724	4.61602	4.92511	4.56579	4.91821	4.18907	4.15045	4.58229	4.09427	4.66963	4.28916	4.93603	5.71363	4.54613
ENSG00000110871	COQ5	gene	ENSG00000110871.14	0.883413	0.0553065	0.890972	2.68229	1.88434	3.44064	3.79081	2.7788	3.43447	1.94752	2.97649	3.19585	2.70066	2.32203	2.96349	2.18659	3.75983	3.49142	1.98067
ENSG00000142541	RPL13A	gene	ENSG00000142541.16	0.862977	0.0553257	0.890972	227.768	195.964	237.638	266.694	222.753	245.017	217.479	255.194	284.437	266.561	251.204	200.101	235.993	287.295	163.066	253.955
ENSG00000136286	MYO1G	gene	ENSG00000136286.14	0.82408	0.0553841	0.890972	41.0674	36.5716	32.3327	45.8653	38.9144	52.0012	40.2549	33.2745	49.7931	46.1264	40.1823	47.7592	40.9634	39.4957	26.9077	26.4385
ENSG00000224864		gene	ENSG00000224864.4	0.566043	0.0554172	0.890972	0.10972	7.25254	10.6048	8.54391	7.03775	7.77509	7.72651	8.19156	9.9869	10.174	5.13813	9.61892	13.9302	9.79756	4.51538	5.38038
ENSG00000125991	ERGIC3	gene	ENSG00000125991.19	0.895484	0.0554531	0.890972	16.0289	12.6629	17.2513	18.894	12.9841	17.1621	14.3658	16.4365	16.086	14.9854	14.6777	15.7243	16.4331	21.0234	14.313	15.4572
ENSG00000117118	SDHB	gene	ENSG00000117118.9	1.10478	0.0556475	0.890972	16.8367	20.7357	19.9444	23.1691	22.3219	20.6433	22.6123	19.2695	16.0892	17.964	16.5693	17.4004	19.1587	19.0944	18.6039	20.364
ENSG00000005020	SKAP2	gene	ENSG00000005020.12	1.11354	0.0556481	0.890972	23.8791	27.443	24.1206	24.2073	25.742	24.5151	24.1485	21.5554	21.6176	22.7246	25.0143	24.1515	20.6619	24.3832	33.9951	24.4159
ENSG00000091009	RBM27	gene	ENSG00000091009.7	1.14639	0.0556919	0.890972	5.85466	4.65349	7.52598	7.71962	7.37373	5.37122	5.38307	4.38038	5.47946	4.64244	4.35446	6.64175	5.59639	6.42668	6.91985	7.52682
ENSG00000096746	HNRNPH3	gene	ENSG00000096746.17	1.08316	0.0559514	0.890972	31.4489	26.6409	28.1352	27.5466	29.6135	28.9517	28.538	27.4474	25.4533	23.4407	26.5468	28.9033	23.8697	28.0946	26.8554	31.3549
ENSG00000100983	GSS	gene	ENSG00000100983.10	1.11078	0.0560692	0.890972	2.75806	2.99747	3.16169	4.02398	2.98074	2.17539	2.70286	2.77691	3.07086	2.17271	2.21008	3.00966	2.55664	2.91418	2.77483	3.37066
ENSG00000147050	KDM6A	gene	ENSG00000147050.14	1.23798	0.0560723	0.890972	9.46789	9.45172	10.7024	7.01606	8.79921	5.41596	13.1163	6.99337	9.53427	11.4128	7.93148	11.97	7.90429	6.65478	12.5432	9.56547
ENSG00000168016	TRANK1	gene	ENSG00000168016.14	1.25053	0.0561183	0.890972	2.34647	4.35386	1.98645	2.58409	2.85087	2.69869	2.53935	1.84982	1.51237	1.42916	1.20896	1.83167	2.00002	2.6935	3.31181	1.6598
ENSG00000200084	SNORD68	gene	ENSG00000200084.1	0.802918	0.0564329	0.890972	7.01436	6.43917	7.2402	7.55776	8.71863	10.4648	6.96245	8.97599	9.33351	12.3198	7.13338	5.95553	12.4702	7.29515	5.06484	8.01855
ENSG00000082074	FYB1	gene	ENSG00000082074.16	1.2527	0.0566894	0.890972	24.0495	31.3057	21.7053	23.7619	28.8098	22.92	25.084	19.8795	18.3984	17.4345	22.4528	19.901	22.417	25.6586	47.6594	20.4925
ENSG00000170542	SERPINB9	gene	ENSG00000170542.5	0.826748	0.056736	0.890972	287.27	298.494	157.131	199.617	218.424	344.542	303.979	322.159	256.746	402.792	346.542	389.167	353.807	165.898	155.35	297.98
ENSG00000131116	ZNF428	gene	ENSG00000131116.11	0.873237	0.0567661	0.890972	1.04718	1.69599	1.95603	1.17339	1.13784	2.07224	1.1153	1.48687	1.79431	1.81131	1.35466	1.22114	1.52518	1.88761	1.11784	1.62741
ENSG00000054219	LY75	gene	ENSG00000054219.10	1.16823	0.0567783	0.890972	10.1493	11.142	13.1732	13.2938	10.1875	10.2648	6.69983	7.82909	7.7618	9.55016	8.12844	8.05913	8.52798	8.45372	15.0225	8.58436
ENSG00000143569	UBAP2L	gene	ENSG00000143569.18	1.12697	0.0568392	0.890972	17.6441	17.2389	16.4915	15.2126	17.3585	14.671	19.3503	15.6588	14.3622	13.1052	15.6391	16.1504	12.3697	19.7677	15.5647	17.607
ENSG00000108828	VAT1	gene	ENSG00000108828.15	0.846056	0.0568412	0.890972	6.12322	5.84688	6.91278	6.79279	6.49717	7.43718	4.53828	8.7361	6.88913	7.76868	6.38618	7.91516	6.65447	7.60033	10.6938	5.0152
ENSG00000217716	RPS10P3	gene	ENSG00000217716.3	0.830717	0.056893	0.890972	2.13468	1.81872	2.9968	1.91643	2.0497	2.68879	2.03622	1.61479	2.33331	2.43104	1.71941	2.99136	3.76247	3.16482	1.52782	1.71823
ENSG00000171522	PTGER4	gene	ENSG00000171522.5	2.35379	0.0569304	0.890972	25.8039	43.8059	24.8088	2.73631	6.30515	4.41762	41.4872	5.96862	20.0242	3.22446	18.0129	3.54707	12.1258	2.74597	2.7637	19.3071
ENSG00000126581	BECN1	gene	ENSG00000126581.12	1.07804	0.0569347	0.890972	7.67611	6.70645	7.82778	9.28791	8.99327	6.99897	6.52822	6.57422	7.01379	5.78447	6.06652	6.74181	6.4784	8.60481	7.95308	6.96561
ENSG00000108588	CCDC47	gene	ENSG00000108588.13	1.0918	0.0571937	0.890972	15.2264	14.6874	17.2168	16.5885	16.489	16.2749	14.4151	13.4938	13.013	11.9986	14.4318	15.9315	15.5829	14.663	16.2929	17.6752
ENSG00000231245	C1DP1	gene	ENSG00000231245.2	1.11357	0.0573168	0.890972	14.6351	15.8755	15.7899	18.4686	19.4605	15.2462	11.6487	14.2346	12.3186	10.5723	11.7919	11.7836	14.8448	16.5697	16.3651	14.9289
ENSG00000254413	CHKB-CPT1B	gene	ENSG00000254413.8	1.43636	0.0573301	0.890972	7.00892	3.18773	3.47605	2.92456	3.87111	1.82978	2.20224	2.15114	2.32121	1.45562	3.75653	1.3938	1.55123	2.24935	6.40514	1.2976
ENSG00000001167	NFYA	gene	ENSG00000001167.14	1.11722	0.0575627	0.890972	15.6584	16.9486	19.3564	22.2847	20.8371	17.0577	19.0361	18.3219	15.9553	14.915	14.6436	16.2702	17.2033	21.5008	21.5709	22.0993
ENSG00000011454	RABGAP1	gene	ENSG00000011454.16	1.09536	0.0578584	0.890972	4.12976	3.39379	4.22879	5.18378	4.99766	3.90393	4.49798	3.91348	3.74083	3.96454	3.88013	3.62741	3.647	4.54188	5.33869	4.31398
ENSG00000150867	PIP4K2A	gene	ENSG00000150867.13	1.14816	0.0578825	0.890972	16.1766	14.172	16.6413	14.0382	17.2095	16.8114	15.1432	12.752	13.6315	14.8561	13.6987	13.7891	11.0554	16.3585	21.1358	17.6569
ENSG00000125898	FAM110A	gene	ENSG00000125898.12	0.65498	0.0579587	0.890972	8.64622	5.63578	9.70361	11.5524	13.2489	13.1199	7.24883	12.0079	12.7461	8.22345	7.98113	13.9477	8.019	11.9749	11.7138	1.28237
ENSG00000111615	KRR1	gene	ENSG00000111615.13	1.12625	0.0580124	0.890972	2.43105	1.84811	3.83643	2.79588	2.62212	1.97452	2.09429	1.40163	1.86278	1.69568	1.60252	2.21033	2.44379	2.38596	2.44842	1.96269
ENSG00000121858	TNFSF10	gene	ENSG00000121858.10	1.68822	0.0584565	0.890972	10.7534	35.4271	9.71208	9.88502	22.8959	9.85404	12.1237	12.1389	6.0134	5.07554	7.02736	13.562	6.88835	14.8363	38.6557	9.86217
ENSG00000134070	IRAK2	gene	ENSG00000134070.4	0.757434	0.058488	0.890972	147.095	143.752	39.8422	69.7432	68.1241	157.506	169.45	150.591	156.961	164.488	165.599	152.982	126.683	64.5108	38.5838	115.417
ENSG00000145743	FBXL17	gene	ENSG00000145743.15	1.09767	0.058681	0.890972	2.18986	1.68126	2.40954	1.67228	1.54816	1.79825	2.10408	1.88428	1.64849	1.77768	1.77911	1.79796	1.55317	1.75335	2.38501	2.14499
ENSG00000183891	TTC32	gene	ENSG00000183891.5	1.12966	0.058753	0.890972	3.85511	3.70745	4.9239	3.48568	4.36078	2.76553	3.95388	4.1588	2.91951	3.09649	4.16222	3.28195	2.8522	3.2803	3.49962	3.49011
ENSG00000161395	PGAP3	gene	ENSG00000161395.13	0.896244	0.0587747	0.890972	2.15922	2.18955	2.34784	3.03815	2.51203	2.7522	2.34722	2.77486	3.17915	2.77281	2.29988	1.74273	2.48761	3.28978	2.26203	2.05299
ENSG00000197142	ACSL5	gene	ENSG00000197142.10	0.736	0.058934	0.890972	37.1607	21.4996	26.9739	28.5983	21.571	56.522	39.8314	36.4721	34.3444	33.3263	19.4948	50.755	37.4072	47.0444	24.6221	23.1388
ENSG00000081014	AP4E1	gene	ENSG00000081014.10	1.18981	0.0592262	0.890972	1.66767	3.13809	3.03356	2.74651	2.44961	2.32975	2.64419	1.75158	1.91337	1.91541	1.88657	2.76767	1.95187	2.40193	2.21278	4.18046
ENSG00000143870	PDIA6	gene	ENSG00000143870.12	1.11953	0.0592975	0.890972	34.3371	40.1039	36.4901	32.1145	32.1709	35.0153	33.6593	28.9746	37.8088	27.9725	28.1414	29.3013	31.0435	28.3293	38.7003	30.2092
ENSG00000141499	WRAP53	gene	ENSG00000141499.16	0.846434	0.0593411	0.890972	3.90136	2.82508	2.17588	3.02957	2.99558	4.13392	1.98904	3.70553	4.23696	3.60982	3.48374	3.35721	2.40919	3.00367	2.24105	3.11036
ENSG00000213246	SUPT4H1	gene	ENSG00000213246.6	1.21575	0.0594005	0.890972	40.312	41.9955	51.2886	36.5078	37.2968	30.3054	27.7212	25.5404	30.0077	22.0591	20.0823	28.0782	31.7236	31.6094	26.2976	25.6607
ENSG00000130164	LDLR	gene	ENSG00000130164.13	0.744857	0.059418	0.890972	13.4513	31.9281	34.202	15.3458	20.6455	37.5125	22.9404	32.7597	35.8259	31.6194	22.5889	22.8647	22.5894	29.0332	28.489	17.1195
ENSG00000179010	MRFAP1	gene	ENSG00000179010.14	1.09415	0.0595542	0.890972	50.3865	44.123	64.3629	64.9185	55.3271	49.551	51.7575	50.2093	50.6445	45.5953	50.695	44.494	45.635	55.7302	53.7637	62.5442
ENSG00000132950	ZMYM5	gene	ENSG00000132950.18	1.11675	0.0598941	0.890972	4.39872	3.99621	4.37537	4.10963	5.65338	3.54962	4.50623	3.67055	3.82981	4.94145	4.11138	5.02044	3.66253	3.67519	4.58027	5.00986
ENSG00000148660	CAMK2G	gene	ENSG00000148660.20	0.904979	0.0603379	0.890972	5.06781	4.02921	7.26579	6.63585	5.46395	5.54602	3.9797	6.38632	6.11656	5.25476	4.87559	4.18607	4.59364	7.30914	5.58453	4.7118
ENSG00000137221	TJAP1	gene	ENSG00000137221.14	0.872729	0.0603844	0.890972	3.69285	2.80657	3.03235	3.5081	3.96293	4.54324	2.74982	3.62344	4.63059	3.83043	3.16694	3.52205	2.62501	3.74929	2.76788	2.82185
ENSG00000222009	BTBD19	gene	ENSG00000222009.8	0.720326	0.0605071	0.890972	8.95654	13.8969	4.06306	5.13014	6.28669	12.7418	10.2334	14.5843	8.81084	14.6196	15.1941	30.0131	11.2701	5.34147	3.58193	13.7179
ENSG00000109436	TBC1D9	gene	ENSG00000109436.7	1.1961	0.0607671	0.890972	44.6585	35.2525	32.7264	31.8086	30.7875	33.4906	31.8116	31.7091	24.0554	33.773	35.2402	27.772	19.3466	27.4803	36.862	29.089
ENSG00000165312	OTUD1	gene	ENSG00000165312.6	1.32596	0.0607824	0.890972	51.0651	132.872	49.4356	25.1251	50.0108	51.055	113.66	59.5336	51.9511	61.1116	62.0175	59.3861	50.6504	32.2407	49.8828	75.3215
ENSG00000181631	P2RY13	gene	ENSG00000181631.6	1.53181	0.0608492	0.890972	14.1345	16.9218	24.0316	10.8516	21.3625	15.432	12.8146	18.8121	9.7331	4.75022	9.15215	10.302	6.04288	13.1663	41.4917	11.3153
ENSG00000165175	MID1IP1	gene	ENSG00000165175.15	1.90071	0.0608546	0.890972	12.8092	11.0131	6.46601	5.28776	4.58669	7.13287	12.0836	13.8447	6.62988	4.11813	8.11485	0.767218	1.40521	1.21713	9.58036	4.93938
ENSG00000235720	GABPAP	gene	ENSG00000235720.1	1.1286	0.0608728	0.890972	2.46131	2.35851	2.68399	3.37369	2.93389	1.71161	1.97218	1.6223	1.94703	1.97239	1.56261	2.11365	2.33142	3.31156	2.92216	2.17077
ENSG00000067066	SP100	gene	ENSG00000067066.16	1.15907	0.0609095	0.890972	7.84148	10.83	8.32365	11.0079	12.7114	7.285	9.50295	8.5156	8.38558	7.81549	7.88203	9.68483	9.96233	8.82554	13.1397	9.28683
ENSG00000100564	PIGH	gene	ENSG00000100564.8	1.16442	0.0609368	0.890972	2.47139	2.13735	3.79773	2.14776	2.3931	2.65847	2.37436	1.85587	2.05092	1.50555	2.47543	1.40418	2.40274	2.10642	2.78862	3.03768
ENSG00000163344	PMVK	gene	ENSG00000163344.5	1.19211	0.0613993	0.890972	6.35281	8.71443	7.01884	5.45263	6.47501	6.91495	8.18446	6.24214	5.65232	5.89373	5.49087	4.8644	4.28404	7.37944	5.17399	8.88711
ENSG00000271982	SNORD58B	gene	ENSG00000271982.1	0.839972	0.0615285	0.890972	47.1318	32.7749	58.3568	57.3443	56.4708	50.1158	40.6306	39.5281	47.8946	53.4349	58.1201	61.8218	57.3696	68.783	40.9585	50.8755
ENSG00000100227	POLDIP3	gene	ENSG00000100227.17	1.4091	0.0615483	0.890972	28.3298	24.9916	26.1316	34.9466	16.4501	13.793	25.4012	31.088	31.2011	12.9213	12.3263	13.2284	25.1924	19.5983	34.6051	31.7072
ENSG00000184060	ADAP2	gene	ENSG00000184060.10	1.17444	0.0615502	0.890972	16.3365	24.4508	23.174	18.2039	17.5377	17.1871	19.8514	15.6905	14.4529	12.2801	12.6855	14.5253	16.9812	18.9445	17.3643	13.866
ENSG00000166266	CUL5	gene	ENSG00000166266.13	1.09903	0.0615768	0.890972	6.62526	6.7025	7.52315	6.75984	7.48895	6.32728	6.18766	5.56728	6.14678	6.1711	7.33317	5.25229	6.69112	6.55304	8.92422	6.82444
ENSG00000104812	GYS1	gene	ENSG00000104812.14	0.867263	0.0616391	0.890972	4.17742	4.16915	4.44514	4.00936	3.14923	5.35383	3.28885	5.59815	5.31699	5.09144	3.91002	3.64818	4.1901	4.26809	5.21522	3.49384
ENSG00000168710	AHCYL1	gene	ENSG00000168710.17	1.13166	0.0618782	0.890972	25.7402	24.4987	18.7637	23.1598	27.8042	23.8855	24.5691	20.7404	23.8563	22.4084	23.8036	21.5546	19.7557	25.234	29.6748	30.0256
ENSG00000119535	CSF3R	gene	ENSG00000119535.17	0.842646	0.062041	0.890972	71.8861	81.4208	83.3122	71.7664	68.696	90.9113	45.2415	90.0835	102.384	80.9842	78.6555	66.4541	69.0051	69.0834	78.2925	65.3063
ENSG00000117899	MESD	gene	ENSG00000117899.10	1.11307	0.0621063	0.890972	3.15903	2.80718	4.54831	4.52943	4.11991	3.12093	2.58752	2.37621	2.96449	2.84884	2.44896	2.65453	2.59423	4.25901	5.07253	2.81076
ENSG00000052841	TTC17	gene	ENSG00000052841.14	1.07872	0.0622173	0.890972	7.47061	6.40238	8.54114	8.52099	8.35881	6.66193	7.49658	6.42018	6.40689	7.01755	6.38898	6.98186	7.25988	8.63279	8.7888	7.22639
ENSG00000166224	SGPL1	gene	ENSG00000166224.16	0.779549	0.0625334	0.890972	14.1174	10.3645	9.08613	13.864	9.33296	17.8082	12.7386	10.5211	15.7597	19.2788	13.6189	19.8502	11.4031	9.46351	8.23075	7.72241
ENSG00000041357	PSMA4	gene	ENSG00000041357.15	1.1387	0.062604	0.890972	9.69066	13.1033	10.8212	11.6194	12.1522	9.23345	10.3691	10.8367	8.39105	7.66475	9.22861	8.33137	11.1662	13.0249	12.3684	11.3826
ENSG00000112159	MDN1	gene	ENSG00000112159.11	1.11454	0.0627969	0.890972	3.4248	2.43113	3.56616	3.8983	3.14376	3.0122	3.40061	2.27013	2.44217	3.13453	2.88284	2.60244	2.60453	2.62045	2.64562	2.88218
ENSG00000112893	MAN2A1	gene	ENSG00000112893.9	1.07203	0.0628006	0.890972	9.38856	10.5347	9.67249	9.61056	9.8792	9.0093	9.09341	8.55034	9.83047	10.1248	9.31231	9.10313	8.93463	9.10755	11.898	10.0275
ENSG00000168899	VAMP5	gene	ENSG00000168899.4	1.53956	0.0632036	0.890972	21.7386	89.8042	18.2605	16.6376	33.6826	27.5969	29.5126	24.2031	17.5456	17.895	15.6956	21.0603	13.1716	23.3795	39.589	22.8274
ENSG00000156299	TIAM1	gene	ENSG00000156299.13	0.769451	0.0632946	0.890972	11.6472	7.14581	14.24	11.4889	10.0703	13.9074	13.0219	11.318	9.76794	14.5639	10.9216	10.7504	11.1908	15.9875	7.50198	4.85758
ENSG00000083937	CHMP2B	gene	ENSG00000083937.8	1.32267	0.0633045	0.890972	20.0064	21.5042	23.801	18.5842	22.1305	16.355	20.7588	18.7487	15.7207	7.56915	19.637	9.17462	16.4774	16.0124	12.3833	21.3373
ENSG00000146232	NFKBIE	gene	ENSG00000146232.16	0.822195	0.0633698	0.890972	74.9421	73.3164	46.2871	53.4747	50.4865	91.5641	68.0662	76.6999	68.8622	77.8872	64.1333	71.1338	66.1426	53.6103	34.2119	49.656
ENSG00000137106	GRHPR	gene	ENSG00000137106.17	0.836857	0.0633794	0.890972	4.66185	2.64267	3.85939	4.7047	3.53663	4.03655	1.72775	3.62947	4.23431	4.77459	3.83251	3.31401	3.252	4.39503	4.07063	2.46785
ENSG00000151461	UPF2	gene	ENSG00000151461.19	1.19518	0.0633876	0.890972	5.70583	4.4833	8.25314	6.87228	7.51079	6.12014	5.72992	5.14147	3.53225	4.96889	4.80315	5.61349	3.17758	6.92838	6.91549	6.43122
ENSG00000107736	CDH23	gene	ENSG00000107736.20	1.15794	0.0633974	0.890972	1.39776	1.79842	2.00018	1.63716	2.46178	1.14611	2.46872	1.53911	1.52336	1.42993	1.72006	0.962371	1.18043	1.91591	1.66763	1.41256
ENSG00000008128	CDK11A	gene	ENSG00000008128.22	0.894058	0.063409	0.890972	3.55403	5.54328	7.46509	8.16316	6.86951	5.57893	2.85239	5.31294	5.21268	5.68693	4.96586	5.04105	5.58546	6.2996	5.24438	4.70252
ENSG00000137770	CTDSPL2	gene	ENSG00000137770.13	1.12177	0.0636549	0.890972	2.7309	3.17577	4.9827	4.04653	3.97064	3.09434	3.49226	3.08312	3.17622	3.21197	3.26537	3.49625	2.31238	3.2402	4.74398	3.36703
ENSG00000100504	PYGL	gene	ENSG00000100504.16	0.888006	0.0636766	0.890972	26.0747	25.9529	35.9148	31.828	29.5731	32.5142	18.8922	28.9684	33.3108	27.7801	27.6607	29.3811	30.9322	37.9218	39.8859	29.9343
ENSG00000234981		gene	ENSG00000234981.1	0.83852	0.0637488	0.890972	3.62506	2.58267	1.97561	2.38256	2.33754	2.78736	2.57946	2.85046	2.95553	3.58026	3.17222	2.50165	4.4788	4.95188	2.234	3.17562
ENSG00000219201		gene	ENSG00000219201.4	1.16801	0.063771	0.890972	6.73423	7.66559	6.44351	8.04243	9.99431	6.92697	8.88736	6.64382	7.20238	6.59689	6.98531	7.11394	5.03608	7.86632	11.0248	7.11415
ENSG00000129353	SLC44A2	gene	ENSG00000129353.14	1.14996	0.063881	0.890972	14.5594	16.7493	16.3995	13.7674	17.4493	16.1248	17.2431	15.384	11.8677	14.9795	14.3845	12.5447	10.7033	17.3269	19.2534	15.9681
ENSG00000090674	MCOLN1	gene	ENSG00000090674.15	1.22143	0.0639854	0.890972	7.0133	12.0394	7.46045	5.82103	8.54183	5.821	6.79855	7.22101	6.54314	6.29027	6.91114	3.9859	5.08308	6.99327	6.33157	7.66301
ENSG00000115652	UXS1	gene	ENSG00000115652.14	0.846792	0.0643238	0.890972	6.8129	4.90948	3.32425	3.7022	3.66733	7.90444	4.64408	6.21726	6.20537	5.68737	5.26867	7.42868	5.6021	3.34345	4.2716	4.81373
ENSG00000131507	NDFIP1	gene	ENSG00000131507.10	1.13659	0.0645798	0.890972	15.1515	13.983	12.9917	16.71	16.9972	15.5676	14.081	10.8353	13.1919	13.6192	13.9823	15.9686	11.6352	13.0094	18.8612	15.0634
ENSG00000141506	PIK3R5	gene	ENSG00000141506.13	0.811792	0.0646963	0.890972	47.764	41.1168	33.5956	52.7254	63.4652	61.4399	39.8023	41.4428	59.8503	69.863	62.0668	64.382	59.9404	40.095	42.5341	44.6116
ENSG00000167658	EEF2	gene	ENSG00000167658.15	0.815979	0.0650753	0.890972	182.616	191.3	198.451	232.528	198.493	238.024	163.185	187.534	321.12	305.984	256.662	166.217	174.101	234.369	163.591	203.542
ENSG00000115339	GALNT3	gene	ENSG00000115339.13	1.23318	0.065149	0.890972	4.6666	6.42609	5.83433	6.6508	9.20348	4.82193	7.22496	5.40522	5.23923	5.87808	5.45386	6.83563	4.22143	6.2149	11.7406	6.64849
ENSG00000171865	RNASEH1	gene	ENSG00000171865.9	1.09618	0.0653906	0.890972	3.61635	3.24713	4.80407	4.98004	4.39439	3.72615	2.92688	2.56161	3.3007	3.07706	2.57225	2.65526	3.60987	3.98851	3.33907	3.56329
ENSG00000158526	TSR2	gene	ENSG00000158526.7	1.10939	0.065501	0.890972	11.992	11.7993	15.0609	12.5071	12.5412	11.182	10.5091	10.1161	10.8122	8.48825	7.52798	9.5909	10.8511	13.5392	11.6718	10.097
ENSG00000181274	FRAT2	gene	ENSG00000181274.6	1.39989	0.0655403	0.890972	11.7705	7.34343	21.7688	14.7234	15.0468	8.53826	10.0349	7.55551	9.23136	5.59112	5.77995	9.64577	4.88624	18.8233	29.6923	8.14975
ENSG00000168389	MFSD2A	gene	ENSG00000168389.17	0.718774	0.0655894	0.890972	9.79815	6.51795	3.28796	2.96323	7.47028	13.997	8.56879	15.6813	9.35666	10.3273	9.84438	10.3994	9.76506	4.61261	2.53045	12.3815
ENSG00000186318	BACE1	gene	ENSG00000186318.16	0.889529	0.0659219	0.890972	2.05886	1.27571	2.16414	1.94092	1.41275	2.29495	1.65451	2.13718	2.0565	1.92945	1.40478	1.78613	2.19047	2.66778	1.92484	1.83644
ENSG00000135679	MDM2	gene	ENSG00000135679.23	0.824917	0.06615	0.890972	8.10071	6.26015	5.03157	8.70536	8.07932	11.049	8.12953	8.34165	9.12699	7.93943	8.29212	10.2604	9.3051	8.77974	10.7437	5.16579
ENSG00000185088	RPS27L	gene	ENSG00000185088.13	1.14612	0.0661915	0.890972	2.90934	2.95329	4.08142	3.97079	2.90217	2.48773	2.81661	2.13913	2.07901	1.8942	2.43158	3.24006	3.63331	3.25976	3.40279	3.28155
ENSG00000251136		gene	ENSG00000251136.8	0.816182	0.0663279	0.890972	2.31686	1.36142	1.84359	1.24897	3.05907	3.44223	2.10788	3.93896	2.80174	1.97855	2.62327	2.48655	2.2701	1.75856	1.8062	1.92133
ENSG00000076984	MAP2K7	gene	ENSG00000076984.17	1.19726	0.0666798	0.890972	2.27598	3.70618	2.88986	3.05128	4.74276	2.6201	2.88154	1.73117	2.95174	3.19076	2.21343	1.9688	1.74758	2.91294	2.56419	3.18279
ENSG00000174606	ANGEL2	gene	ENSG00000174606.13	1.07719	0.0667319	0.890972	4.70264	3.52789	5.12402	4.95616	4.61321	4.14833	3.8219	3.82564	4.03288	3.36847	3.2772	3.73936	3.44044	4.85299	4.67179	3.88923
ENSG00000213047	DENND1B	gene	ENSG00000213047.12	1.10623	0.066794	0.890972	2.06533	2.48637	2.52762	2.22148	2.46099	2.25741	2.07792	1.78207	1.61405	2.02278	2.60618	2.43111	1.95672	1.69059	2.66362	2.34273
ENSG00000188419	CHM	gene	ENSG00000188419.13	1.10268	0.0671612	0.890972	2.57524	2.10838	2.55416	1.91424	2.44367	2.05036	2.36902	1.87316	1.7993	2.40366	2.40504	2.39814	1.66138	2.4018	2.59596	2.71904
ENSG00000092871	RFFL	gene	ENSG00000092871.16	0.776431	0.0671994	0.890972	9.67187	5.43739	6.77882	8.02186	5.91966	10.7662	7.29506	8.04822	10.0911	11.1918	7.77801	10.7571	6.11702	6.23248	6.55052	3.55362
ENSG00000182541	LIMK2	gene	ENSG00000182541.17	0.758657	0.0672394	0.890972	12.9689	16.7785	8.76103	13.3984	14.1134	20.8397	13.6433	23.0268	21.9016	19.0379	13.7096	14.2037	12.6289	16.1825	19.8509	7.52171
ENSG00000140990	NDUFB10	gene	ENSG00000140990.14	0.916581	0.0673593	0.890972	14.9244	13.7367	18.9819	22.4188	16.6751	19.6649	14.0476	17.7446	16.6359	16.4526	14.4865	17.5171	18.1412	19.9015	19.5875	15.901
ENSG00000065989	PDE4A	gene	ENSG00000065989.15	0.777524	0.0674415	0.890972	5.07588	3.90027	3.86715	5.29939	3.02996	4.83802	5.02612	4.38191	4.33971	8.29755	5.66305	8.15712	5.96022	3.51055	2.05886	3.11045
ENSG00000125812	GZF1	gene	ENSG00000125812.15	1.51337	0.0677715	0.890972	10.0602	15.4852	25.8629	11.0621	7.46462	8.30145	10.201	5.65754	3.15165	2.93593	8.35694	6.44912	8.14688	9.05617	5.44286	7.19362
ENSG00000004487	KDM1A	gene	ENSG00000004487.16	0.817071	0.0679025	0.890972	8.82334	5.61423	6.90193	8.54008	8.02026	13.1525	9.26206	8.47678	8.94899	14.7197	10.3855	10.5602	6.84443	7.65807	6.53826	7.76364
ENSG00000132274	TRIM22	gene	ENSG00000132274.15	1.38308	0.0681256	0.890972	35.142	94.5642	32.519	38.7054	69.6534	41.5626	55.4296	55.3258	37.0816	28.9725	31.2265	46.1681	34.0261	36.6543	74.8661	43.3358
ENSG00000162869	PPP1R21	gene	ENSG00000162869.15	1.10516	0.0681558	0.890972	6.28912	4.91477	6.96219	7.22793	7.75819	5.99664	5.67303	5.91539	5.5827	5.16562	4.80389	5.18996	4.92936	7.42523	8.01601	6.41836
ENSG00000143207	COP1	gene	ENSG00000143207.19	1.07954	0.0683298	0.890972	18.7999	16.2998	19.7933	19.3455	20.6298	16.3786	18.3149	18.1986	14.3032	15.5191	16.2655	17.0225	15.8659	18.5883	17.8986	15.593
ENSG00000165959	CLMN	gene	ENSG00000165959.11	0.878146	0.0683592	0.890972	5.72232	4.90543	6.17471	7.38112	6.0509	6.76988	4.16066	6.39748	5.89656	5.17775	6.6538	4.6075	6.73375	7.14988	7.92763	3.87939
ENSG00000160336	ZNF761	gene	ENSG00000160336.14	1.13473	0.0685294	0.890972	1.78332	1.22065	2.67278	2.74696	2.30074	2.18231	1.71057	1.41337	1.21838	1.14131	1.98034	1.23981	1.48891	1.97548	2.47891	1.90583
ENSG00000131242	RAB11FIP4	gene	ENSG00000131242.17	1.17725	0.0686298	0.890972	2.24307	2.20402	4.56304	4.67428	4.3007	2.36646	2.16207	2.18728	1.72662	2.45753	1.58177	1.98708	3.79606	2.24675	3.81052	2.27826
ENSG00000168275	COA6	gene	ENSG00000168275.14	1.28727	0.0689519	0.890972	5.29626	7.31541	4.63044	4.26726	7.80337	3.88941	5.16327	5.39207	4.99848	2.89055	4.49202	5.57591	2.23559	6.33793	6.05243	6.83312
ENSG00000152242	C18orf25	gene	ENSG00000152242.10	1.10867	0.0689879	0.890972	3.60357	4.40587	4.70729	4.40998	5.3477	3.63203	4.42848	4.77184	3.81855	3.9237	3.98735	4.31344	3.71832	4.35199	5.99498	4.89467
ENSG00000152944	MED21	gene	ENSG00000152944.8	0.729588	0.0690269	0.890972	3.51619	6.09072	6.84805	3.17706	10.0116	6.71224	3.48348	6.95089	4.13679	8.64707	8.42751	9.17149	4.1979	8.61065	4.63158	4.29934
ENSG00000198837	DENND4B	gene	ENSG00000198837.9	1.10238	0.0692038	0.890972	24.4091	27.3145	23.5058	25.5386	25.7967	23.5234	21.4535	23.3213	22.1867	17.9415	19.7589	17.7624	20.893	25.56	22.4642	22.6092
ENSG00000174744	BRMS1	gene	ENSG00000174744.13	0.860601	0.0692571	0.890972	7.29108	5.82049	8.59363	7.81106	7.45565	8.15607	3.87033	8.20792	5.17574	5.8	6.30397	6.90156	6.92398	7.80088	5.01929	4.98286
ENSG00000100532	CGRRF1	gene	ENSG00000100532.11	0.825899	0.0693482	0.890972	2.10749	2.27126	1.66962	1.93554	1.92784	2.93731	1.3493	1.49502	2.53277	2.25446	2.4235	2.62953	4.47961	1.8198	2.04665	1.77273
ENSG00000123610	TNFAIP6	gene	ENSG00000123610.4	0.586581	0.0695375	0.890972	177.271	126.71	66.3713	51.3077	158.186	298.541	171.424	132.936	144.882	303.855	316.92	425.103	79.5785	99.3107	87.8692	47.0531
ENSG00000234009	RPL5P34	gene	ENSG00000234009.1	0.830353	0.0695541	0.890972	11.9625	6.52137	17.8203	15.6271	12.3456	12.1317	11.1455	10.6814	13.341	14.4047	14.4302	12.2583	15.9576	15.5522	10.4173	11.1734
ENSG00000152223	EPG5	gene	ENSG00000152223.12	1.13903	0.0695677	0.890972	4.94548	6.10503	4.74207	5.91659	6.40349	3.42374	3.41988	4.10487	4.07928	3.37774	4.41864	4.29626	4.25901	4.93356	5.34735	3.93104
ENSG00000184752	NDUFA12	gene	ENSG00000184752.12	1.39748	0.06959	0.890972	20.4872	13.5754	13.445	16.6899	13.4942	18.3582	14.0641	6.57363	11.1739	8.93619	4.99991	10.7306	16.0039	15.8804	13.9497	20.7737
ENSG00000103489	XYLT1	gene	ENSG00000103489.11	1.21216	0.0695927	0.890972	9.17155	7.91778	9.46033	9.95104	9.86385	8.95458	13.591	5.90192	7.6932	5.24873	9.66578	9.48436	7.48773	10.2424	10.6819	8.92708
ENSG00000178694	NSUN3	gene	ENSG00000178694.9	1.09108	0.0695971	0.890972	1.51327	1.49827	2.40961	2.73322	2.14507	1.53399	1.24317	1.38863	1.39787	1.1684	1.18137	1.75101	1.30479	2.12881	2.468	1.38443
ENSG00000126005	MMP24OS	gene	ENSG00000126005.16	1.31803	0.0697233	0.890972	1.51895	5.48376	2.48248	1.38676	2.90236	1.57023	3.8889	1.47263	2.42345	1.93271	2.19672	0.998422	1.6809	2.02438	1.77706	2.25906
ENSG00000197894	ADH5	gene	ENSG00000197894.10	1.11813	0.0698484	0.890972	4.45588	5.82294	7.44851	7.05137	5.4044	5.29428	4.80546	4.36039	5.54401	4.57437	4.17534	4.85525	4.00841	6.69839	6.98503	5.98088
ENSG00000125676	THOC2	gene	ENSG00000125676.19	1.06376	0.0698546	0.890972	7.53408	6.57907	7.26763	7.70603	7.96991	7.15105	6.33392	6.18349	6.05741	6.61133	6.80426	7.02811	6.08081	7.26755	7.42026	7.24316
ENSG00000133874	RNF122	gene	ENSG00000133874.1	1.48453	0.0701739	0.890972	3.51736	5.26084	7.43668	4.9983	9.69907	3.98424	19.6645	6.74066	5.61882	6.23662	5.75412	4.74442	2.98614	6.13776	6.17927	13.423
ENSG00000185201	IFITM2	gene	ENSG00000185201.16	1.52027	0.0706739	0.890972	34.9888	118.179	37.9572	29.0578	33.2007	21.7912	93.1045	70.779	25.9876	37.0218	40.4932	35.1881	34.9044	41.0187	75.1994	42.6121
ENSG00000116815	CD58	gene	ENSG00000116815.15	0.830596	0.0706756	0.890972	56.52	53.1495	37.9823	66.3069	50.1543	76.2271	62.4526	60.1054	70.3601	68.6277	64.542	77.6098	90.9967	43.6012	43.7068	63.976
ENSG00000159228	CBR1	gene	ENSG00000159228.12	1.31423	0.0706997	0.890972	2.53733	5.5477	3.11232	2.48713	2.1712	2.34736	2.83242	3.12507	2.23833	0.788151	1.96761	1.72481	1.54118	3.09989	4.26753	2.29288
ENSG00000051128	HOMER3	gene	ENSG00000051128.18	0.826992	0.0707726	0.890972	8.72715	11.3997	4.78967	10.3765	8.28514	10.6228	6.53306	9.84151	10.8543	12.2835	11.2501	9.87593	11.3066	9.60208	7.64485	11.2683
ENSG00000153147	SMARCA5	gene	ENSG00000153147.5	1.08543	0.0708969	0.890972	19.6676	19.4746	21.3702	23.3815	23.9145	20.43	22.336	19.917	18.6905	19.3571	19.5175	20.7012	17.4902	24.0145	24.7054	22.5659
ENSG00000139726	DENR	gene	ENSG00000139726.10	1.08974	0.0709789	0.890972	9.13486	10.6278	10.129	8.50664	9.51341	8.13599	10.5251	9.69343	8.81856	7.50762	9.9484	9.34968	9.49202	9.82379	10.4156	10.5768
ENSG00000159200	RCAN1	gene	ENSG00000159200.17	1.20501	0.0710355	0.890972	4.4478	4.17448	3.33418	2.33427	2.50186	3.67247	2.86757	2.67225	1.95862	2.28298	2.91909	2.24602	1.63703	2.2636	2.39853	2.62244
ENSG00000118308	LRMP	gene	ENSG00000118308.15	1.19248	0.0711046	0.890972	6.38864	5.7624	12.2476	9.62867	10.8055	6.60381	9.42398	6.00034	5.47673	5.39975	5.05107	5.18248	6.21922	10.8608	9.17143	5.41004
ENSG00000198055	GRK6	gene	ENSG00000198055.10	0.8623	0.0713425	0.890972	14.6339	18.6986	15.8182	21.9357	21.4241	21.2678	15.9406	20.622	20.9943	21.6074	16.8741	13.3942	21.0005	20.3371	17.3662	13.3567
ENSG00000052749	RRP12	gene	ENSG00000052749.13	0.831968	0.0713789	0.890972	27.7266	31.4167	30.2069	23.9441	34.1324	40.6823	23.2194	31.992	45.4214	29.9	31.1777	24.4445	28.5946	46.4922	30.9253	32.9553
ENSG00000109943	CRTAM	gene	ENSG00000109943.8	1.47737	0.071438	0.890972	10.5	17.1733	8.67412	7.57112	21.8009	5.84186	13.4774	9.92716	10.6711	7.57119	9.10089	9.15729	12.423	8.234	5.85578	31.3141
ENSG00000021355	SERPINB1	gene	ENSG00000021355.12	0.866627	0.0716591	0.890972	182.116	154.215	193.798	211.938	198.359	209.215	164.964	188.899	211.769	240.504	198.628	259.317	176.384	171.675	206.815	145.442
ENSG00000248971	KRT8P46	gene	ENSG00000248971.2	0.81515	0.0716602	0.890972	2.35582	1.69292	2.22926	2.13356	2.7908	2.65598	3.46797	3.3256	2.28484	4.04717	5.55064	3.73857	2.25023	2.61186	1.66156	2.37726
ENSG00000224546	EIF4BP3	gene	ENSG00000224546.2	0.855493	0.0716645	0.890972	5.19267	3.21761	4.56694	6.53164	4.47782	5.34035	4.15084	4.41273	5.85698	6.26848	5.11304	6.79942	4.58534	6.61862	4.96979	5.24785
ENSG00000137210	TMEM14B	gene	ENSG00000137210.13	1.07219	0.0716923	0.890972	5.31122	5.11869	6.69925	5.87086	5.39418	5.11552	5.63618	4.96931	4.84043	4.83081	4.51001	4.40946	6.01073	5.27921	5.13398	5.28058
ENSG00000149792	MRPL49	gene	ENSG00000149792.8	0.757228	0.0719966	0.890972	1.97774	2.59972	5.78684	2.72211	2.83784	5.8708	3.22968	4.79765	2.94403	4.27954	3.99497	2.05363	3.69014	6.23776	5.96621	1.81609
ENSG00000155313	USP25	gene	ENSG00000155313.15	1.12421	0.0720775	0.890972	8.80263	10.8535	14.8299	10.7959	12.6039	9.36864	8.92648	9.92131	8.01867	8.4445	8.19225	8.6703	9.90256	11.8381	15.657	9.08274
ENSG00000185432	METTL7A	gene	ENSG00000185432.11	1.18058	0.0724644	0.890972	10.3013	12.2921	12.7941	8.70771	10.7633	11.4733	12.8855	10.5237	9.62433	8.83213	9.46029	11.6995	6.78138	11.1097	15.3711	11.6597
ENSG00000131669	NINJ1	gene	ENSG00000131669.9	0.773056	0.0727559	0.890972	108.854	92.8245	64.7421	69.21	46.9053	105.4	108.908	132.321	118.834	156.534	101.128	66.103	122.07	70.658	51.4911	79.1975
ENSG00000168724	DNAJC21	gene	ENSG00000168724.15	0.93085	0.0728277	0.890972	3.43892	2.93547	3.67801	4.45764	3.93187	3.78106	3.2555	3.41574	4.35351	3.76244	3.95972	3.57685	3.77236	4.17611	3.44854	3.88411
ENSG00000164219	PGGT1B	gene	ENSG00000164219.9	1.11843	0.0728422	0.890972	4.12312	3.65899	4.50248	4.8327	4.07588	4.04305	4.1205	3.73022	4.35418	3.32944	2.72121	3.95405	3.43962	3.82078	5.85843	3.74642
ENSG00000140943	MBTPS1	gene	ENSG00000140943.16	0.871097	0.0728522	0.890972	7.81381	5.93119	10.0017	8.20883	8.74736	9.28278	5.64128	5.8413	7.82214	9.32654	7.26002	6.47278	8.79061	9.59147	7.61321	5.29835
ENSG00000170540	ARL6IP1	gene	ENSG00000170540.14	0.789425	0.072956	0.890972	46.504	31.199	39.7927	37.5978	74.7186	47.472	44.5496	68.9561	45.3824	68.9367	66.4715	63.7023	56.1584	62.4383	43.4806	64.4106
ENSG00000215021	PHB2	gene	ENSG00000215021.8	0.869878	0.0729826	0.890972	18.1551	15.8709	23.8097	26.3014	19.3461	21.8718	16.9199	17.6215	24.492	17.9556	21.902	19.4403	22.6749	29.9651	16.9971	23.2038
ENSG00000012983	MAP4K5	gene	ENSG00000012983.11	1.09993	0.073195	0.890972	3.51719	3.47423	5.66604	3.71228	4.01368	3.95574	4.00019	3.42225	3.3052	3.39209	3.74865	3.86987	3.27115	3.38758	4.35849	4.2004
ENSG00000272779		gene	ENSG00000272779.1	1.21972	0.0732129	0.890972	10.0382	7.3824	10.2837	7.8408	9.31596	4.95707	6.94875	6.11929	7.4272	8.42559	4.73843	6.61752	6.22477	10.7844	7.61544	10.4195
ENSG00000014123	UFL1	gene	ENSG00000014123.9	1.08592	0.0732495	0.890972	7.55325	7.08819	10.599	11.4511	9.50988	7.02713	6.69998	7.29773	6.85575	7.37586	6.94805	8.05244	7.66184	8.11008	10.6008	7.0489
ENSG00000137100	DCTN3	gene	ENSG00000137100.15	0.918832	0.0733689	0.890972	4.46396	4.71889	5.03017	4.96703	4.43047	5.45546	4.5079	4.83419	5.53115	4.39086	4.04463	4.02193	4.86594	5.83572	4.33623	3.72429
ENSG00000157538	VPS26C	gene	ENSG00000157538.13	1.07994	0.073576	0.890972	5.33543	6.44907	6.65964	6.88409	7.35032	5.44094	6.23454	6.04412	5.88136	5.47888	4.72971	5.5355	5.85458	6.73788	7.51307	5.45077
ENSG00000101347	SAMHD1	gene	ENSG00000101347.9	1.16572	0.0736218	0.890972	26.0731	30.5651	28.8365	29.7413	32.2049	27.636	20.2326	21.639	18.9808	20.1569	21.8315	19.7213	21.0172	32.0441	39.0118	21.8012
ENSG00000137574	TGS1	gene	ENSG00000137574.10	1.14862	0.0737953	0.890972	5.07165	4.10898	4.92042	6.46029	5.99505	4.24858	4.66511	4.0811	4.12894	3.38699	3.34986	4.98206	3.45024	6.17991	6.48227	4.25297
ENSG00000150768	DLAT	gene	ENSG00000150768.15	1.09144	0.0738881	0.890972	1.32193	1.21222	1.5877	1.58565	1.45177	1.36872	1.79197	1.2779	1.38625	1.48888	1.17025	1.20659	0.899791	1.35329	1.74995	1.26304
ENSG00000185885	IFITM1	gene	ENSG00000185885.15	2.53967	0.0741643	0.890972	3.05022	202.431	8.76802	3.76189	30.2526	9.48594	46.2741	13.7985	8.48309	4.85661	7.10048	12.005	6.96233	6.4147	33.8232	15.1054
ENSG00000196470	SIAH1	gene	ENSG00000196470.11	0.907445	0.0741709	0.890972	6.63035	4.72627	3.86322	4.87063	5.236	5.92582	5.49299	6.01431	5.5009	5.53739	5.11187	6.94208	5.5861	5.49726	4.7187	4.59981
ENSG00000164494	PDSS2	gene	ENSG00000164494.11	1.05642	0.0741904	0.890972	2.774	2.36224	3.08049	2.69673	2.90519	2.4927	2.93111	2.60921	2.44034	2.20404	2.69121	2.32054	2.48042	2.85819	2.67265	2.62652
ENSG00000138641	HERC3	gene	ENSG00000138641.16	1.09448	0.0743826	0.890972	17.8504	19.6677	17.3643	16.8322	18.8955	17.7581	16.9522	16.7337	13.3259	15.3922	17.9927	15.8841	13.8588	16.2041	16.0621	15.9459
ENSG00000130695	CEP85	gene	ENSG00000130695.14	1.16942	0.0746226	0.890972	1.4906	1.71815	5.19086	2.87298	2.53844	1.75398	2.0094	1.92692	1.929	1.28337	1.36306	1.27466	1.84734	2.53931	1.92468	2.85931
ENSG00000118655	DCLRE1B	gene	ENSG00000118655.4	0.714112	0.0746635	0.890972	4.47267	1.37934	1.98071	2.57095	3.19812	5.96723	2.58146	2.76266	6.7004	2.95529	2.63723	5.60651	1.78546	3.59994	2.50321	1.38664
ENSG00000101336	HCK	gene	ENSG00000101336.13	0.835679	0.0747309	0.890972	155.311	147.213	81.03	104.678	110.901	174.945	138.43	149.235	143.148	167.467	149.798	146.916	105.155	118.459	103.693	83.8581
ENSG00000106400	ZNHIT1	gene	ENSG00000106400.11	1.15743	0.0751439	0.890972	3.13742	3.70146	2.77704	3.83216	3.75691	2.94029	2.66706	3.06706	2.95879	3.20353	2.58981	1.69564	2.14536	3.41237	3.14677	4.05572
ENSG00000182446	NPLOC4	gene	ENSG00000182446.13	0.8945	0.0751799	0.890972	9.07856	7.01185	7.96171	9.4081	9.05235	10.5427	7.02423	9.03702	11.2898	10.1015	8.68836	8.31333	7.95992	9.5677	10.2231	8.49721
ENSG00000101846	STS	gene	ENSG00000101846.6	1.24429	0.0757229	0.890972	3.75844	3.5356	2.91532	3.72231	2.92105	2.08076	3.22778	2.78325	2.61573	2.72472	3.06235	3.43907	2.37808	2.8807	7.84328	2.64618
ENSG00000085449	WDFY1	gene	ENSG00000085449.14	1.2083	0.0758108	0.890972	16.8333	28.6985	15.0084	18.1018	25.0151	15.7078	19.9581	16.9925	14.1077	16.358	17.9494	22.8056	17.4644	15.4946	26.0719	16.7175
ENSG00000235245		gene	ENSG00000235245.1	0.868255	0.0758971	0.890972	3.69552	2.46189	5.32923	4.43287	3.41718	4.80317	3.89692	4.49382	5.19613	4.23494	3.41437	3.29669	3.79488	4.11138	3.89551	2.6968
ENSG00000256060	TRAPPC2B	gene	ENSG00000256060.2	1.28086	0.0759961	0.890972	2.84149	2.04222	6.34058	2.49464	2.24887	1.43726	1.40534	1.6278	3.3789	1.17359	1.8861	1.17466	1.26244	1.34705	2.29004	2.29963
ENSG00000167815	PRDX2	gene	ENSG00000167815.11	0.733602	0.076076	0.890972	4.12019	3.01127	1.86724	4.01895	1.72124	3.47684	0.854102	3.83901	4.18093	3.75618	1.46586	3.82524	3.29173	5.54097	2.46902	2.80746
ENSG00000123684	LPGAT1	gene	ENSG00000123684.12	1.39669	0.0762244	0.890972	16.565	14.1347	20.3934	19.0174	18.1232	14.4974	14.1838	14.9001	14.1361	15.731	16.435	15.0484	14.4505	3.8083	24.3142	18.7549
ENSG00000208028	MIR616	gene	ENSG00000208028.1	1.33914	0.0764323	0.890972	2.83214	5.22703	4.99082	4.83624	4.88052	2.62729	7.57475	5.16849	1.93575	2.65047	5.89396	3.51579	2.87658	3.79726	2.79641	6.57181
ENSG00000136156	ITM2B	gene	ENSG00000136156.12	1.14349	0.0766224	0.890972	62.3926	81.9702	60.5194	55.8342	56.5043	53.3804	52.1422	54.3049	47.0003	62.3392	54.0209	55.9091	57.394	52.2003	78.6942	54.3663
ENSG00000174891	RSRC1	gene	ENSG00000174891.12	1.1163	0.077056	0.890972	3.51855	2.31384	3.59473	3.27933	3.24426	2.33097	2.99194	2.27044	2.22843	2.27128	2.81194	3.09957	2.54029	3.58732	3.09	3.05205
ENSG00000136381	IREB2	gene	ENSG00000136381.12	1.131	0.0772848	0.890972	9.46317	8.02144	9.52215	11.4751	9.49772	7.87747	7.63148	6.53951	8.46492	7.56421	5.98228	8.92076	5.85779	8.84674	8.62424	7.30926
ENSG00000110514	MADD	gene	ENSG00000110514.19	1.14171	0.0773181	0.890972	7.64807	6.76528	8.94349	9.8218	10.0033	6.57374	8.43097	6.87968	8.06816	7.81037	7.55759	7.49291	5.01434	9.24996	10.3244	8.20632
ENSG00000243544	RN7SL172P	gene	ENSG00000243544.3	1.26494	0.0776317	0.890972	1.94891	1.50895	3.61941	3.12336	2.38885	1.19433	3.01278	1.19795	1.51187	0.915872	1.42827	2.73691	3.16857	2.01405	2.15189	2.71348
ENSG00000181045	SLC26A11	gene	ENSG00000181045.14	1.13338	0.0776659	0.890972	4.88286	3.33429	4.33411	4.64174	4.79697	3.03807	3.60413	3.5637	3.95305	3.45184	3.62972	2.92615	4.73782	2.80637	3.72972	4.0061
ENSG00000174282	ZBTB4	gene	ENSG00000174282.11	1.20205	0.0778706	0.890972	6.16923	5.49926	5.83962	8.72231	9.26194	5.5209	12.1466	6.07946	6.3103	7.75709	6.4209	5.93071	5.65836	7.27296	7.60183	8.0521
ENSG00000184967	NOC4L	gene	ENSG00000184967.6	0.831536	0.077992	0.890972	1.38602	2.50582	1.27196	1.03533	1.49239	2.38838	0.846012	1.91768	2.69896	1.80666	1.79031	1.55507	1.08261	1.73661	1.29584	1.3275
ENSG00000108443	RPS6KB1	gene	ENSG00000108443.13	1.33707	0.0782415	0.890972	1.98179	2.75558	2.65248	5.24986	6.64954	1.92467	4.53488	4.11362	2.16548	2.5877	3.95613	2.29055	2.00168	3.2208	6.09924	4.74211
ENSG00000198815	FOXJ3	gene	ENSG00000198815.8	1.1141	0.0783221	0.890972	7.93406	6.77109	11.3081	8.81138	8.62073	7.2431	8.55993	8.33802	6.69591	6.44107	5.74228	6.68292	7.20243	8.79553	9.97612	6.45143
ENSG00000174125	TLR1	gene	ENSG00000174125.7	1.45299	0.078337	0.890972	10.7893	13.4277	16.7643	25.5556	26.6271	6.38459	12.0774	6.93793	11.8798	10.6343	5.11368	11.318	13.8916	13.4028	34.3864	6.05764
ENSG00000135506	OS9	gene	ENSG00000135506.15	0.913113	0.0783994	0.890972	39.4792	48.4986	38.3631	43.1148	38.8872	43.1725	33.7799	49.331	44.8384	39.967	38.7183	41.6675	40.8314	48.4755	41.8405	37.915
ENSG00000167962	ZNF598	gene	ENSG00000167962.13	0.882444	0.0784447	0.890972	1.32305	1.23219	1.62697	2.06388	2.05409	1.94812	1.44837	1.91009	2.63841	2.10299	1.55087	1.14516	1.8016	1.78593	1.3446	1.62214
ENSG00000101444	AHCY	gene	ENSG00000101444.12	0.922301	0.0784556	0.890972	9.53046	8.4467	10.7347	11.0985	10.2101	11.4301	9.40211	9.50958	11.6937	10.3551	10.0497	8.9016	8.79013	11.6803	8.73295	9.29989
ENSG00000255112	CHMP1B	gene	ENSG00000255112.2	0.809271	0.078458	0.890972	97.6103	108.264	141.125	104.426	79.1328	94.0715	129.061	113.642	111.773	151.31	140.44	171.674	121.414	114.575	79.6035	77.7489
ENSG00000129625	REEP5	gene	ENSG00000129625.12	1.1018	0.0786231	0.890972	22.4424	27.3723	27.7894	22.9575	20.2152	21.3291	20.4384	19.7476	21.0418	20.3204	21.3837	20.0372	21.2517	24.3442	28.5746	22.7169
ENSG00000124767	GLO1	gene	ENSG00000124767.6	1.12926	0.0786908	0.890972	12.9191	12.0008	15.7882	12.511	13.7858	12.6174	18.8624	11.9775	12.8099	13.8983	11.6613	14.5632	15.5286	11.9567	14.9071	17.1639
ENSG00000170855	TRIAP1	gene	ENSG00000170855.3	1.17753	0.07895	0.890972	6.14732	4.06307	13.1868	9.72415	7.9345	6.31017	4.57847	3.88248	4.90809	3.1587	3.10598	3.89066	4.52414	7.74948	5.40023	4.11766
ENSG00000110330	BIRC2	gene	ENSG00000110330.8	0.82462	0.0792241	0.890972	36.0228	26.7253	23.0477	31.0326	32.96	45.5579	30.0975	26.0372	36.3235	29.4544	46.809	52.4028	39.8814	29.4354	29.9504	29.4722
ENSG00000151327	FAM177A1	gene	ENSG00000151327.12	0.822552	0.0792326	0.890972	2.8967	2.50725	1.93851	2.94941	1.67538	2.3943	4.28958	3.54956	3.40051	5.66557	5.32439	3.36185	4.00216	2.05173	2.04111	2.34262
ENSG00000210127	MT-TA	gene	ENSG00000210127.1	1.64802	0.0792436	0.890972	22.4887	6.67734	10.7756	9.9276	3.25503	7.51097	6.26561	6.74081	11.7709	3.24318	4.32147	1.77905	4.66909	2.62171	8.1791	7.83709
ENSG00000279447		gene	ENSG00000279447.1	0.769483	0.0793098	0.890972	2.19642	1.46104	1.50859	1.21145	1.22375	1.85986	1.46493	3.71975	1.1422	4.33504	5.18592	2.61971	2.22856	1.58952	2.0313	2.15023
ENSG00000133895	MEN1	gene	ENSG00000133895.14	0.914161	0.079402	0.890972	1.70733	1.37286	1.54665	1.50189	1.40281	1.98117	1.26563	1.61801	1.68433	1.56227	1.33575	1.49019	1.3825	2.27263	1.82375	1.23668
ENSG00000099917	MED15	gene	ENSG00000099917.17	0.874868	0.0796147	0.890972	6.26541	5.747	4.78805	5.81161	5.90595	8.06566	5.19581	7.01616	7.80662	6.30587	6.83127	5.19805	5.25337	5.82516	4.17466	6.26412
ENSG00000100060	MFNG	gene	ENSG00000100060.17	0.816455	0.0796534	0.890972	6.85487	8.9088	7.25502	9.32391	8.46839	11.6806	5.40559	7.13595	10.8008	9.36302	11.6501	5.86006	6.72064	12.0072	6.64131	8.43385
ENSG00000237296	SMG1P1	gene	ENSG00000237296.9	1.08376	0.0796718	0.890972	1.99268	2.03366	2.69162	2.52778	2.08901	2.00633	1.94084	2.0498	1.40317	1.887	1.9465	1.84288	2.32866	1.69829	2.21326	2.07195
ENSG00000134326	CMPK2	gene	ENSG00000134326.11	1.7984	0.0798686	0.890972	2.45071	21.3055	3.60547	3.24747	12.0316	3.81024	7.38647	9.44977	1.93969	1.58471	2.55512	5.89215	3.43462	2.51314	13.6031	4.32579
ENSG00000213569		gene	ENSG00000213569.4	0.856348	0.0798773	0.890972	1.62035	1.2032	1.80842	0.575004	1.4133	1.83857	1.09165	1.90615	1.26106	2.00524	1.43265	1.33915	1.63291	1.23065	1.00117	1.00538
ENSG00000168237	GLYCTK	gene	ENSG00000168237.17	0.766111	0.0799609	0.890972	1.84474	1.38341	1.29112	1.27872	1.56817	3.62272	1.03065	3.41149	3.241	1.22884	3.07648	1.24192	2.9531	1.5413	2.50174	2.33832
ENSG00000147119	CHST7	gene	ENSG00000147119.3	1.37359	0.0799631	0.890972	6.30871	7.20133	3.83107	5.24756	11.0396	4.69711	13.477	7.96478	5.13386	4.7224	5.15131	6.67515	2.97371	4.95514	3.02217	9.55936
ENSG00000067992	PDK3	gene	ENSG00000067992.12	1.11148	0.0802071	0.890972	7.34905	7.91419	8.03166	9.0473	9.39868	7.7015	7.30666	7.56901	5.82402	6.8203	6.18659	7.66991	6.53148	8.95008	10.6172	7.21328
ENSG00000134830	C5AR2	gene	ENSG00000134830.5	1.27599	0.080245	0.890972	4.29594	5.16827	12.6901	6.80541	6.82173	4.34719	10.156	4.49358	4.77783	3.11595	3.8926	4.87417	6.49174	7.58077	7.20081	5.12498
ENSG00000136888	ATP6V1G1	gene	ENSG00000136888.6	1.09177	0.0802812	0.890972	81.0817	97.9089	74.6324	74.4718	81.0499	69.9816	77.0507	73.7695	68.0824	71.4856	81.9219	73.9429	87.8213	77.0028	74.6508	90.5646
ENSG00000260563		gene	ENSG00000260563.3	1.17099	0.0803115	0.890972	5.5102	5.52515	7.50081	6.47449	4.20588	4.58938	5.19809	5.49502	4.93183	3.26856	5.27067	3.9569	3.27356	4.42039	6.19453	3.9099
ENSG00000123992	DNPEP	gene	ENSG00000123992.19	1.11862	0.0807872	0.890972	4.6846	5.63213	4.78812	5.2104	6.37937	5.02499	5.02557	4.66115	4.99512	4.16199	4.63755	3.41446	3.86839	6.00636	5.34184	5.64479
ENSG00000162441	LZIC	gene	ENSG00000162441.11	1.07623	0.080898	0.890972	4.50344	4.62324	5.464	5.96362	5.09514	4.88936	4.87962	4.52675	4.69058	4.27522	4.23155	4.75204	4.31035	4.97538	6.70752	4.45792
ENSG00000119917	IFIT3	gene	ENSG00000119917.13	1.94391	0.0809914	0.890972	3.65595	37.5489	5.08318	5.10469	22.0909	5.15193	12.1961	9.68478	6.2867	1.79852	3.11021	9.08828	4.70552	4.12563	24.1803	4.85617
ENSG00000144589	STK11IP	gene	ENSG00000144589.21	0.906065	0.0810366	0.890972	5.61902	6.49656	6.31019	6.34888	6.32469	7.43003	5.15084	7.05077	7.83356	6.01733	6.16763	4.6426	6.32917	7.41063	5.79593	6.22289
ENSG00000142552	RCN3	gene	ENSG00000142552.7	0.810786	0.0811495	0.890972	3.5402	2.75124	3.61392	2.65812	2.67929	4.62759	2.34382	5.78993	4.57627	4.15178	3.19159	2.57272	2.69211	3.13535	1.80607	3.81201
ENSG00000234975	FTH1P2	gene	ENSG00000234975.6	0.883043	0.0812524	0.890972	872.809	844.119	1008.16	953.493	1010.47	909.677	1204.2	1057.18	1066.1	1147.83	1031.45	1103.88	1249.65	992.956	728.231	910.839
ENSG00000272379		gene	ENSG00000272379.1	1.43926	0.0813915	0.890972	6.81848	7.11058	12.3631	3.53441	4.5672	4.54608	8.03087	4.93247	3.72823	2.93309	6.1657	1.64709	4.10157	6.52363	3.56968	8.59125
ENSG00000104408	EIF3E	gene	ENSG00000104408.9	0.893298	0.0814269	0.890972	58.2472	47.9515	79.7565	87.5908	67.7968	65.8005	51.7409	55.6455	64.8854	69.7795	59.9009	71.2755	78.65	73.5532	61.1719	60.8714
ENSG00000124224	PPP4R1L	gene	ENSG00000124224.16	0.818543	0.0816258	0.890972	3.17696	2.70094	1.57999	3.92397	3.48266	2.77203	2.36666	4.01096	4.32288	4.95688	3.35847	4.1898	3.53928	2.18224	2.2399	2.44451
ENSG00000218426		gene	ENSG00000218426.5	1.33398	0.0816536	0.890972	32.3164	34.7805	47.7979	74.8568	37.1263	27.2927	73.71	34.7332	33.9573	46.6214	33.6903	27.9416	32.2961	35.0057	27.2762	54.5717
ENSG00000142330	CAPN10	gene	ENSG00000142330.19	0.859256	0.0817166	0.890972	1.33208	1.2709	1.01502	2.39508	1.85173	2.34957	1.26458	1.31055	2.27868	1.93837	1.89186	1.23884	1.56261	1.89411	1.23319	1.42025
ENSG00000156587	UBE2L6	gene	ENSG00000156587.15	1.49007	0.0817257	0.890972	31.9009	105.95	25.9676	31.4088	55.3062	34.3859	43.4868	42.0413	24.3367	21.6161	20.0703	31.5543	25.7102	39.409	68.7492	26.7717
ENSG00000138757	G3BP2	gene	ENSG00000138757.14	1.15891	0.0817506	0.890972	14.51	20.503	18.7331	17.3503	22.5003	13.9382	15.3423	12.1642	20.2434	14.2502	18.0207	14.0715	12.2226	15.0623	18.6916	15.7564
ENSG00000092439	TRPM7	gene	ENSG00000092439.14	1.08264	0.081787	0.890972	4.43284	3.99479	5.61064	5.21791	4.57647	4.17391	4.24079	3.72073	3.48716	4.22747	4.29425	4.33309	4.84277	4.68759	5.34037	4.92068
ENSG00000063177	RPL18	gene	ENSG00000063177.12	0.872865	0.0820488	0.890972	54.234	52.1764	58.407	48.7576	41.874	48.5127	42.5717	43.8845	55.3499	63.7704	51.4349	51.6469	58.7999	72.0248	43.6497	49.7004
ENSG00000124356	STAMBP	gene	ENSG00000124356.15	0.855942	0.0821678	0.890972	2.1585	1.99018	1.12051	2.34954	2.65387	2.50263	1.15157	2.59199	2.51528	1.62318	2.27196	2.19521	1.93389	2.5699	1.77684	1.88929
ENSG00000184588	PDE4B	gene	ENSG00000184588.17	0.613658	0.0822217	0.890972	25.0412	15.8968	63.2039	22.2276	13.7509	30.8889	28.0511	32.112	19.8105	40.1632	28.4631	48.9438	62.5719	19.1397	11.885	10.2781
ENSG00000215030	RPL13P12	gene	ENSG00000215030.5	0.846313	0.0822963	0.890972	30.3108	30.6827	35.0883	36.2082	29.6094	36.7448	28.6315	32.4288	40.6822	40.9492	43.2449	24.3571	36.6762	39.0991	22.5668	37.8111
ENSG00000166825	ANPEP	gene	ENSG00000166825.13	0.746486	0.0823782	0.890972	140.016	173.258	109.207	175.102	55.9698	167.172	157.836	241.956	181.02	294.276	193.014	174.143	138.795	163.402	108.46	194.86
ENSG00000080824	HSP90AA1	gene	ENSG00000080824.18	1.19659	0.0824486	0.890972	124.45	114.054	102.333	126.011	115.216	119.585	124.422	112.128	89.516	70.5097	119.599	75.0937	96.8024	137.758	125.526	141.527
ENSG00000152904	GGPS1	gene	ENSG00000152904.11	1.14536	0.0827223	0.890972	3.97893	3.33655	4.81938	5.17973	5.59967	3.60669	4.06897	3.12978	3.44644	3.67414	3.0622	4.22258	3.41334	5.6651	6.37464	4.43517
ENSG00000127838	PNKD	gene	ENSG00000127838.13	0.724488	0.0827256	0.890972	11.8669	16.1008	14.0356	11.8695	9.91204	14.0142	2.90189	15.5036	11.9343	9.58941	11.8506	7.86029	11.644	11.7286	10.215	4.3399
ENSG00000183826	BTBD9	gene	ENSG00000183826.16	1.08179	0.0827263	0.890972	2.44518	2.73193	2.90194	2.65799	2.76153	2.42478	2.95189	2.50197	2.40351	2.42292	2.43672	1.9229	1.87184	2.52647	2.41964	2.10312
ENSG00000173221	GLRX	gene	ENSG00000173221.13	1.25521	0.08278	0.890972	9.78073	14.1751	9.64698	13.8122	8.65594	7.16466	7.67523	6.41601	6.83733	7.03878	7.53812	8.06928	6.58807	13.412	15.8368	6.9889
ENSG00000138642	HERC6	gene	ENSG00000138642.14	1.32487	0.0828731	0.890972	1.17544	4.82053	2.0423	1.66952	3.46036	1.90054	2.4578	3.33037	2.01296	1.12307	1.21863	1.54338	1.15835	1.32245	3.33661	2.19497
ENSG00000170525	PFKFB3	gene	ENSG00000170525.20	0.765811	0.082894	0.890972	27.0799	30.1028	31.3828	27.254	18.2277	30.464	26.2619	28.8473	38.6094	32.0761	27.8596	25.9556	48.5635	20.2149	17.7848	14.2789
ENSG00000164329	TENT2	gene	ENSG00000164329.13	1.08086	0.0830112	0.890972	11.0482	11.4784	12.715	11.5469	13.3959	11.3714	10.7942	11.8694	10.7037	10.3855	10.2313	12.3728	10.1503	11.2475	14.886	12.2362
ENSG00000108669	CYTH1	gene	ENSG00000108669.16	0.895262	0.0831291	0.890972	42.7626	39.3827	38.0872	39.5064	51.3749	51.687	53.2773	48.963	54.8531	53.6443	44.9254	52.6572	40.9802	43.5206	38.1935	40.579
ENSG00000137628	DDX60	gene	ENSG00000137628.16	1.50587	0.0832252	0.890972	2.2447	10.2868	2.55792	3.94518	8.42233	3.36534	5.32259	6.20402	3.10881	2.11093	2.45761	3.64053	2.19662	2.67552	10.5702	3.42238
ENSG00000117862	TXNDC12	gene	ENSG00000117862.11	1.08903	0.0832482	0.890972	16.6204	19.7013	21.9493	18.6472	19.973	15.6249	15.4132	17.2013	14.3457	15.2409	13.1106	16.7142	18.2296	19.4188	18.1118	17.0192
ENSG00000089009	RPL6	gene	ENSG00000089009.15	0.870666	0.083266	0.890972	89.4223	68.2586	117.43	138.853	106.392	98.6238	78.2243	82.9522	96.5416	100.584	93.5338	103.982	119.824	128.128	79.23	96.561
ENSG00000150961	SEC24D	gene	ENSG00000150961.14	1.1691	0.0834494	0.890972	6.11608	5.95079	5.87418	7.53559	7.34648	4.73001	5.23855	4.01653	6.314	4.6531	5.08514	7.56556	4.15843	6.73769	7.22069	7.17103
ENSG00000026751	SLAMF7	gene	ENSG00000026751.16	1.74673	0.0834998	0.890972	85.6188	87.636	14.306	12.1754	38.3295	48.0057	86.103	35.1228	21.907	17.3762	24.8948	44.5209	7.48066	19.1999	12.9648	30.8431
ENSG00000137364	TPMT	gene	ENSG00000137364.4	1.13489	0.0835677	0.890972	8.79381	11.4391	9.63926	11.0667	12.6323	8.87069	13.3869	10.6968	8.85248	9.33288	9.6479	10.1632	10.9742	7.23902	9.92564	9.18864
ENSG00000243829		gene	ENSG00000243829.1	1.15972	0.0837533	0.890972	11.4618	14.6651	11.2616	13.1326	10.0206	9.60564	13.4171	8.51621	12.6306	13.2327	9.63835	8.8388	8.85794	11.8101	9.26697	12.6161
ENSG00000162298	SYVN1	gene	ENSG00000162298.18	0.89245	0.0837756	0.890972	4.57234	5.01974	6.44776	8.19583	5.53513	5.92058	5.22563	5.97993	8.00463	5.46409	5.90038	6.70819	4.82119	7.13426	5.77352	5.3199
ENSG00000083097	DOPEY1	gene	ENSG00000083097.14	1.10983	0.0837801	0.890972	2.56033	2.27541	3.64086	4.17479	3.67298	2.7191	3.0619	2.1431	2.65215	2.44054	2.6281	2.30074	2.77233	3.79337	4.24506	2.94164
ENSG00000197930	ERO1A	gene	ENSG00000197930.12	1.12845	0.0838076	0.890972	7.58523	9.61851	8.94755	8.09642	8.27344	8.4423	8.78006	8.80726	8.09551	7.79951	8.72775	7.28539	8.00329	7.12204	13.2872	9.56938
ENSG00000196418	ZNF124	gene	ENSG00000196418.12	1.13212	0.0838477	0.890972	1.58779	1.43589	3.92056	3.16369	2.67637	1.59462	1.56913	1.59202	1.53447	1.24955	1.26836	1.70658	1.69679	2.53953	3.84192	1.28278
ENSG00000124942	AHNAK	gene	ENSG00000124942.13	0.456648	0.0839097	0.890972	8.71912	252.788	284.599	414.773	272.468	531.99	246.997	276.587	379.487	255.462	259.376	337.931	340.728	383.628	278.238	224.462
ENSG00000197102	DYNC1H1	gene	ENSG00000197102.11	1.16806	0.0840062	0.890972	10.3073	9.50246	10.255	11.1032	13.4304	8.42508	10.6332	8.66907	10.7887	9.50192	11.5171	9.92435	7.58272	11.4621	10.7878	16.7608
ENSG00000065600	TMEM206	gene	ENSG00000065600.12	1.13788	0.0840181	0.890972	1.6994	2.19671	3.39639	2.99794	3.68526	1.68138	2.60386	2.7133	1.88604	1.94498	2.08322	2.46901	1.59916	2.76626	2.97603	2.50381
ENSG00000264773	MIR4420	gene	ENSG00000264773.1	1.22653	0.0840304	0.890972	23.1119	20.0623	29.703	16.5624	21.3614	14.4224	24.0835	21.3329	18.3606	19.0005	18.844	10.9937	21.5438	18.4644	16.3774	25.5325
ENSG00000164916	FOXK1	gene	ENSG00000164916.10	1.11232	0.0840814	0.890972	1.11148	1.06112	2.53585	1.62546	1.36591	1.15165	1.63153	1.14336	1.18262	1.22655	1.00406	0.994919	1.48078	1.32954	1.81143	1.3178
ENSG00000117713	ARID1A	gene	ENSG00000117713.19	1.12374	0.0841023	0.890972	4.60894	4.08536	7.89656	6.29557	5.82791	5.00736	4.13364	4.97443	4.7572	3.65426	3.65609	3.68025	3.20717	5.63215	7.6268	3.98176
ENSG00000157500	APPL1	gene	ENSG00000157500.10	1.0915	0.084278	0.890972	7.03019	6.43397	10.0123	9.07101	9.66885	7.34919	6.81525	7.20132	6.3713	7.14288	7.62807	7.38858	6.05333	7.842	9.99078	7.72081
ENSG00000108094	CUL2	gene	ENSG00000108094.14	1.16457	0.0843543	0.890972	6.00526	7.47106	11.0996	8.95521	9.14001	5.92974	9.2116	7.49059	4.96406	5.8248	6.20248	7.15221	8.63781	9.60267	9.83312	7.71669
ENSG00000267100	ILF3-DT	gene	ENSG00000267100.1	1.19031	0.0843638	0.890972	5.75895	4.95658	7.18246	5.85465	5.63328	4.85656	6.64004	5.34165	4.36347	3.10208	3.34364	3.0603	6.18939	5.33461	4.24497	4.73285
ENSG00000086758	HUWE1	gene	ENSG00000086758.15	1.07287	0.0845	0.890972	9.00368	7.92481	9.01636	10.8015	10.1027	8.79903	8.63596	8.34316	8.6655	8.99855	8.67754	8.12039	7.32886	9.25915	9.68311	10.0331
ENSG00000104381	GDAP1	gene	ENSG00000104381.12	1.14404	0.0845072	0.890972	2.12812	2.16431	1.5671	1.97583	2.81596	1.49487	1.39709	1.14031	1.68871	1.68338	1.21149	2.09851	1.49918	2.01998	2.17848	1.92634
ENSG00000177963	RIC8A	gene	ENSG00000177963.14	0.798334	0.0845311	0.890972	7.68973	5.58589	7.36106	10.9295	8.161	8.15977	5.6591	12.5302	7.05864	12.848	5.50099	7.22981	7.59223	10.5639	5.2318	6.84814
ENSG00000197157	SND1	gene	ENSG00000197157.10	0.925149	0.0845745	0.890972	19.7585	19.3309	20.8939	25.8252	23.0134	22.2907	16.7793	20.0068	23.3438	21.8984	19.1011	19.1381	20.68	26.07	24.0209	17.8012
ENSG00000152332	UHMK1	gene	ENSG00000152332.15	0.678837	0.0846924	0.890972	3.92366	3.87273	14.0961	5.75369	5.74004	4.39029	4.02482	11.1081	3.65831	14.0356	3.86124	4.67088	11.2075	11.9274	5.07515	3.28851
ENSG00000127080	IPPK	gene	ENSG00000127080.9	0.846267	0.084703	0.890972	2.79826	2.70934	1.1981	2.70773	3.18235	4.07133	3.10265	4.82958	3.08263	3.51206	2.77619	3.70298	3.4382	3.19056	2.43323	3.93726
ENSG00000060762	MPC1	gene	ENSG00000060762.18	1.09428	0.084886	0.890972	13.8905	14.4953	13.8211	13.1695	14.5873	13.9014	15.8531	12.1104	12.0477	15.3091	13.1161	15.4672	13.3104	13.994	18.557	14.5593
ENSG00000145779	TNFAIP8	gene	ENSG00000145779.7	0.632249	0.0852366	0.890972	20.7957	13.2216	4.69114	6.11988	15.3331	28.8635	12.3984	9.94704	21.7695	47.347	15.2778	28.2602	17.1506	5.48619	6.04059	7.03757
ENSG00000134882	UBAC2	gene	ENSG00000134882.15	0.808159	0.0852843	0.890972	12.7617	20.9428	11.871	18.1383	19.7147	15.0138	20.5759	19.8661	30.5823	24.3445	18.9639	25.3751	17.2988	25.3452	14.3167	19.1317
ENSG00000135905	DOCK10	gene	ENSG00000135905.19	1.30595	0.0854872	0.890972	11.1339	9.28249	10.0712	15.5353	11.9881	8.11176	16.254	7.08138	10.5481	9.05082	9.29486	8.09337	10.0623	16.4224	9.19973	22.8821
ENSG00000141664	ZCCHC2	gene	ENSG00000141664.9	1.24514	0.0855568	0.890972	2.57567	5.28506	2.74954	3.19934	5.85069	2.27962	3.85797	3.40821	3.86763	3.06841	3.02014	3.61298	4.57424	2.3751	4.95726	5.75323
ENSG00000163807	KIAA1143	gene	ENSG00000163807.5	1.1036	0.0856727	0.890972	3.33878	2.72044	4.39878	4.89555	4.32689	2.90631	2.6533	2.28593	2.92891	2.7671	2.51563	3.10725	3.22148	4.47369	4.36953	3.31459
ENSG00000072364	AFF4	gene	ENSG00000072364.12	1.1155	0.0857183	0.890972	27.4685	24.4936	26.9277	26.8832	29.7725	22.7827	24.9675	25.4368	20.6903	25.1474	30.0749	24.0208	29.2573	23.4605	30.4828	33.0855
ENSG00000073331	ALPK1	gene	ENSG00000073331.17	1.11874	0.085765	0.890972	2.73495	3.78034	2.95223	3.85283	3.40996	2.5442	3.12802	2.86441	2.55003	2.65812	2.29389	2.64827	2.87315	3.75874	4.34739	2.56242
ENSG00000090376	IRAK3	gene	ENSG00000090376.10	0.839875	0.0858382	0.890972	58.2481	38.9893	45.252	51.7005	41.5076	58.1544	46.4946	52.6631	47.3955	62.2777	52.2245	73.6137	47.6577	45.0579	52.5962	31.5783
ENSG00000074964	ARHGEF10L	gene	ENSG00000074964.16	0.829875	0.0859589	0.890972	4.4894	4.41109	2.59921	3.62998	3.5396	4.97299	3.6098	3.57285	6.79482	6.15405	5.05966	3.5968	3.40399	3.45631	2.58201	2.88694
ENSG00000123268	ATF1	gene	ENSG00000123268.8	1.2134	0.086309	0.890972	5.70499	5.42709	5.83666	6.15999	7.12708	3.98173	5.58412	4.69821	3.80829	4.1942	6.54869	6.54142	4.50938	7.66133	9.2689	7.79185
ENSG00000255587	RAB44	gene	ENSG00000255587.8	0.830576	0.0863863	0.890972	5.73095	4.71654	6.20879	7.92242	7.33711	10.3406	4.79955	6.48364	8.26129	6.44943	5.55804	3.9966	7.25346	6.1854	6.6845	3.62741
ENSG00000135046	ANXA1	gene	ENSG00000135046.13	0.864921	0.0865329	0.890972	347.144	304.874	353.571	426.33	482.536	399.926	305.079	418.454	429.328	322.98	327.602	367.844	562.305	509.041	456.128	357.158
ENSG00000131724	IL13RA1	gene	ENSG00000131724.10	0.874384	0.0866622	0.890972	49.514	49.1075	50.7698	60.2061	45.6109	53.5707	43.0092	43.1575	58.3908	65.3167	51.5485	64.6974	57.4199	54.5583	61.8917	39.6042
ENSG00000143537	ADAM15	gene	ENSG00000143537.13	0.842727	0.0868613	0.890972	8.82181	8.8104	9.10948	10.9468	9.32164	13.0091	9.02081	11.4387	14.6855	13.0029	9.62003	6.71947	8.43086	13.663	9.28172	9.91355
ENSG00000176463	SLCO3A1	gene	ENSG00000176463.13	0.915456	0.0869969	0.890972	8.66163	8.10435	8.71657	10.4987	8.26982	9.85744	8.85644	11.075	11.3152	10.0623	9.06268	8.98165	9.06211	8.34111	9.83052	8.12466
ENSG00000074054	CLASP1	gene	ENSG00000074054.18	0.884317	0.0870338	0.890972	2.69888	4.07414	5.0242	4.89206	4.08377	4.753	2.61672	4.52869	4.18069	4.03086	3.87001	3.86792	4.86721	3.05057	3.75592	3.34544
ENSG00000114999	TTL	gene	ENSG00000114999.7	0.872819	0.0871459	0.890972	2.64445	1.93363	1.57984	3.00779	2.97093	3.62808	2.65311	2.53222	2.95783	3.47675	3.43072	3.51047	3.39018	2.68452	2.58796	3.53528
ENSG00000065883	CDK13	gene	ENSG00000065883.15	1.10277	0.0871659	0.890972	2.23568	1.79663	2.36097	2.60646	2.08493	2.03202	1.93735	1.97319	1.72819	1.88895	2.05207	1.95922	1.13028	2.16097	2.31368	2.27626
ENSG00000134086	VHL	gene	ENSG00000134086.7	0.909888	0.0875429	0.890972	11.0788	10.5379	8.68276	12.132	11.3481	11.0008	9.1332	9.86007	11.1314	12.061	12.0277	11.7792	12.016	10.1884	9.95353	8.77524
ENSG00000167578	RAB4B	gene	ENSG00000167578.17	1.13763	0.0875807	0.890972	5.0876	5.73534	4.65013	4.38495	5.68204	4.28163	5.59053	5.75678	5.9434	4.00864	4.88077	3.59902	3.86124	4.42192	4.36733	6.39523
ENSG00000223496	EXOSC6	gene	ENSG00000223496.2	0.769233	0.0877438	0.890972	3.45334	1.88001	3.97768	4.65101	3.89147	5.12582	1.45209	2.15121	1.61215	4.03109	3.78382	4.43621	3.88986	5.02148	3.53712	1.43107
ENSG00000162946	DISC1	gene	ENSG00000162946.22	1.16638	0.0877466	0.890972	4.8314	4.65559	6.43928	4.61602	3.03008	2.98185	4.00166	2.85345	3.62349	3.08979	3.11048	3.06028	3.73013	4.63386	4.48119	2.86343
ENSG00000114573	ATP6V1A	gene	ENSG00000114573.9	1.19894	0.0879112	0.890972	41.4317	33.7019	22.587	31.7224	38.3424	30.457	26.3977	27.2936	30.6002	24.7626	26.4253	27.9516	19.295	29.3909	41.5056	27.71
ENSG00000205927	OLIG2	gene	ENSG00000205927.4	1.27015	0.0880748	0.890972	2.50773	2.72998	1.3458	2.60869	4.66132	1.76594	1.29799	1.16262	1.34483	0.693855	1.56798	1.95363	1.21662	1.83664	1.89014	1.4241
ENSG00000052795	FNIP2	gene	ENSG00000052795.12	1.23942	0.0881143	0.890972	24.2992	13.7919	14.4535	18.4051	19.0066	11.007	20.3107	11.9812	13.2327	13.6807	15.9315	27.5392	12.2568	15.2986	16.5326	16.5238
ENSG00000214331		gene	ENSG00000214331.8	1.13312	0.0881571	0.890972	1.74482	2.28842	3.77305	2.32048	1.75962	1.90264	2.44277	1.47896	1.9168	1.65885	1.9115	2.13507	2.03108	1.96988	2.10058	2.45758
ENSG00000207719	MIR623	gene	ENSG00000207719.1	0.752101	0.0882068	0.890972	1.29563	1.23229	2.70598	2.0921	1.3387	1.29608	3.56265	2.54714	2.72984	2.24612	3.05157	2.71143	6.2408	2.68359	1.53633	1.57629
ENSG00000118680	MYL12B	gene	ENSG00000118680.12	1.13834	0.0882688	0.890972	167.148	185.539	163.495	193.533	189.227	173.126	196.403	183.29	164.453	159.45	161.905	182.542	192.829	106.68	166.94	195.348
ENSG00000075426	FOSL2	gene	ENSG00000075426.11	1.29735	0.0883405	0.890972	12.0148	17.3959	16.9679	11.1304	26.6779	9.44078	16.8626	11.536	16.2699	13.1324	14.6397	8.32451	11.7356	9.60429	9.36956	16.9861
ENSG00000172785	CBWD1	gene	ENSG00000172785.18	1.10624	0.0884065	0.890972	1.91384	1.64831	2.02857	2.35141	2.49945	1.2501	1.94202	1.7021	1.59003	1.85301	1.56909	2.01545	1.53152	1.46734	1.84927	1.38341
ENSG00000069399	BCL3	gene	ENSG00000069399.14	0.816141	0.0885084	0.890972	36.8631	27.797	23.5125	28.2045	29.409	47.3494	30.4602	30.6383	37.8836	31.7084	29.9498	31.1348	36.9657	23.5767	18.8377	19.3979
ENSG00000136937	NCBP1	gene	ENSG00000136937.12	1.11388	0.0885285	0.890972	5.82586	4.72525	5.84222	7.95779	7.3404	5.38651	5.14075	4.57786	4.70387	4.77742	4.54771	5.83456	5.00767	6.90326	6.44556	6.41149
ENSG00000151292	CSNK1G3	gene	ENSG00000151292.17	1.18708	0.0885526	0.890972	2.59589	2.18657	2.71066	2.28255	1.7208	2.53163	2.3135	1.55354	1.42393	1.21196	1.70743	2.61984	1.75008	1.81547	3.68688	1.66971
ENSG00000169410	PTPN9	gene	ENSG00000169410.9	1.09666	0.0886179	0.890972	2.71709	2.57227	4.06042	3.89016	3.43857	2.67331	3.34413	2.8627	2.50854	2.19414	2.29492	2.89298	2.92182	4.0002	3.82054	2.93307
ENSG00000167613	LAIR1	gene	ENSG00000167613.15	0.785105	0.0887087	0.890972	3.76501	4.51532	2.03556	2.83589	3.83925	3.98949	4.96097	3.8791	4.71581	7.49675	5.52296	5.95708	5.5303	1.98601	2.15371	1.82871
ENSG00000135842	FAM129A	gene	ENSG00000135842.16	1.12765	0.0887966	0.890972	9.16349	11.726	10.1013	9.67298	7.51848	8.04518	7.88808	6.25319	8.82275	9.05884	7.08614	8.29561	7.76331	8.59592	10.0099	8.01782
ENSG00000185650	ZFP36L1	gene	ENSG00000185650.9	1.282	0.0888048	0.890972	53.0495	93.8361	36.9517	46.6241	45.1257	29.9868	62.4734	60.8396	42.4275	36.767	70.0966	40.5259	60.592	37.3622	42.1639	73.6556
ENSG00000164032	H2AFZ	gene	ENSG00000164032.11	1.24525	0.0888607	0.890972	34.8206	34.1405	33.9779	29.7302	38.4528	33.7009	39.6905	37.6363	30.9219	29.4377	33.7708	15.0644	23.5769	36.5047	37.7137	45.3447
ENSG00000175395	ZNF25	gene	ENSG00000175395.15	1.13317	0.0889238	0.890972	2.10604	2.36564	4.13178	3.54149	3.93234	2.43099	2.97407	2.45288	2.40438	2.29039	2.32079	3.03165	1.90408	3.69498	4.1295	3.09017
ENSG00000179091	CYC1	gene	ENSG00000179091.4	0.872935	0.0889348	0.890972	13.0048	14.2171	13.0601	14.3331	13.2327	18.1707	13.0816	18.6882	17.5482	15.563	13.9726	9.8393	13.2877	15.9661	12.7313	12.7838
ENSG00000156265	MAP3K7CL	gene	ENSG00000156265.15	1.57488	0.0889404	0.890972	16.3063	6.56287	12.4529	4.74836	5.24687	5.85822	5.84473	5.52094	12.2902	7.49764	6.14833	1.63966	5.9631	3.75139	14.4949	14.1687
ENSG00000111670	GNPTAB	gene	ENSG00000111670.15	1.09411	0.0890014	0.890972	6.34317	5.40708	10.0241	7.82548	7.30085	5.93235	6.77395	5.57697	6.00184	6.14112	5.46312	6.61377	5.98641	7.59146	8.19188	6.33154
ENSG00000140396	NCOA2	gene	ENSG00000140396.12	1.09124	0.0891393	0.890972	14.5907	15.2235	14.8484	14.7899	16.2704	14.5981	16.6387	14.5459	11.7781	14.2799	14.1431	16.8904	13.2619	14.3442	18.271	13.821
ENSG00000180758	GPR157	gene	ENSG00000180758.11	0.749419	0.0891923	0.890972	2.42163	1.06707	4.38746	3.85911	1.96066	3.35234	1.56841	1.26345	3.72351	3.22297	3.71096	4.28525	1.56883	3.69506	1.37847	1.93698
ENSG00000082146	STRADB	gene	ENSG00000082146.12	1.19017	0.0892322	0.890972	2.32154	2.432	1.56632	2.0143	1.73246	2.06958	1.91796	1.7044	1.44519	1.94259	1.3503	1.16809	1.76874	2.02716	4.11879	1.83677
ENSG00000080608	PUM3	gene	ENSG00000080608.9	1.12432	0.0892443	0.890972	6.22426	5.44828	6.78204	7.77054	6.3026	5.90198	7.13651	5.14561	4.48481	4.81972	5.9416	5.56613	5.72708	7.84834	5.90071	7.2943
ENSG00000136935	GOLGA1	gene	ENSG00000136935.13	1.1025	0.089348	0.890972	3.32712	2.57891	4.1533	4.0733	3.46166	2.70662	2.90222	3.07445	3.02936	2.67914	2.63894	2.03158	2.50034	3.98099	4.43813	2.73583
ENSG00000170275	CRTAP	gene	ENSG00000170275.14	0.892374	0.0897016	0.890972	43.0611	34.5357	43.9794	47.4133	32.924	41.576	34.498	39.187	40.4234	46.4106	36.7646	39.4415	45.9448	52.4131	34.5553	41.4721
ENSG00000266274	RN7SL138P	gene	ENSG00000266274.2	1.19365	0.0897385	0.890972	4.21396	4.1808	5.92105	3.21588	3.92119	4.02996	4.29302	3.58408	2.91861	3.05848	1.95859	2.67452	4.06692	2.9389	2.64331	3.77593
ENSG00000116514	RNF19B	gene	ENSG00000116514.16	0.775241	0.089781	0.890972	207.29	176.956	107.29	141.054	135.686	292.043	223.857	204.063	198.294	215.407	181.082	187.219	232.967	117.951	128.331	85.0281
ENSG00000198960	ARMCX6	gene	ENSG00000198960.10	1.11442	0.0900655	0.890972	2.66473	1.87533	2.1893	2.7438	3.20566	2.06363	2.05207	1.4414	1.90285	1.56681	1.95979	1.64079	2.00648	2.5165	2.21167	1.74574
ENSG00000261644		gene	ENSG00000261644.2	1.14267	0.0901429	0.890972	3.80871	3.80744	3.15896	3.65406	4.92459	3.27671	3.16188	3.60442	2.63551	1.97144	2.44768	2.92652	2.85903	3.39982	2.73434	3.06273
ENSG00000275638		gene	ENSG00000275638.1	0.795074	0.090147	0.890972	2.3877	0.490571	2.31882	1.57486	2.90209	3.08091	1.96921	2.75256	1.84653	3.14039	1.98094	2.05807	1.70965	2.59887	1.36949	1.62328
ENSG00000105193	RPS16	gene	ENSG00000105193.8	0.848131	0.0902089	0.890972	82.296	73.479	96.5148	104.063	89.2321	83.4435	83.9624	94.3277	121.274	103.395	79.0233	89.1355	113.717	105.387	56.5863	100.711
ENSG00000136732	GYPC	gene	ENSG00000136732.15	0.870998	0.0903116	0.890972	5.07108	4.36416	3.17879	2.88386	3.61119	5.27145	3.84921	4.31526	4.76822	3.52107	4.59654	4.15112	4.68993	4.0973	4.11834	2.49301
ENSG00000173706	HEG1	gene	ENSG00000173706.12	1.32579	0.090326	0.890972	2.22333	3.68002	4.40859	4.72975	6.00804	2.80511	11.397	3.26939	2.75012	3.66449	2.86868	4.17712	3.30075	3.2056	3.57777	3.59467
ENSG00000011258	MBTD1	gene	ENSG00000011258.15	1.09905	0.0903563	0.890972	4.43633	2.68185	5.46573	4.36747	4.49731	3.33575	3.11146	3.38747	3.57104	3.37868	3.57363	3.09193	2.98796	3.78624	4.38322	3.83576
ENSG00000107968	MAP3K8	gene	ENSG00000107968.9	0.79743	0.0903774	0.890972	136.982	129.582	96.1656	126.386	129.476	134.463	238.977	297.368	178.942	231.315	234.297	241.428	231.306	99.2275	117.986	188.961
ENSG00000250182	EEF1A1P13	gene	ENSG00000250182.3	0.905953	0.0904427	0.890972	26.082	22.9967	28.0666	32.2922	26.3262	27.8725	24.3292	24.4615	28.8864	28.6203	25.2688	25.2278	28.4681	30.7458	19.4542	25.1416
ENSG00000224831	TMEM183B	gene	ENSG00000224831.3	1.11256	0.0904539	0.890972	4.73342	6.98923	9.75788	6.8073	9.37733	5.26774	4.79236	5.30298	5.51132	4.2402	4.84581	4.53896	6.7049	6.66386	7.36655	4.93272
ENSG00000186162	CIDECP	gene	ENSG00000186162.10	0.858259	0.0906689	0.890972	2.72145	1.70788	3.40122	2.40305	2.6381	4.35466	2.01535	2.74216	2.7721	2.93015	2.39869	2.02522	2.03051	2.76831	2.53937	1.49122
ENSG00000145996	CDKAL1	gene	ENSG00000145996.11	1.09486	0.0907159	0.890972	2.0167	1.97815	2.4368	2.58688	3.09945	2.19892	2.54073	1.71971	1.86836	1.70468	1.90479	1.78729	2.41339	2.67791	2.23413	2.36079
ENSG00000196923	PDLIM7	gene	ENSG00000196923.13	0.774226	0.0907778	0.890972	14.4002	11.6048	5.19704	14.9735	13.354	19.194	12.6562	17.3539	25.9431	21.3904	14.7417	13.8778	13.2334	11.3894	10.4542	16.1145
ENSG00000254017	IGHEP2	gene	ENSG00000254017.1	1.1931	0.0908151	0.890972	1.18965	2.62336	1.18953	0.703217	1.66679	1.82126	3.39	1.85474	1.47135	1.62253	1.23236	1.62371	1.0835	1.29933	2.14534	2.19567
ENSG00000100345	MYH9	gene	ENSG00000100345.21	0.851104	0.0909053	0.890972	61.6076	58.8961	49.6935	63.9349	54.4087	79.8957	59.2415	73.7607	94.2133	91.9102	79.6651	67.602	48.9514	55.6258	65.285	66.9858
ENSG00000105755	ETHE1	gene	ENSG00000105755.7	0.864716	0.090926	0.890972	10.5847	10.5162	10.0381	10.9679	6.28362	11.108	7.62744	10.4974	14.0213	9.50435	10.1943	9.04891	9.69879	11.7557	9.01382	9.56496
ENSG00000233426	EIF3FP3	gene	ENSG00000233426.3	0.850542	0.0909705	0.890972	30.298	30.0072	46.5868	49.3496	27.705	40.5145	21.4537	38.5171	32.8806	41.5173	30.2304	35.3779	46.3392	34.4271	37.1007	34.1419
ENSG00000099251	HSD17B7P2	gene	ENSG00000099251.14	0.85454	0.0911784	0.890972	1.00753	1.8454	2.03547	2.72144	2.88881	2.59585	1.75528	2.64322	2.68148	1.56225	1.70873	1.99409	1.33697	2.88007	2.1332	1.06953
ENSG00000229180		gene	ENSG00000229180.6	1.13462	0.0915792	0.890972	2.14676	1.91824	2.27555	2.14524	2.30579	1.6568	1.97688	1.20995	2.32045	1.799	1.84756	1.87592	2.13224	1.73772	1.59743	3.21456
ENSG00000105339	DENND3	gene	ENSG00000105339.10	0.832295	0.0916278	0.890972	13.1938	15.2123	12.3937	16.3459	14.5283	15.9436	15.3128	15.4825	16.2574	20.1429	16.2407	16.3558	18.1027	11.4917	12.9636	7.59476
ENSG00000103187	COTL1	gene	ENSG00000103187.7	0.883152	0.0917901	0.890972	126.791	106.762	130.438	140.059	152.952	108.45	79.0757	144.612	129.355	146.37	133.306	108.895	131.294	138.329	132.38	108.26
ENSG00000148337	CIZ1	gene	ENSG00000148337.20	0.89751	0.0918072	0.890972	3.02268	3.01045	3.83146	3.71818	3.65307	4.70909	3.44438	3.71747	4.27688	4.11613	3.94306	2.4453	3.81005	4.29231	3.28534	3.86299
ENSG00000278970	HEIH	gene	ENSG00000278970.1	1.26612	0.091838	0.890972	41.6055	56.4249	37.896	28.1879	43.3328	24.5724	35.9015	47.44	29.4779	28.3393	41.6091	25.8094	26.5804	42.0606	31.4741	55.6655
ENSG00000163874	ZC3H12A	gene	ENSG00000163874.10	0.766963	0.0920338	0.890972	68.7935	74.8517	38.3841	45.6498	51.0727	110.196	63.8913	87.4555	81.3395	89.3334	74.3017	56.3453	78.4026	35.0156	29.387	54.3331
ENSG00000204217	BMPR2	gene	ENSG00000204217.13	1.12114	0.0921227	0.890972	3.22684	3.9945	3.51625	3.04873	3.46577	2.96795	3.2979	3.18705	2.84897	2.89354	2.88891	3.66598	2.50116	2.94034	4.93046	2.64859
ENSG00000122643	NT5C3A	gene	ENSG00000122643.19	1.18672	0.0921481	0.890972	6.74057	8.08193	9.0413	6.09432	5.49601	6.01223	4.38319	5.05253	7.40518	5.3502	4.47009	4.01196	4.22891	4.64195	7.56951	5.29764
ENSG00000119922	IFIT2	gene	ENSG00000119922.9	1.82363	0.0922011	0.890972	3.70247	34.3502	6.94067	5.35463	24.2371	5.88152	10.6507	11.3163	5.80377	2.03804	3.15217	9.64941	4.55873	5.33913	21.8048	5.78596
ENSG00000146433	TMEM181	gene	ENSG00000146433.8	1.0897	0.0922846	0.890972	6.30976	4.25604	5.58692	5.82914	5.73823	5.46156	4.93711	4.78251	5.0182	5.17636	5.02691	5.37861	4.89631	4.41191	5.73566	6.3636
ENSG00000277694		gene	ENSG00000277694.1	1.17914	0.0923666	0.890972	23.4549	22.1141	38.9815	30.2494	35.9864	23.8686	36.2318	28.4487	20.6378	19.2767	24.0431	29.681	28.8346	30.1307	36.7307	30.4073
ENSG00000150540	HNMT	gene	ENSG00000150540.13	0.844398	0.092407	0.890972	7.14632	5.30456	6.00113	8.89802	7.95505	5.53292	4.27529	6.91795	8.15634	6.61766	6.84997	7.4322	5.11552	7.92957	5.48721	3.69029
ENSG00000109381	ELF2	gene	ENSG00000109381.19	0.806164	0.092521	0.890972	6.08897	4.68077	9.69876	13.2392	10.6595	6.29026	8.03148	9.73625	9.53593	10.0875	8.8258	11.7175	9.74717	14.6322	12.4474	6.37341
ENSG00000174197	MGA	gene	ENSG00000174197.16	1.0716	0.092648	0.890972	2.27523	2.17538	2.25986	2.78583	2.80354	1.82988	1.7909	1.96967	1.78603	2.01748	2.2413	1.94975	1.95086	2.42921	2.67272	1.98189
ENSG00000146535	GNA12	gene	ENSG00000146535.13	0.806599	0.0926976	0.890972	11.9393	10.152	9.41447	14.4533	10.9588	8.73818	13.5739	12.7559	15.6577	16.9271	17.0598	16.6214	22.3553	16.0004	8.87757	16.7952
ENSG00000104320	NBN	gene	ENSG00000104320.13	0.780413	0.0927343	0.890972	27.5852	25.4172	14.9355	22.9843	30.2338	39.0794	30.4167	38.9056	33.7399	33.3242	27.9147	37.9902	19.5768	22.5092	23.464	14.1485
ENSG00000107551	RASSF4	gene	ENSG00000107551.20	0.68603	0.0927383	0.890972	8.3594	3.81036	16.2778	23.8565	16.0699	21.9015	12.2855	15.0962	22.1102	26.0245	7.93177	14.4716	12.6446	25.5266	18.2718	14.9608
ENSG00000173950	XXYLT1	gene	ENSG00000173950.15	0.948234	0.0928408	0.890972	2.2048	2.14999	2.74773	2.57852	2.35135	2.36415	2.13099	2.75004	2.64883	2.29692	2.09429	2.1014	2.37627	2.69062	2.70363	1.86923
ENSG00000171135	JAGN1	gene	ENSG00000171135.13	0.90841	0.0930149	0.890972	7.30801	6.03283	8.65985	10.0343	8.97483	8.48897	6.23035	7.70648	7.79203	6.81827	5.60404	8.11064	8.46223	9.47651	6.72012	6.15853
ENSG00000055211	GINM1	gene	ENSG00000055211.12	1.13319	0.0930596	0.890972	13.1533	16.4775	18.838	17.9696	14.8375	11.3208	12.5531	14.2952	11.5863	13.953	11.0204	15.954	12.9619	14.4372	20.3373	12.6011
ENSG00000173852	DPY19L1	gene	ENSG00000173852.14	1.13192	0.0930878	0.890972	4.04453	3.26644	3.21794	3.76556	2.36005	2.91157	2.87832	2.74151	3.35825	3.6255	3.09128	3.19844	2.55625	2.13529	4.14965	3.55976
ENSG00000139631	CSAD	gene	ENSG00000139631.18	0.919434	0.0931129	0.890972	4.14139	4.33112	3.27237	4.08879	3.86176	3.84472	3.98116	4.66216	5.32237	4.77647	4.77338	3.73394	3.80488	4.19267	3.53009	3.81041
ENSG00000119013	NDUFB3	gene	ENSG00000119013.8	1.17621	0.093317	0.890972	19.6275	21.2548	21.3257	25.802	18.6687	17.0901	19.7702	17.8348	10.4292	17.0513	14.0697	18.4545	22.2779	19.9358	18.104	18.8925
ENSG00000210144	MT-TY	gene	ENSG00000210144.1	1.55979	0.0933547	0.890972	25.1109	9.59766	14.4229	11.5766	7.30636	10.0004	7.9537	3.84826	20.0089	7.22186	6.3012	4.5159	5.959	3.45715	5.98304	11.5636
ENSG00000100330	MTMR3	gene	ENSG00000100330.15	0.894654	0.0934109	0.890972	13.5476	13.0959	17.556	17.3832	15.8344	15.2443	10.2403	17.076	15.5042	14.6367	14.4029	15.9393	14.1932	18.4468	22.3318	11.7781
ENSG00000021762	OSBPL5	gene	ENSG00000021762.19	1.16711	0.0934218	0.890972	1.52308	3.34399	1.86132	1.44628	1.84595	1.68489	1.95064	1.59278	1.73257	1.00885	1.20624	1.15768	1.41871	1.49114	1.42077	1.40305
ENSG00000261371	PECAM1	gene	ENSG00000261371.5	1.10723	0.0937477	0.890972	82.4904	85.323	106.62	91.8923	90.1112	84.8913	106.649	96.2867	80.7339	78.873	68.0236	84.1103	82.3339	100.806	107.69	91.693
ENSG00000179151	EDC3	gene	ENSG00000179151.11	1.07363	0.0937964	0.890972	2.48843	1.60522	2.00019	2.11519	2.03616	1.96622	2.05839	1.84574	1.70234	1.6133	1.87531	2.09147	1.60727	2.03774	1.98575	2.15195
ENSG00000134954	ETS1	gene	ENSG00000134954.14	0.767282	0.0938513	0.890972	1.48822	1.66012	1.05927	1.12491	2.54339	4.57809	2.07844	2.38704	5.41712	1.84654	1.91347	2.94057	3.05212	1.5608	2.05434	2.92383
ENSG00000115904	SOS1	gene	ENSG00000115904.12	1.21061	0.093854	0.890972	4.72708	3.84146	2.612	3.28698	5.50793	3.63041	3.82895	3.39197	2.01346	3.56904	4.16129	3.9094	3.0034	4.3679	5.8487	5.29254
ENSG00000135723	FHOD1	gene	ENSG00000135723.13	0.770093	0.0939649	0.890972	16.6037	14.4026	6.77757	22.2883	17.8239	27.2245	13.9178	18.6253	25.5826	25.6469	18.8115	15.8109	19.7833	16.1631	13.7312	20.7198
ENSG00000115568	ZNF142	gene	ENSG00000115568.15	0.865188	0.0940149	0.890972	2.06447	1.62951	1.52742	1.979	2.06793	2.85027	2.12874	2.70737	3.21661	2.84741	2.29486	1.64035	1.39565	2.31611	2.01132	1.77891
ENSG00000126945	HNRNPH2	gene	ENSG00000126945.8	0.333716	0.0940181	0.890972	1.2166	1.61425	1.37898	1.33327	1.39284	92.8386	1.24997	1.49887	1.57801	1.37451	1.31642	1.30626	1.5738	90.3833	1.28352	1.68328
ENSG00000198363	ASPH	gene	ENSG00000198363.17	1.31184	0.0942228	0.890972	2.62644	2.51935	1.99148	3.32408	3.10985	1.37002	2.26976	2.59853	3.80864	1.87626	1.52703	2.78058	2.62498	1.83631	3.66563	7.47336
ENSG00000175130	MARCKSL1	gene	ENSG00000175130.6	0.778153	0.0943068	0.890972	143.475	159.221	78.8522	196.719	133.007	199.623	186.469	198.228	162.97	246.584	161.838	185.793	226.431	108.688	84.1588	124.561
ENSG00000149639	SOGA1	gene	ENSG00000149639.14	1.0525	0.0943395	0.890972	2.10787	1.99357	2.47322	2.14406	1.98657	2.09737	2.22336	2.00141	1.91694	2.08617	1.91623	1.89929	1.63304	2.25824	2.15893	2.15077
ENSG00000164961	WASHC5	gene	ENSG00000164961.15	1.09014	0.0943493	0.890972	14.8958	13.0837	12.6431	14.0131	12.9729	12.7218	10.1042	11.1391	10.2938	9.92385	11.34	10.5643	12.8612	12.6196	13.036	12.0595
ENSG00000153310	FAM49B	gene	ENSG00000153310.19	1.12319	0.0945177	0.890972	14.7107	14.0688	20.6002	20.1652	18.3406	17.0581	18.5616	19.3523	12.463	12.55	15.0262	15.8374	15.7675	15.4514	20.1797	17.621
ENSG00000247271	ZBED5-AS1	gene	ENSG00000247271.6	1.12205	0.0947121	0.890972	2.97142	2.46267	3.009	3.10188	2.86623	2.7494	3.76427	2.38084	3.53702	1.89217	2.35004	2.31407	2.29406	3.20087	2.96315	3.14028
ENSG00000101849	TBL1X	gene	ENSG00000101849.16	0.898362	0.094735	0.890972	11.9994	8.60806	12.2187	11.1999	10.3076	10.199	9.26413	10.4544	11.5528	15.0138	10.3993	12.1737	11.484	11.454	10.6789	9.42396
ENSG00000055130	CUL1	gene	ENSG00000055130.15	1.23822	0.0949664	0.890972	16.8677	31.6639	16.6418	19.7705	27.1568	16.6887	22.3714	19.3778	13.8593	15.4151	18.5048	21.0916	20.6072	23.2455	35.0656	20.5589
ENSG00000117360	PRPF3	gene	ENSG00000117360.12	0.872799	0.0950998	0.890972	21.5027	18.793	15.467	18.6022	18.5669	24.524	17.2014	23.0004	17.7879	20.8846	17.0138	22.7704	20.997	17.942	19.8539	12.8085
ENSG00000130348	QRSL1	gene	ENSG00000130348.11	1.15679	0.095104	0.890972	1.80319	1.18199	2.16593	2.42443	3.17164	1.62099	2.04388	1.50786	1.34353	1.75365	0.981234	1.25555	1.26841	2.66405	2.19488	1.78807
ENSG00000139579	NABP2	gene	ENSG00000139579.12	0.904947	0.0952831	0.890972	2.03176	1.54652	2.68431	2.66094	2.0551	2.41021	1.27714	2.50819	2.05102	1.58611	1.78478	1.72194	2.73508	2.956	2.17842	2.28545
ENSG00000113552	GNPDA1	gene	ENSG00000113552.15	1.30158	0.0956301	0.890972	22.8336	16.8929	6.35481	12.4769	10.0419	15.8077	13.6253	14.8227	8.97614	8.16026	16.1516	10.3744	9.24939	7.32951	8.96652	20.818
ENSG00000149131	SERPING1	gene	ENSG00000149131.15	2.02462	0.0956609	0.890972	2.65491	40.6045	0.683343	1.70076	8.01418	3.40075	6.10372	4.26849	1.77003	1.39198	1.02105	4.11398	1.89532	1.77751	10.6654	1.91877
ENSG00000159256	MORC3	gene	ENSG00000159256.12	0.816506	0.0956641	0.890972	17.727	13.8851	7.21011	19.785	17.3035	19.4557	16.213	19.3554	17.7964	23.6132	17.9507	24.7715	19.6025	13.2908	14.8142	14.3149
ENSG00000169249	ZRSR2	gene	ENSG00000169249.12	1.23338	0.0957794	0.890972	7.34878	5.88466	13.1642	7.27728	9.64584	4.96763	7.14103	5.73668	4.20203	4.2162	3.99636	7.57476	6.73859	7.61714	9.3923	4.02788
ENSG00000115762	PLEKHB2	gene	ENSG00000115762.16	1.07218	0.0960685	0.890972	17.0311	19.8751	15.2569	16.713	17.3314	16.723	20.2864	17.1546	15.4432	15.4498	18.1444	15.5206	16.6842	15.1051	15.4909	15.7358
ENSG00000111786	SRSF9	gene	ENSG00000111786.8	1.13472	0.0960746	0.890972	19.2392	22.0126	22.9392	25.5395	20.2234	17.2128	22.542	19.6802	18.0588	22.2819	14.0393	21.2508	23.6286	22.1325	25.8172	23.4684
ENSG00000057252	SOAT1	gene	ENSG00000057252.12	1.13188	0.0961892	0.890972	16.0422	13.3878	15.6089	17.1368	18.8041	13.4569	15.3035	14.8205	12.1188	13.8961	15.752	18.0754	13.8443	14.5066	22.7097	16.0466
ENSG00000116741	RGS2	gene	ENSG00000116741.7	1.38142	0.0963772	0.890972	188.857	298.257	705.758	174.087	288.019	130.033	261.779	241.884	131.59	158.843	145.857	221.928	177.792	260.523	265.42	175.027
ENSG00000140263	SORD	gene	ENSG00000140263.13	0.921425	0.0963973	0.890972	1.44284	1.4629	1.96594	1.58332	1.69688	1.43261	0.753488	1.64366	1.34552	1.07713	1.70389	1.47954	1.54543	2.0468	1.65994	1.18792
ENSG00000111011	RSRC2	gene	ENSG00000111011.17	1.14907	0.0964176	0.890972	13.0568	9.70557	12.5825	14.8177	12.5286	10.0398	9.64072	8.47578	8.14954	11.9418	9.55322	10.6506	11.5721	12.1475	17.0167	10.9565
ENSG00000154822	PLCL2	gene	ENSG00000154822.17	1.23162	0.0965904	0.890972	11.1285	10.0683	7.7506	13.5613	8.93254	9.38352	6.69311	8.7248	6.47427	5.69401	10.1478	6.47902	8.54866	8.66973	16.1878	10.4218
ENSG00000230202		gene	ENSG00000230202.1	0.896437	0.0966378	0.890972	316.706	243.316	357.961	392.051	295.025	329.081	318.776	297.858	346.205	359.409	302.083	329.307	334.755	395.357	260.286	310.366
ENSG00000134046	MBD2	gene	ENSG00000134046.11	1.14198	0.0967536	0.890972	23.7648	25.7469	32.5147	30.9184	33.7734	24.7956	33.25	26.9272	20.6723	23.7398	23.1826	27.5334	28.6837	31.5594	41.2304	25.9036
ENSG00000122482	ZNF644	gene	ENSG00000122482.20	1.1506	0.0968011	0.890972	7.75409	6.68148	13.2584	10.0083	9.77041	7.715	10.9703	8.29063	7.36005	6.85015	7.82491	8.29707	8.54438	9.32119	13.7824	8.25442
ENSG00000114383	TUSC2	gene	ENSG00000114383.9	0.898258	0.0970031	0.890972	4.77797	4.58468	6.08445	6.72249	7.12563	7.3146	4.416	5.27338	6.895	5.20081	4.39935	5.47625	5.49283	8.25539	7.05997	5.01529
ENSG00000135473	PAN2	gene	ENSG00000135473.14	0.909232	0.0970521	0.890972	6.63037	4.48292	6.47066	7.65643	7.37883	7.45916	5.0434	6.13106	5.90506	6.02733	6.17587	5.81347	6.08855	8.6958	6.39615	5.61106
ENSG00000135845	PIGC	gene	ENSG00000135845.9	1.08228	0.0970757	0.890972	1.9181	1.54257	2.41745	2.81786	2.55753	1.90537	1.4496	1.67241	1.58854	1.1674	1.17816	1.67005	1.63661	2.4313	2.39268	1.53772
ENSG00000167461	RAB8A	gene	ENSG00000167461.11	1.25835	0.0972585	0.890972	12.5071	7.76146	11.4413	13.0519	8.83173	13.3757	14.9311	12.8578	7.07502	5.99273	10.0921	10.597	6.5894	7.38652	12.2808	11.4733
ENSG00000109670	FBXW7	gene	ENSG00000109670.14	1.16016	0.0973668	0.890972	7.49287	5.20022	6.29547	8.03281	7.40045	4.6515	8.22051	5.80506	6.20292	8.04465	7.71288	6.95893	6.20073	5.07663	5.87904	9.55302
ENSG00000131042	LILRB2	gene	ENSG00000131042.14	0.746139	0.0973767	0.890972	25.8268	29.5886	20.1216	18.561	21.858	45.3996	27.6325	40.9856	29.7841	47.1794	44.2345	18.7401	15.163	35.73	23.0686	20.3089
ENSG00000115935	WIPF1	gene	ENSG00000115935.17	1.155	0.0974279	0.890972	22.2252	25.2794	31.568	28.1677	30.6453	17.8753	22.4691	19.7714	22.0017	19.9085	20.0318	27.0666	21.4815	34.0356	37.2776	24.6132
ENSG00000100364	KIAA0930	gene	ENSG00000100364.18	1.12037	0.0976472	0.890972	9.10286	10.2551	10.0616	11.7902	10.3956	9.49827	9.04459	9.83883	9.22601	8.03983	8.66175	6.87383	7.04517	10.873	13.8343	8.44638
ENSG00000245849	RAD51-AS1	gene	ENSG00000245849.6	1.11904	0.0977588	0.890972	1.91872	1.62995	2.23741	1.59106	1.94397	1.8478	1.26501	1.21526	1.83298	1.20849	1.31714	1.02563	0.83174	1.63661	1.68858	1.47643
ENSG00000116977	LGALS8	gene	ENSG00000116977.18	1.47409	0.0977821	0.890972	11.9839	11.4219	6.89344	14.6709	11.9922	11.2899	9.58068	5.14285	8.75429	3.8428	3.40913	2.71504	13.4194	13.7221	15.2699	9.37905
ENSG00000182919	C11orf54	gene	ENSG00000182919.14	1.10794	0.0979118	0.890972	1.61317	2.12491	1.75381	1.66773	1.56576	1.7899	1.7048	1.28914	1.171	1.54994	1.6556	2.07489	1.48609	1.49134	2.49907	1.65649
ENSG00000029725	RABEP1	gene	ENSG00000029725.16	1.12338	0.0979855	0.890972	9.29013	8.5024	8.42442	12.1555	12.1443	7.93449	9.50034	7.75066	9.18039	8.04436	8.95919	9.00846	8.83228	11.1229	10.0598	12.3096
ENSG00000120008	WDR11	gene	ENSG00000120008.15	1.16597	0.0979973	0.890972	11.2812	8.88892	9.69164	10.603	12.6921	9.17673	15.443	7.68732	7.93591	9.21595	10.655	11.3447	7.4004	10.7981	8.88289	9.24431
ENSG00000100568	VTI1B	gene	ENSG00000100568.10	1.10129	0.0981374	0.890972	14.0553	11.4833	16.2455	13.7997	14.6449	12.888	11.6218	11.8618	11.9625	11.2372	9.67332	13.2357	11.5189	14.1684	18.055	12.2838
ENSG00000113013	HSPA9	gene	ENSG00000113013.12	1.08733	0.0984322	0.890972	53.523	46.2254	68.4655	62.2745	60.4833	47.7649	51.8304	44.619	45.6382	47.8109	49.0548	54.363	54.102	62.2205	55.4054	59.5653
ENSG00000126653	NSRP1	gene	ENSG00000126653.17	1.2668	0.0985274	0.890972	6.43683	5.72318	8.36965	9.13209	7.83227	3.67397	6.92881	5.11721	7.52639	2.49864	7.28347	2.59476	4.59429	7.77156	6.30494	5.02573
ENSG00000126903	SLC10A3	gene	ENSG00000126903.15	1.35317	0.0986275	0.890972	3.67864	6.40439	2.72407	6.31982	3.56353	3.17079	7.09316	3.12842	2.81486	3.11526	3.1927	2.84951	9.19964	4.51557	4.86568	8.63151
ENSG00000254635	WAC-AS1	gene	ENSG00000254635.5	1.15438	0.0986871	0.890972	8.47415	9.0512	15.2538	10.5468	8.07654	7.19418	6.73898	6.34747	6.43734	5.54402	6.52198	7.45392	9.43981	8.38677	10.9689	5.87237
ENSG00000160714	UBE2Q1	gene	ENSG00000160714.9	1.11356	0.0988953	0.890972	16.2248	15.5882	16.7847	16.9525	16.8812	14.4599	15.0106	15.6846	13.2334	12.1093	10.7371	16.6212	13.0364	19.0535	16.8496	16.3238
ENSG00000130741	EIF2S3	gene	ENSG00000130741.10	0.871811	0.098897	0.890972	73.6713	66.507	81.4508	86.7992	71.3284	79.5898	66.4114	70.8238	79.9753	82.4974	68.7862	105.414	74.884	76.3638	80.5578	48.2927
ENSG00000054611	TBC1D22A	gene	ENSG00000054611.13	1.07564	0.0990211	0.890972	4.99854	4.99304	5.24164	4.53548	5.68156	4.53637	5.33651	4.70251	5.06645	5.37088	4.2801	3.80174	4.42429	5.1187	4.75667	5.17564
ENSG00000107164	FUBP3	gene	ENSG00000107164.15	1.06704	0.0992058	0.890972	4.90952	4.15139	4.81208	4.67351	4.43901	3.80405	3.58386	3.8767	4.21014	3.99242	4.69172	3.90958	3.5418	4.02347	4.61883	4.20052
ENSG00000273576		gene	ENSG00000273576.1	1.18945	0.0992361	0.890972	3.18045	2.18048	1.88876	2.51777	2.04971	1.82235	1.8738	1.95461	2.06233	1.36628	1.36626	1.68284	0.842909	2.72745	2.94483	1.64724
ENSG00000216490	IFI30	gene	ENSG00000216490.3	1.24084	0.0992744	0.890972	726.821	1078.77	562.754	674.57	826.474	353.659	848.796	684.16	661.993	572.148	584.027	576.742	676.949	725.831	690.63	518.815
ENSG00000143106	PSMA5	gene	ENSG00000143106.12	1.12201	0.0992923	0.890972	8.99177	9.57373	8.69879	10.2547	11.3302	8.43341	8.82211	6.85826	8.63097	6.35066	6.36098	9.49584	8.6426	10.478	9.82821	8.26912
ENSG00000155307	SAMSN1	gene	ENSG00000155307.18	0.795699	0.0993751	0.890972	68.9718	72.9114	148.947	93.6874	79.1926	79.2907	93.6842	89.0977	83.077	117.058	100.753	102.137	80.7223	121.012	49.5265	60.5115
ENSG00000125810	CD93	gene	ENSG00000125810.9	0.899952	0.0995022	0.890972	155.486	163.14	167.327	140.23	172.072	168.946	185.336	220.252	205.306	215.43	209.335	178.223	207.04	172.024	206.966	202.458
ENSG00000152207	CYSLTR2	gene	ENSG00000152207.7	1.38142	0.0997389	0.890972	9.81719	9.38816	30.2742	14.2776	14.0484	7.74459	13.9396	6.55286	5.30123	6.23425	7.29219	11.4184	7.38488	21.299	22.3816	6.33767
ENSG00000005059	MCUB	gene	ENSG00000005059.15	1.12957	0.0998172	0.890972	15.26	19.8752	17.7544	20.1894	17.741	13.9952	16.8506	15.4669	15.3545	18.757	13.9835	14.9166	20.6575	18.0029	23.6128	19.8032
ENSG00000139921	TMX1	gene	ENSG00000139921.12	1.13869	0.0998321	0.890972	8.91819	9.27359	11.9059	10.2863	9.46236	7.78116	7.03237	6.99238	6.87834	10.6128	9.10372	8.42147	8.64271	7.59195	12.6103	9.30745
ENSG00000100243	CYB5R3	gene	ENSG00000100243.20	0.858384	0.0999337	0.890972	8.90669	8.32746	5.32517	6.02467	8.4339	10.8382	7.65764	9.64289	9.26317	8.96824	10.8	6.27663	8.19228	9.03134	5.48491	9.40966
ENSG00000008083	JARID2	gene	ENSG00000008083.13	0.891425	0.0999984	0.890972	21.8789	17.5334	26.0151	21.1227	21.0035	27.4186	21.4445	22.5679	21.3467	22.7524	21.5063	22.8569	30.178	21.1911	25.1811	17.9278
ENSG00000158825	CDA	gene	ENSG00000158825.5	0.819388	0.100042	0.890972	45.1696	35.4755	40.7199	45.5959	37.7584	61.9333	37.253	78.8838	53.624	34.5824	37.4186	38.4388	52.7673	43.0163	52.0929	34.3406
ENSG00000131446	MGAT1	gene	ENSG00000131446.16	1.27852	0.100128	0.890972	35.8633	33.6933	24.9908	16.4638	25.5155	16.2562	16.8838	24.3226	17.0308	15.8487	18.7414	14.11	13.009	24.2592	21.1457	16.8422
ENSG00000138496	PARP9	gene	ENSG00000138496.16	1.53068	0.10024	0.890972	6.50217	23.3942	5.28834	6.5548	17.0882	7.51418	11.3528	12.0404	7.14176	4.01794	4.30279	7.65061	7.20681	6.49436	22.8569	6.48589
ENSG00000196352	CD55	gene	ENSG00000196352.15	1.27778	0.100441	0.890972	43.6263	80.7321	79.0016	69.4194	62.5727	48.8807	121.303	45.955	48.2056	67.3767	68.0363	61.3241	71.4185	82.0279	69.9835	104.791
ENSG00000167645	YIF1B	gene	ENSG00000167645.16	0.902652	0.100525	0.890972	2.97718	4.3748	4.32196	3.39837	3.69129	4.54176	3.14282	4.1498	5.07501	4.26776	3.56938	3.13688	3.83248	4.16806	3.47673	4.03952
ENSG00000163684	RPP14	gene	ENSG00000163684.11	1.22358	0.10056	0.890972	2.56282	2.24662	4.7311	2.80485	2.68501	2.21773	2.21329	1.10513	2.66984	2.65528	1.20643	3.32507	2.21561	1.65572	3.19602	2.74289
ENSG00000115318	LOXL3	gene	ENSG00000115318.11	1.13857	0.100672	0.890972	3.8478	4.87155	4.03116	5.1822	3.59395	3.39824	4.79692	3.49342	4.1375	4.29156	3.88006	2.91433	2.51421	4.57478	4.47203	3.61808
ENSG00000141452	RMC1	gene	ENSG00000141452.9	1.16024	0.100886	0.890972	10.0126	12.7801	13.5185	15.0367	17.3552	9.25734	18.5659	14.501	11.9086	10.6158	10.8128	12.4125	12.6349	14.3997	14.9312	13.5826
ENSG00000177409	SAMD9L	gene	ENSG00000177409.11	1.70819	0.100935	0.890972	4.61568	33.225	5.1654	7.70871	25.3406	5.29687	14.0943	13.9882	5.95895	5.47403	5.56325	9.83397	6.12333	7.0836	30.7413	7.30234
ENSG00000173193	PARP14	gene	ENSG00000173193.13	1.47938	0.101227	0.890972	23.5235	79.976	17.2607	28.6556	61.8927	24.5674	32.0385	31.7131	24.7263	16.2034	26.1951	24.3016	24.8343	24.0972	67.3053	22.8027
ENSG00000178860	MSC	gene	ENSG00000178860.8	0.567859	0.101272	0.890972	10.5384	10.0234	1.88371	1.62302	5.16766	12.2145	6.49564	9.46664	30.0096	9.16487	9.48923	16.2178	6.32808	1.28991	0.593479	3.2387
ENSG00000159596	TMEM69	gene	ENSG00000159596.6	0.893515	0.101437	0.890972	4.93491	4.60093	6.56954	8.07728	7.09072	5.61687	4.10623	6.0009	5.92213	4.6863	4.22153	4.91959	4.99508	8.38396	5.98933	3.02558
ENSG00000165097	KDM1B	gene	ENSG00000165097.14	1.14378	0.101456	0.890972	10.0282	10.6382	9.72215	13.123	13.1324	7.92091	14.2979	9.98236	8.78057	9.79528	9.54617	10.6665	10.4648	9.28532	11.0361	7.77384
ENSG00000104267	CA2	gene	ENSG00000104267.9	1.328	0.101751	0.890972	16.5169	5.32782	14.8923	8.73503	13.1374	7.61176	14.5543	9.44544	10.8411	8.44959	10.2951	5.73835	6.38095	7.69729	6.79764	13.9049
ENSG00000112699	GMDS	gene	ENSG00000112699.10	1.06251	0.101803	0.890972	2.33241	2.29986	2.91008	3.29991	2.59599	2.56697	2.47312	2.58129	2.24161	1.98881	2.1787	2.15211	2.00326	2.31214	2.24333	2.30052
ENSG00000145022	TCTA	gene	ENSG00000145022.4	0.752913	0.101845	0.890972	14.7292	14.967	12.5863	12.7253	14.3348	15.4009	4.61877	13.399	14.2897	13.1842	9.31436	12.5294	10.0636	14.4951	11.3608	4.0107
ENSG00000071243	ING3	gene	ENSG00000071243.15	1.09459	0.102006	0.890972	10.6357	10.4094	12.5087	9.77653	11.3398	9.48415	12.25	11.1398	8.2047	8.82425	9.03902	11.2937	10.4479	10.2463	9.82338	10.2118
ENSG00000237854	LINC00674	gene	ENSG00000237854.3	1.17851	0.102012	0.890972	1.7151	2.48232	1.09062	1.7999	2.55166	1.8642	1.49121	1.21952	1.5357	2.16864	1.18061	1.29949	1.20826	1.63378	1.50928	2.88523
ENSG00000147526	TACC1	gene	ENSG00000147526.19	1.21196	0.102046	0.890972	4.72214	4.54071	7.69792	6.28377	6.47493	5.5425	10.72	3.62929	5.47876	4.25441	4.42877	5.30349	4.52586	5.73929	6.41975	4.38692
ENSG00000180425	C11orf71	gene	ENSG00000180425.11	1.1272	0.102055	0.890972	3.51078	4.10357	4.2375	3.2071	2.8574	3.17792	3.76808	3.35599	3.51401	2.07696	2.46001	2.97941	2.72551	2.93732	3.33074	2.57204
ENSG00000214212	C19orf38	gene	ENSG00000214212.8	0.895993	0.10218	0.890972	48.6568	71.951	51.4568	62.4362	51.8192	60.9491	60.8153	71.3705	75.0767	71.6083	61.9356	53.9571	59.4848	64.754	58.7348	56.5528
ENSG00000152404	CWF19L2	gene	ENSG00000152404.15	1.10127	0.102266	0.890972	5.03692	4.67827	5.07063	5.55068	6.91379	4.50576	5.398	4.4521	4.31192	4.07005	5.04822	4.71307	4.09184	6.2896	5.97674	4.66711
ENSG00000131979	GCH1	gene	ENSG00000131979.18	1.35702	0.102324	0.890972	44.4859	49.3355	48.0164	45.9956	89.2207	39.8132	77.3823	45.8909	23.6491	52.9489	46.166	43.1623	37.2419	22.782	28.8972	36.0202
ENSG00000251739	RNU6-1053P	gene	ENSG00000251739.1	1.2527	0.102348	0.890972	2.23339	2.13781	2.35977	3.08863	2.54254	0.724674	1.0522	1.56435	1.38687	1.04489	1.32821	3.39551	1.06932	1.79826	3.318	1.5994
ENSG00000271383	NBPF19	gene	ENSG00000271383.6	0.848091	0.102467	0.890972	9.58845	5.61514	5.25013	4.52042	5.15404	6.40403	6.7407	8.76186	5.95183	9.8516	10.6707	9.43166	6.20479	5.02269	4.08604	6.2592
ENSG00000124151	NCOA3	gene	ENSG00000124151.18	1.12367	0.102557	0.890972	16.6082	18.5013	23.4813	21.842	21.9595	21.5189	23.5745	17.3279	14.5918	16.2551	14.7437	17.6209	18.5099	22.2582	23.8406	17.3296
ENSG00000120688	WBP4	gene	ENSG00000120688.8	0.903243	0.102676	0.890972	9.31276	10.5398	9.46785	10.1137	13.3023	11.6632	13.0802	11.3448	12.6585	14.062	14.4815	13.1305	14.0432	12.2081	12.3429	13.2027
ENSG00000006634	DBF4	gene	ENSG00000006634.7	1.2442	0.102731	0.890972	1.74158	1.87537	2.00792	1.58652	3.03069	1.25486	2.84317	1.18294	0.613957	1.06332	1.45757	1.64541	1.5205	2.99991	2.62862	1.14908
ENSG00000076641	PAG1	gene	ENSG00000076641.4	1.23624	0.102796	0.890972	7.89974	10.3816	12.1648	9.23657	16.1675	9.89972	20.9331	9.40157	9.41617	10.0502	12.1259	13.867	8.5953	8.29276	14.2372	11.6485
ENSG00000178209	PLEC	gene	ENSG00000178209.14	0.80379	0.102851	0.890972	17.3086	25.4122	14.85	18.578	15.3901	23.1811	27.8806	17.897	49.3484	33.7052	26.3064	23.2701	29.1243	19.7027	18.7837	23.4628
ENSG00000210100	MT-TI	gene	ENSG00000210100.1	1.64027	0.102855	0.890972	153.882	58.0326	87.701	68.037	56.8011	45.8843	38.3143	47.4838	97.9512	46.1692	41.2958	30.5491	33.3665	10.6202	50.9997	40.2012
ENSG00000198176	TFDP1	gene	ENSG00000198176.12	0.815798	0.102934	0.890972	13.4944	10.3222	16.1755	13.8183	12.8056	13.2595	15.9533	16.928	12.3564	21.1355	21.4928	29.305	13.5238	17.986	13.9941	15.5899
ENSG00000149591	TAGLN	gene	ENSG00000149591.16	1.54106	0.102963	0.890972	6.32278	11.6504	14.8293	4.55999	12.9327	1.55892	13.5721	2.7302	11.4175	9.20179	7.271	5.2998	8.14911	6.82093	7.13355	8.26363
ENSG00000135655	USP15	gene	ENSG00000135655.15	1.12671	0.103071	0.890972	18.3583	22.1003	23.424	23.3912	25.6453	17.8057	14.9075	18.4128	16.1275	16.9064	15.5552	18.9744	20.5484	22.2921	31.4744	19.3921
ENSG00000148925	BTBD10	gene	ENSG00000148925.10	1.12671	0.103338	0.890972	3.52847	3.62799	3.54538	4.85498	5.04666	3.61455	3.97748	3.47838	3.72006	3.26302	3.00268	4.13791	2.63091	4.77126	5.02478	4.49113
ENSG00000137947	GTF2B	gene	ENSG00000137947.11	1.1581	0.103531	0.890972	42.9847	39.9353	51.0603	41.4124	56.8052	36.4415	52.1095	45.6342	33.9028	41.5904	38.6378	46.7774	34.7959	58.3513	52.5266	55.5451
ENSG00000202078		gene	ENSG00000202078.1	0.831239	0.103683	0.890972	1.44057	1.92326	1.42196	2.15684	1.94991	1.52096	1.08793	1.96082	1.76806	1.93774	2.90902	2.2649	3.32757	2.29736	1.03153	2.79981
ENSG00000122008	POLK	gene	ENSG00000122008.15	1.14356	0.103694	0.890972	3.34711	3.70676	2.91461	2.73049	3.88803	3.30604	3.11753	3.05628	2.98709	2.07209	2.4318	1.98404	2.25173	3.12553	4.07603	2.24085
ENSG00000133193	FAM104A	gene	ENSG00000133193.12	1.13124	0.103938	0.890972	5.27572	4.28991	6.51276	6.54208	6.68651	4.94365	4.81573	4.94389	5.65793	4.41084	3.33767	4.69899	3.70724	6.06556	8.20866	4.65112
ENSG00000242829	RPS26P21	gene	ENSG00000242829.1	0.750026	0.104118	0.890972	2.90597	3.04017	1.30447	1.60164	2.66263	3.49228	2.81789	3.47366	2.4024	3.32977	3.124	2.35916	8.80491	2.20454	0.695022	2.49687
ENSG00000067369	TP53BP1	gene	ENSG00000067369.13	0.912662	0.104141	0.890972	3.45539	2.79105	2.84041	3.39421	2.92332	3.97519	2.27139	3.34969	3.32165	3.34438	2.86802	2.8398	2.67166	3.75651	2.73658	3.22039
ENSG00000226564	FTH1P20	gene	ENSG00000226564.1	0.89743	0.104292	0.890972	209.958	208.689	230.261	225.115	247.272	206.576	292.425	245.092	242.74	281.351	255.799	265.107	304.846	254.34	199.092	213.869
ENSG00000275560		gene	ENSG00000275560.1	1.33582	0.104321	0.890972	6.67458	6.81526	10.5154	6.6084	5.96591	4.76903	10.7384	7.55418	4.54551	3.67377	3.69944	5.19309	2.10655	8.08234	5.44862	3.94623
ENSG00000100714	MTHFD1	gene	ENSG00000100714.15	1.12237	0.104384	0.890972	1.84037	1.81386	1.55582	2.37723	2.02396	1.65826	2.08104	1.29566	1.66255	1.47944	1.24203	1.73404	1.35454	2.39231	2.58563	1.49072
ENSG00000175556	LONRF3	gene	ENSG00000175556.16	1.15358	0.104441	0.890972	20.5196	25.872	20.3016	21.6054	21.0592	15.2215	20.6222	23.8078	17.3428	19.4492	24.9255	17.6084	23.8952	20.3056	24.6024	30.6255
ENSG00000164236	ANKRD33B	gene	ENSG00000164236.11	0.813876	0.104451	0.890972	3.20053	1.22182	0.974157	1.36601	1.36774	3.15911	1.94341	2.39143	3.6219	2.74643	2.17152	2.54519	1.33996	1.15158	1.56397	1.19534
ENSG00000258944		gene	ENSG00000258944.1	0.88393	0.104508	0.890972	3.15552	2.97674	3.38769	2.41499	3.06185	3.59201	2.09064	3.78308	3.50798	3.39011	2.66748	3.37458	3.85191	4.11371	3.35252	4.29445
ENSG00000186635	ARAP1	gene	ENSG00000186635.14	0.847715	0.104741	0.890972	24.1714	24.919	24.426	28.6861	33.681	45.4873	27.975	27.2185	31.6378	43.827	27.2688	33.7211	23.0897	30.8497	26.9057	27.2096
ENSG00000144579	CTDSP1	gene	ENSG00000144579.7	1.38472	0.104876	0.890972	27.9146	24.585	25.0801	27.4472	24.0602	28.6211	23.184	35.1485	25.3828	11.3498	26.9347	9.58132	12.6151	11.4673	26.6752	26.7688
ENSG00000238084		gene	ENSG00000238084.4	1.13706	0.105034	0.890972	4.21474	4.57218	3.48338	5.09028	4.06221	5.40958	3.84698	3.3861	2.9518	3.59176	4.48349	3.40349	3.02111	3.80474	5.05339	4.66385
ENSG00000102393	GLA	gene	ENSG00000102393.9	1.19344	0.105269	0.890972	34.7665	27.8859	39.1472	25.3719	29.9908	31.2227	41.2685	34.3833	26.3211	21.3028	30.5814	29.2309	20.6852	25.2878	22.4449	37.7893
ENSG00000105993	DNAJB6	gene	ENSG00000105993.14	0.894027	0.10538	0.890972	9.10041	9.62866	8.46178	11.4918	8.25166	11.4679	9.79803	9.77149	10.8584	12.697	10.176	8.10631	9.27277	9.81536	8.25624	7.66947
ENSG00000101898	MCTS2P	gene	ENSG00000101898.5	1.20383	0.105657	0.890972	2.9388	1.18712	2.84098	2.07497	2.13311	1.3759	2.29274	2.53602	1.37972	1.49328	1.32132	1.9261	2.52752	2.19469	3.03104	3.31692
ENSG00000101363	MANBAL	gene	ENSG00000101363.12	0.85374	0.105931	0.890972	9.25032	7.29836	6.45761	7.93814	7.19066	9.69599	7.04585	8.9694	9.37771	8.01731	7.37512	6.93183	7.57627	6.63598	5.11429	4.40649
ENSG00000117228	GBP1	gene	ENSG00000117228.9	1.58333	0.105982	0.890972	31.9201	87.6671	5.51611	7.30464	33.5059	35.5013	48.2544	41.925	16.5689	15.6314	20.5121	28.0851	22.5369	10.5274	36.3616	45.873
ENSG00000169504	CLIC4	gene	ENSG00000169504.14	0.658235	0.106109	0.890972	52.1408	28.615	12.6606	14.4727	16.3824	80.7141	39.1667	37.5804	41.141	64.2767	55.1508	89.2442	16.4739	11.6073	15.8648	17.5414
ENSG00000080815	PSEN1	gene	ENSG00000080815.18	0.867438	0.106214	0.890972	42.4536	32.7809	26.4807	34.6307	49.1375	46.1247	42.4388	44.1357	40.6653	50.8945	45.0894	61.6455	35.4284	42.851	37.0515	41.1845
ENSG00000245060	LINC00847	gene	ENSG00000245060.6	1.32573	0.106256	0.890972	11.8555	9.41226	16.5099	9.30103	6.96395	6.96386	9.90889	11.5331	5.81442	2.7958	9.07963	9.29043	5.94143	7.04513	8.81649	7.60122
ENSG00000079387	SENP1	gene	ENSG00000079387.13	1.07186	0.106261	0.890972	2.56272	2.42455	2.58563	2.55797	2.29004	2.26818	2.03775	2.32256	2.19053	1.66821	1.72801	1.97203	2.01173	2.09451	2.46312	1.71271
ENSG00000110721	CHKA	gene	ENSG00000110721.11	1.17521	0.106365	0.890972	7.8078	6.87138	9.74395	9.80211	9.04689	6.20373	8.35972	7.68512	7.17304	9.69268	6.48289	5.69929	10.8254	6.21971	8.60953	11.5517
ENSG00000089351	GRAMD1A	gene	ENSG00000089351.14	0.712093	0.106491	0.890972	9.91566	5.42579	3.60122	5.38746	6.17096	15.1105	7.15049	7.31578	12.8139	14.4495	11.683	9.35204	3.96443	3.56298	3.89708	3.89826
ENSG00000138246	DNAJC13	gene	ENSG00000138246.15	1.18639	0.106615	0.890972	6.05366	8.11158	6.81353	7.23338	7.81742	6.48734	4.82712	5.02568	4.27915	4.70288	4.98558	5.44468	4.87424	8.15501	11.7986	5.16923
ENSG00000267990		gene	ENSG00000267990.1	0.7844	0.106676	0.890972	3.79391	3.28815	1.45175	3.81486	3.84554	4.28189	3.18472	4.96387	3.0377	8.41753	6.56409	3.85025	3.06748	3.29514	3.81418	2.29564
ENSG00000048028	USP28	gene	ENSG00000048028.11	1.06544	0.106693	0.890972	1.38988	1.1836	1.51811	1.4145	1.62154	1.54261	1.3441	1.15121	1.23575	0.977728	1.17203	1.11665	1.19395	1.43239	1.8176	1.1579
ENSG00000134321	RSAD2	gene	ENSG00000134321.11	1.92183	0.106879	0.890972	2.0265	36.1633	1.68961	1.89223	12.1208	2.48294	7.31409	7.49932	3.04782	0.913966	2.34437	4.76748	2.71654	1.68517	9.20225	3.34421
ENSG00000166925	TSC22D4	gene	ENSG00000166925.8	1.12174	0.106885	0.890972	3.26966	3.99395	3.97754	4.57001	3.89099	3.06646	3.1454	3.54099	4.06046	2.99257	4.02285	2.48737	2.28461	3.78146	4.73424	3.7928
ENSG00000110446	SLC15A3	gene	ENSG00000110446.10	0.841672	0.107169	0.890972	19.7993	23.3784	17.2239	14.1927	16.5302	24.7517	20.724	25.1521	22.8903	22.2301	18.5703	17.1167	17.9444	17.3798	13.233	11.6656
ENSG00000107099	DOCK8	gene	ENSG00000107099.15	1.08426	0.107176	0.890972	31.2832	40.6675	37.0692	39.3189	40.3064	33.2651	32.7047	32.019	27.2427	29.7804	31.1301	33.2512	31.1633	40.1796	33.653	33.1536
ENSG00000074370	ATP2A3	gene	ENSG00000074370.17	0.848312	0.10721	0.890972	5.08718	6.24253	7.53679	6.00286	5.04719	6.01251	3.26135	6.65416	8.09852	5.92064	6.60481	4.2442	8.60527	6.09263	5.4254	6.90706
ENSG00000204253	HNRNPCP2	gene	ENSG00000204253.4	0.89659	0.107227	0.890972	12.8885	11.9806	10.6811	11.841	10.6651	13.3682	11.5795	11.8683	11.3196	11.2891	10.063	14.842	13.1014	12.7721	9.00131	8.84812
ENSG00000008324	SS18L2	gene	ENSG00000008324.11	1.13923	0.107236	0.890972	7.53545	6.30129	12.2854	8.85006	8.50548	7.2246	6.80839	6.16475	6.61229	5.07387	4.86057	5.1634	8.04608	8.24204	5.9249	8.13686
ENSG00000123374	CDK2	gene	ENSG00000123374.10	0.926729	0.107322	0.890972	1.5987	1.42879	1.71632	1.18876	1.89882	1.80203	1.34385	1.77081	1.5173	1.43672	1.3175	1.84392	1.6539	2.00552	1.43768	1.4517
ENSG00000165195	PIGA	gene	ENSG00000165195.15	0.813791	0.107347	0.890972	6.95402	7.2034	9.40935	5.14935	7.45502	7.88601	11.8432	9.35324	8.4639	8.62298	9.39294	13.0181	11.3817	7.47496	7.4991	4.35276
ENSG00000152213	ARL11	gene	ENSG00000152213.3	1.19516	0.107378	0.890972	5.98179	5.73925	6.48547	7.25222	5.72875	3.97059	3.01392	3.99347	4.626	2.28799	3.60838	4.64581	3.13491	6.78619	7.81787	3.54558
ENSG00000123636	BAZ2B	gene	ENSG00000123636.17	0.932932	0.10749	0.890972	6.48897	5.98772	7.49371	7.52085	6.73121	6.88751	4.66374	6.71482	5.7015	5.29882	6.20504	6.59265	7.22103	7.27291	6.94738	5.0781
ENSG00000130332	LSM7	gene	ENSG00000130332.14	0.893309	0.107775	0.890972	4.87736	5.38935	6.31475	5.76064	4.83165	5.96934	4.1196	4.6361	5.25849	5.57751	5.57224	4.01606	4.56598	7.70556	4.09644	4.21207
ENSG00000213533	STIMATE	gene	ENSG00000213533.11	1.1075	0.107886	0.890972	11.333	16.7032	15.868	13.6663	14.4413	11.0749	13.5625	10.8695	13.2569	12.8232	11.8444	11.4491	11.053	13.7148	14.9859	10.3516
ENSG00000255423	EBLN2	gene	ENSG00000255423.1	0.910079	0.107961	0.890972	3.90019	4.38529	5.30684	3.55358	4.79649	4.20979	3.93387	3.894	4.42295	4.38188	4.72191	5.05966	4.81396	6.01881	4.87978	3.69876
ENSG00000168795	ZBTB5	gene	ENSG00000168795.4	0.86431	0.108109	0.890972	4.22498	3.06415	4.76187	5.30182	4.46907	6.05151	5.00635	5.36632	6.50736	5.9333	3.83023	4.40978	4.84802	4.68353	6.00884	3.36509
ENSG00000136731	UGGT1	gene	ENSG00000136731.12	1.07316	0.108152	0.890972	7.73021	7.14646	9.06452	8.28416	7.83097	7.24898	6.76711	6.71082	7.18126	6.80426	6.55935	7.52583	7.20787	8.07657	10.5335	7.27994
ENSG00000147854	UHRF2	gene	ENSG00000147854.16	1.10763	0.108173	0.890972	1.83344	1.71061	3.78985	3.21649	2.73065	2.01145	2.24222	1.84004	1.80296	1.95945	2.15069	2.07956	1.81302	2.56427	3.68643	1.90565
ENSG00000103196	CRISPLD2	gene	ENSG00000103196.11	1.28254	0.108254	0.890972	5.60793	6.08593	3.64109	8.54163	6.30871	3.12238	4.16801	4.20332	4.51217	4.55055	4.5528	3.59872	2.55218	8.8916	6.65787	7.85717
ENSG00000006712	PAF1	gene	ENSG00000006712.14	0.894295	0.108504	0.890972	16.343	16.173	16.8597	16.1771	23.4493	22.7421	18.1745	20.9437	21.4115	19.7022	21.673	18.6971	15.2267	21.976	19.5703	19.0279
ENSG00000169299	PGM2	gene	ENSG00000169299.13	0.90571	0.108699	0.890972	8.53948	8.17474	12.6512	11.4815	9.9835	12.961	8.20325	8.12114	9.96614	9.66881	10.4797	11.665	10.9303	11.7304	11.432	10.2309
ENSG00000264229	RNU4ATAC	gene	ENSG00000264229.1	1.28754	0.108784	0.890972	5.82043	9.14639	6.0138	3.12184	4.65169	3.90899	6.1307	4.62484	2.99326	3.1647	3.2204	3.15936	7.9162	4.79946	3.37871	6.01759
ENSG00000230124	ACBD6	gene	ENSG00000230124.7	1.04825	0.108859	0.890972	2.00798	1.77688	2.20235	2.3359	2.02232	2.07525	2.20001	2.04513	1.79857	1.68068	1.98036	1.83938	1.88745	2.13671	2.04361	2.24406
ENSG00000120318	ARAP3	gene	ENSG00000120318.15	0.864003	0.108899	0.890972	7.68727	6.83076	4.53313	8.0655	7.18533	7.61244	7.09711	9.18793	8.23754	11.7363	11.5326	9.35313	6.36004	6.68815	6.45014	8.63807
ENSG00000117543	DPH5	gene	ENSG00000117543.20	0.873674	0.108976	0.890972	1.29716	1.02955	2.37123	2.31543	1.5413	1.77492	1.80792	1.38556	1.80116	1.85915	1.75785	1.94447	2.44493	3.28405	1.86996	1.88971
ENSG00000170260	ZNF212	gene	ENSG00000170260.8	0.850095	0.108978	0.890972	3.16557	2.54449	4.52623	3.58201	3.09188	2.86868	0.702033	3.04432	3.0962	2.48925	2.15989	2.94161	2.47694	3.41209	2.02964	2.06915
ENSG00000146457	WTAP	gene	ENSG00000146457.14	0.795799	0.109007	0.890972	127.25	83.7454	52.2534	54.2969	65.7511	128.17	77.4838	75.0127	88.5224	94.1213	82.2643	126.736	74.8227	65.5427	44.6625	51.4677
ENSG00000261067		gene	ENSG00000261067.7	1.16667	0.109163	0.890972	3.60626	3.08749	1.97461	2.59737	4.5271	2.81757	2.43552	3.23802	2.8585	2.26034	2.5681	1.85178	1.82948	2.25296	2.92611	3.13232
ENSG00000174720	LARP7	gene	ENSG00000174720.15	1.1292	0.109258	0.890972	10.3207	11.1477	14.6558	10.226	13.0836	8.86407	11.2016	8.08888	9.56537	7.38665	9.86489	10.694	13.151	11.5669	11.292	10.6782
ENSG00000174004	NRROS	gene	ENSG00000174004.5	1.2787	0.109407	0.890972	21.8469	19.7772	19.4853	18.1854	18.8861	16.9376	17.7997	27.2512	19.7017	10.6501	15.711	8.26514	17.222	18.4006	28.2719	26.5542
ENSG00000087095	NLK	gene	ENSG00000087095.12	1.10066	0.109999	0.890972	3.01826	2.7603	2.61466	2.71962	2.83353	2.35005	2.51355	2.58045	2.63539	2.78013	2.63044	2.65709	1.80889	3.05498	3.85365	3.08317
ENSG00000143653	SCCPDH	gene	ENSG00000143653.9	1.15345	0.110128	0.890972	4.92957	6.10719	9.50275	7.99023	7.78397	5.16683	6.21063	5.99145	3.94348	4.96825	6.25879	5.76743	7.39333	7.35863	10.4206	6.55506
ENSG00000214192	UBE2V1P2	gene	ENSG00000214192.3	0.888721	0.110246	0.890972	4.99014	6.30416	5.9127	7.48249	7.58693	5.66548	5.73715	7.27315	7.50122	6.93558	5.68194	7.21882	9.34683	7.90474	6.05608	7.31319
ENSG00000160305	DIP2A	gene	ENSG00000160305.17	0.907936	0.110274	0.890972	2.404	1.56985	2.74629	2.76303	3.07399	3.08576	2.10673	2.67297	2.63332	2.89267	2.49972	1.96631	2.15687	3.35053	2.65227	2.3655
ENSG00000132466	ANKRD17	gene	ENSG00000132466.18	1.08898	0.110545	0.890972	7.59899	6.72304	6.25371	7.24618	7.31488	6.68087	6.36946	5.84869	6.49208	6.74772	7.12116	7.3584	5.38281	7.19651	7.63385	8.68848
ENSG00000118482	PHF3	gene	ENSG00000118482.11	1.196	0.110587	0.890972	9.55893	8.03966	14.5561	11.234	8.10921	5.59436	6.38985	7.79749	6.6907	6.03814	4.35815	7.00722	4.89598	11.8672	9.92329	5.53759
ENSG00000143164	DCAF6	gene	ENSG00000143164.15	1.0635	0.110619	0.890972	5.40359	5.32054	5.72606	5.83819	5.77754	5.1954	5.51768	5.68379	4.84021	5.23653	4.59469	5.33939	4.97767	6.45493	6.37685	6.12799
ENSG00000104361	NIPAL2	gene	ENSG00000104361.9	0.730071	0.110648	0.890972	3.99671	2.69032	3.95699	4.34675	3.69878	3.50137	3.2995	3.60349	3.52807	4.86385	2.99807	2.92315	3.88644	5.11369	2.1555	0.153758
ENSG00000156110	ADK	gene	ENSG00000156110.13	0.725652	0.110695	0.890972	4.20153	2.59117	6.00576	4.83296	3.9611	9.05513	5.77449	13.0288	4.66901	4.57567	3.81944	4.04155	11.3548	4.22903	3.10648	4.98898
ENSG00000254612		gene	ENSG00000254612.2	0.873208	0.110794	0.890972	8.35879	7.98861	9.34346	14.6296	10.2219	10.969	8.4443	7.5413	8.85075	11.4648	11.7969	9.50447	12.5325	11.9725	9.36796	8.20628
ENSG00000169564	PCBP1	gene	ENSG00000169564.6	1.04699	0.110846	0.890972	200.401	224.368	191.01	218.656	211.022	197.648	219.363	202.137	220.862	206.134	199.024	206.777	189.231	196.15	219.652	200.952
ENSG00000121058	COIL	gene	ENSG00000121058.4	1.10943	0.110885	0.890972	5.19041	4.96651	6.87293	6.84798	7.37825	4.45187	4.94185	4.28784	5.11907	5.18297	4.54261	5.45521	4.89988	7.73532	6.66365	6.64152
ENSG00000118260	CREB1	gene	ENSG00000118260.14	0.880664	0.111135	0.890972	1.25953	1.44915	1.91235	2.45161	2.99193	2.49061	1.39236	1.74052	2.14697	1.78836	1.57439	2.00199	2.07429	2.89453	3.11648	1.2326
ENSG00000186908	ZDHHC17	gene	ENSG00000186908.14	1.09465	0.111154	0.890972	4.44412	3.93254	5.09573	4.68691	5.55668	3.87781	4.3964	3.93794	4.11463	4.55209	4.66732	4.98687	4.63423	3.57927	5.84329	4.7922
ENSG00000089157	RPLP0	gene	ENSG00000089157.15	0.838166	0.111177	0.890972	72.9801	66.4623	95.0224	87.5157	73.9123	107.277	92.8524	80.205	121.723	96.5746	73.4738	78.2513	85.3027	95.6374	49.7337	90.2518
ENSG00000102794	ACOD1	gene	ENSG00000102794.9	0.629731	0.111185	0.890972	18.9102	11.3167	2.46973	3.94925	10.4162	29.2291	24.4188	21.9627	18.1985	20.3476	22.0289	58.9117	6.3505	5.43233	2.26085	13.0729
ENSG00000175387	SMAD2	gene	ENSG00000175387.15	1.10157	0.111228	0.890972	1.34632	1.22554	1.55068	1.59831	1.91003	1.43425	1.43844	1.3149	1.30053	1.36017	1.2583	1.7254	1.15499	1.56101	2.20716	2.11553
ENSG00000100911	PSME2	gene	ENSG00000100911.15	1.30903	0.111417	0.890972	31.314	65.8224	25.4442	32.6815	56.0753	28.029	34.1526	31.7196	22.5886	19.5435	23.5616	33.0233	31.7651	39.0343	48.6884	24.7065
ENSG00000059588	TARBP1	gene	ENSG00000059588.9	0.846534	0.111465	0.890972	3.37752	1.63459	4.83781	5.23535	2.80347	3.71632	3.34298	3.32259	3.85815	4.42417	3.26417	2.97187	3.94691	4.56195	2.48326	3.0778
ENSG00000099817	POLR2E	gene	ENSG00000099817.11	0.894111	0.111609	0.890972	6.43478	6.80234	4.61119	6.42976	5.30471	7.39036	5.2118	6.10698	7.84705	7.80923	6.29731	4.90958	6.31001	6.18899	5.45494	5.54598
ENSG00000131269	ABCB7	gene	ENSG00000131269.16	0.910174	0.111929	0.890972	4.60335	3.72907	5.21858	6.84612	6.44256	5.10337	4.4723	4.80741	4.79098	4.8197	4.72718	5.99664	5.58077	6.59191	5.24277	4.03785
ENSG00000229638	RPL4P4	gene	ENSG00000229638.1	0.892892	0.112057	0.890972	65.8775	48.5534	71.7835	71.5831	60.296	69.3412	57.1426	58.8108	74.3012	73.8883	60.0496	57.964	69.8986	78.6973	51.6597	71.4672
ENSG00000164253	WDR41	gene	ENSG00000164253.13	1.09512	0.112077	0.890972	2.82386	2.64869	3.7603	3.94271	4.39104	3.22372	3.43836	2.75678	2.87139	2.90334	2.51432	2.7099	2.24027	3.87308	3.88011	2.7468
ENSG00000175741	RWDD4P2	gene	ENSG00000175741.5	1.1721	0.112127	0.890972	2.85832	3.64318	3.4395	5.26595	4.14622	2.83365	3.36711	3.54243	2.53925	3.29748	2.97979	2.01599	4.15508	4.30565	5.92087	4.43675
ENSG00000161921	CXCL16	gene	ENSG00000161921.14	1.21997	0.112183	0.890972	67.5541	98.4427	102.056	69.6871	62.411	51.6463	96.1027	53.2862	63.9977	57.5636	66.5608	64.3548	95.6013	64.189	50.2824	83.0606
ENSG00000117481	NSUN4	gene	ENSG00000117481.10	0.780215	0.112356	0.890972	2.14754	4.85412	2.1158	4.71079	4.47661	4.92397	4.45736	5.31593	5.23245	4.21722	5.59186	4.48115	2.25348	6.00325	1.94829	3.55673
ENSG00000158158	CNNM4	gene	ENSG00000158158.11	1.15603	0.112372	0.890972	3.23813	3.63125	3.51156	4.13441	4.57939	2.81743	5.69319	4.30776	3.81425	3.67353	3.92041	3.03812	3.14756	4.77914	4.46091	5.87595
ENSG00000160013	PTGIR	gene	ENSG00000160013.8	0.70138	0.112509	0.890972	6.60329	3.4302	5.04572	3.42878	6.58331	10.3074	5.68927	3.78536	9.72671	8.86485	12.1724	4.3202	3.30153	5.02697	2.30153	2.54175
ENSG00000044115	CTNNA1	gene	ENSG00000044115.20	0.891253	0.112511	0.890972	15.6369	18.123	15.1258	21.3725	15.8294	21.8258	13.8328	19.2583	15.8094	17.4791	18.5741	18.5121	19.6712	23.1005	20.4902	19.8937
ENSG00000083457	ITGAE	gene	ENSG00000083457.11	1.10404	0.112574	0.890972	1.32011	1.04125	2.04357	2.24676	2.52792	1.15509	1.52802	1.46383	1.66199	1.1939	0.915058	1.52637	1.23507	1.58646	1.95161	1.35523
ENSG00000166527	CLEC4D	gene	ENSG00000166527.7	0.703735	0.112609	0.890972	13.3826	23.2195	13.8123	19.0331	16.1574	24.8598	6.95345	19.6857	14.2598	17.5667	17.1692	25.6497	15.7102	19.8513	32.8634	5.05734
ENSG00000178695	KCTD12	gene	ENSG00000178695.5	1.16401	0.112623	0.890972	54.6141	44.2837	48.6623	62.1244	50.6173	46.7087	40.6367	41.672	39.8102	41.3895	40.7216	54.3203	36.2046	46.45	80.8289	43.1247
ENSG00000101126	ADNP	gene	ENSG00000101126.16	0.604934	0.112628	0.890972	4.42601	4.44514	12.3842	4.34897	19.8207	17.6423	12.6526	4.06117	17.4598	14.1372	16.5634	19.4738	16.565	23.0192	5.05271	20.2232
ENSG00000135870	RC3H1	gene	ENSG00000135870.11	1.08074	0.112971	0.890972	7.888	7.25082	8.13984	8.26702	8.86223	7.93611	6.60126	6.34751	7.21459	7.18282	6.22183	7.62228	7.92716	7.21008	10.0185	7.69982
ENSG00000089053	ANAPC5	gene	ENSG00000089053.12	0.932285	0.113098	0.890972	6.20307	4.79137	6.33957	6.32299	6.17355	6.86483	5.34757	5.5894	6.69103	5.53008	5.29923	5.2209	5.80687	7.21032	6.15787	4.82303
ENSG00000091640	SPAG7	gene	ENSG00000091640.7	0.908365	0.113114	0.890972	14.1971	12.247	13.9429	13.9635	12.2423	11.6656	11.4956	12.8222	14.5824	13.1055	14.4942	11.1465	14.3209	15.0284	9.77788	10.9296
ENSG00000010404	IDS	gene	ENSG00000010404.17	0.881455	0.113166	0.890972	52.9564	47.4723	49.5527	55.0557	41.7791	60.2302	41.2199	40.5911	44.1966	59.4517	49.2781	50.3115	67.9991	53.341	43.041	44.0879
ENSG00000107819	SFXN3	gene	ENSG00000107819.13	0.891474	0.113353	0.890972	26.0111	26.4279	23.8531	40.0041	26.9791	29.8402	28.2288	26.359	32.1133	28.9342	28.0115	28.0003	33.3538	33.6724	22.9258	25.1775
ENSG00000149932	TMEM219	gene	ENSG00000149932.16	1.11074	0.113397	0.890972	18.6905	16.3573	17.116	16.1453	19.2775	15.471	17.3504	16.9462	21.7053	15.1938	12.6721	13.9559	14.9924	16.4511	19.7906	17.6343
ENSG00000133561	GIMAP6	gene	ENSG00000133561.15	1.29922	0.114095	0.890972	3.30976	6.09972	3.90876	4.60147	4.10166	3.48243	3.37538	3.33942	2.53832	1.39513	2.53097	3.5808	1.8795	4.8091	8.62672	2.12598
ENSG00000115310	RTN4	gene	ENSG00000115310.17	1.14232	0.114408	0.890972	28.5456	33.3183	23.9034	26.9412	35.2019	27.3954	41.5209	36.7811	30.409	33.7242	32.0258	30.847	29.847	25.5064	29.4206	53.7234
ENSG00000117697	NSL1	gene	ENSG00000117697.14	1.11715	0.11477	0.890972	3.13882	2.81357	3.96036	2.87697	3.4885	2.89017	2.65758	2.70624	2.71853	2.91268	3.34662	2.93068	1.96973	3.20679	4.51661	3.5991
ENSG00000266389		gene	ENSG00000266389.1	0.765332	0.114789	0.890972	18.9587	14.5926	19.4016	12.3164	12.6727	18.5351	13.5417	12.441	18.1699	13.4855	16.5468	23.6863	23.5164	12.7968	6.35369	8.84858
ENSG00000053770	AP5M1	gene	ENSG00000053770.11	1.11204	0.114792	0.890972	1.67174	1.24416	1.89962	2.07473	1.99344	1.45813	1.17521	1.10975	1.44838	1.3235	1.15025	1.86519	0.886969	1.58102	2.28021	1.43628
ENSG00000147576	ADHFE1	gene	ENSG00000147576.15	0.853294	0.114973	0.890972	3.59262	1.40216	3.19662	3.05972	2.86809	2.29697	1.6173	3.40254	3.9612	2.04231	3.15924	2.90672	2.38222	3.44383	2.30631	2.4697
ENSG00000165704	HPRT1	gene	ENSG00000165704.14	1.08584	0.114995	0.890972	11.8049	12.6838	13.8707	11.5299	12.9334	12.9949	14.6964	12.3619	12.2276	11.841	12.4522	12.3089	14.3573	11.9783	14.522	17.0761
ENSG00000139725	RHOF	gene	ENSG00000139725.7	0.755	0.115101	0.890972	6.36947	2.93683	2.95106	5.61951	4.39547	9.06288	5.73837	4.0088	6.31557	9.7277	5.71277	5.38002	5.78028	2.94912	2.03472	2.91065
ENSG00000144791	LIMD1	gene	ENSG00000144791.9	1.16126	0.115181	0.890972	4.37825	5.57938	6.14074	8.55274	8.71253	5.62679	7.07174	3.7675	4.99043	5.79999	4.65835	3.88715	6.55601	5.91834	6.35711	5.14644
ENSG00000055609	KMT2C	gene	ENSG00000055609.17	1.07917	0.115711	0.890972	17.9358	19.3986	24.4972	22.5535	20.2038	18.1654	20.5061	16.8565	15.9407	17.3433	16.472	17.3256	19.4405	19.1697	18.5691	15.1305
ENSG00000100031	GGT1	gene	ENSG00000100031.18	1.14389	0.115722	0.890972	2.78013	2.68286	1.3706	2.43178	1.82461	2.77793	2.69629	2.04947	2.31535	1.86372	2.68109	1.63219	1.43172	1.4852	1.65515	3.03133
ENSG00000162191	UBXN1	gene	ENSG00000162191.13	0.911473	0.115777	0.890972	9.5999	10.7968	12.6248	12.2062	14.402	11.7904	10.1198	12.6479	13.6289	12.5563	12.0369	8.61894	10.3281	14.5977	11.5146	9.83501
ENSG00000116221	MRPL37	gene	ENSG00000116221.15	0.899029	0.115791	0.890972	5.7509	5.04231	6.86483	7.7298	6.03413	6.93677	5.54127	6.28797	6.95649	5.68453	4.50767	5.23853	7.25016	9.6743	6.75457	5.21487
ENSG00000210135	MT-TN	gene	ENSG00000210135.1	1.50382	0.115877	0.890972	13.9996	3.82357	7.2767	5.09171	2.62101	3.69773	3.45981	2.87195	9.14942	3.27388	2.2261	1.71945	3.69238	1.31035	3.20015	5.81499
ENSG00000100077	GRK3	gene	ENSG00000100077.14	1.0994	0.115938	0.890972	19.4947	18.9205	23.2028	23.8314	25.3809	18.1462	23.5704	17.7738	17.0092	20.3119	21.926	20.834	17.3527	22.2232	23.7246	17.902
ENSG00000100129	EIF3L	gene	ENSG00000100129.17	0.878426	0.116149	0.890972	119.296	72.0419	139.441	149.194	108.132	128.954	89.4664	104.232	112.305	113.924	105.019	113.044	121.583	152.581	100.567	120.099
ENSG00000023516	AKAP11	gene	ENSG00000023516.8	1.14691	0.116446	0.890972	3.22151	2.72734	4.48685	4.76882	5.20613	3.57098	5.02034	3.36552	3.44328	3.38436	4.02543	3.24684	2.48308	4.41704	5.51908	3.96755
ENSG00000176619	LMNB2	gene	ENSG00000176619.12	0.870448	0.116516	0.890972	1.5998	1.093	1.47245	1.51945	1.58108	2.3526	2.08713	1.51802	2.03683	2.74679	2.16774	1.35168	1.38229	1.62147	0.92246	1.4766
ENSG00000102931	ARL2BP	gene	ENSG00000102931.7	0.768388	0.11656	0.890972	6.41107	12.2275	17.405	16.2185	7.43177	17.7446	6.11473	7.1939	14.7945	13.4269	11.9417	15.0793	12.9925	18.9422	15.6474	14.4728
ENSG00000152291	TGOLN2	gene	ENSG00000152291.13	1.51747	0.116708	0.890972	62.8243	71.1838	79.7056	80.3524	71.8919	59.351	67.7826	65.2139	70.3352	66.1007	65.0065	59.9224	13.1123	18.8121	45.3659	66.2624
ENSG00000141252	VPS53	gene	ENSG00000141252.19	1.07487	0.116727	0.890972	2.38975	1.8699	3.36261	2.36173	2.39538	2.22837	1.72683	1.89673	1.86895	2.00021	1.76507	1.93171	1.86437	2.19994	2.90468	1.88423
ENSG00000011260	UTP18	gene	ENSG00000011260.13	1.12118	0.116926	0.890972	9.19741	7.00559	8.82299	12.1708	12.4521	8.96452	9.39543	7.56357	7.37682	8.39653	7.55959	9.10241	8.82526	10.2501	11.3292	10.1036
ENSG00000113615	SEC24A	gene	ENSG00000113615.12	0.842886	0.117005	0.890972	28.9614	22.5673	9.7545	13.2268	19.4088	31.7195	34.6636	38.1401	23.8883	32.4995	36.6425	35.6165	20.4412	14.1913	13.8306	29.3437
ENSG00000257379		gene	ENSG00000257379.1	0.784894	0.117161	0.890972	9.71107	7.10462	10.3501	13.0111	15.696	14.652	12.0592	10.0152	16.3688	7.90993	11.3553	19.2548	18.0337	23.116	14.1167	13.2217
ENSG00000133812	SBF2	gene	ENSG00000133812.15	1.06952	0.117199	0.890972	6.38525	7.65262	7.20391	7.31165	8.15003	6.30593	6.99833	6.53275	5.82071	6.45808	5.84462	7.0344	7.08129	7.41857	8.04729	6.12752
ENSG00000116984	MTR	gene	ENSG00000116984.12	1.07348	0.117216	0.890972	2.19211	1.98357	2.88737	3.45112	2.52138	2.17394	2.06133	1.72929	2.1194	2.03472	1.89571	2.00896	1.93331	2.8133	3.0684	1.89975
ENSG00000135899	SP110	gene	ENSG00000135899.17	1.32976	0.117383	0.890972	5.90083	20.0092	8.10491	6.76678	13.0824	7.45129	10.021	9.85982	6.80095	4.77197	5.6672	7.77942	5.6965	8.78432	13.8574	6.28574
ENSG00000006062	MAP3K14	gene	ENSG00000006062.14	1.13344	0.117486	0.890972	3.14134	2.61932	4.47317	4.86204	4.6133	3.04197	3.44035	3.17951	4.26757	2.69336	2.52966	1.84072	2.47779	4.57292	4.18041	3.69281
ENSG00000188677	PARVB	gene	ENSG00000188677.14	0.873735	0.117531	0.890972	6.18241	4.06028	4.15439	5.50476	4.54647	5.82757	4.32886	5.16728	6.2854	6.03618	6.14658	3.58277	5.25632	5.49745	3.44939	5.00789
ENSG00000116062	MSH6	gene	ENSG00000116062.14	1.19788	0.117582	0.890972	4.47028	3.03054	4.46342	3.25828	3.2926	4.17649	5.72782	2.3768	2.0983	2.29398	3.12407	3.53939	2.48823	3.926	3.50523	2.56747
ENSG00000111328	CDK2AP1	gene	ENSG00000111328.6	1.28149	0.117626	0.890972	4.42557	3.82746	11.4627	7.4231	8.43086	2.87873	2.48076	3.82728	8.04203	2.75325	3.09271	3.11207	2.04413	3.1432	8.27288	2.58903
ENSG00000225921	NOL7	gene	ENSG00000225921.6	1.07692	0.117632	0.890972	12.076	11.9094	14.9617	15.6428	15.5329	11.9266	10.8877	11.0766	11.348	10.595	9.24348	12.534	12.697	14.9009	12.6803	13.5726
ENSG00000148824	MTG1	gene	ENSG00000148824.18	1.11677	0.117664	0.890972	1.73185	2.59257	2.3285	2.66977	3.29088	2.47767	2.04367	1.73539	2.16522	1.72379	2.09994	1.25868	1.45655	2.5067	2.31578	2.1358
ENSG00000121210	TMEM131L	gene	ENSG00000121210.15	1.18088	0.117749	0.890972	10.0901	10.4616	9.74502	10.6385	13.4326	10.4046	11.55	8.57627	8.09118	6.67468	8.41938	8.65719	6.85259	14.1915	15.0666	7.93832
ENSG00000196782	MAML3	gene	ENSG00000196782.12	0.90249	0.117879	0.890972	7.21656	5.60788	8.27892	6.79953	5.40635	6.58099	5.06723	6.65611	6.77031	6.66317	6.04754	7.23549	8.11792	8.20169	8.30041	5.82704
ENSG00000273341		gene	ENSG00000273341.1	1.2573	0.118001	0.890972	2.51611	4.33511	4.38152	3.23296	5.47295	1.61222	4.05369	4.2708	1.79161	1.87527	3.47574	2.64656	2.05193	5.34282	3.30209	3.78977
ENSG00000233429	HOTAIRM1	gene	ENSG00000233429.9	1.15019	0.118264	0.890972	2.64912	2.60112	4.37021	4.32391	4.72122	3.0326	4.7273	3.29679	2.64787	2.3873	2.83529	3.50245	2.83154	4.41174	5.18862	3.34439
ENSG00000205758	CRYZL1	gene	ENSG00000205758.11	1.07435	0.118365	0.890972	2.02191	1.56153	2.37793	2.62222	2.2784	2.05161	1.72962	1.9053	1.65772	2.00206	1.78274	1.95862	1.93807	1.79024	2.50429	2.42825
ENSG00000110665	C11orf21	gene	ENSG00000110665.11	0.8555	0.118404	0.890972	15.3076	12.5471	21.7438	21.5889	20.8789	25.6846	19.4058	19.2011	29.1068	21.5961	15.7973	16.7533	17.6297	25.3253	18.9627	20.9197
ENSG00000176915	ANKLE2	gene	ENSG00000176915.14	0.806185	0.118613	0.890972	7.09053	5.68924	3.50778	10.6789	4.79931	7.65969	6.30582	5.86478	7.20334	6.41118	9.59728	8.08694	9.24409	6.85697	3.5304	6.47418
ENSG00000140400	MAN2C1	gene	ENSG00000140400.16	1.11237	0.118653	0.890972	9.66111	8.93544	9.65358	8.12417	10.1509	7.52755	9.52096	9.03354	8.55163	7.66475	9.71619	5.75076	7.244	8.10379	7.89574	7.75987
ENSG00000092847	AGO1	gene	ENSG00000092847.11	0.822959	0.118687	0.890972	1.7511	4.00787	8.33586	7.01598	6.58553	6.61242	5.85229	6.50116	5.39639	5.84786	5.38254	5.00528	6.21334	7.92201	7.30532	4.96829
ENSG00000037241	RPL26L1	gene	ENSG00000037241.7	1.10085	0.118759	0.890972	4.451	5.09187	5.5037	5.03824	3.4551	4.15399	4.43229	3.86666	3.86764	3.11018	3.76568	4.03043	4.9396	4.60585	4.41667	4.69024
ENSG00000158457	TSPAN33	gene	ENSG00000158457.5	0.737596	0.118764	0.890972	9.94806	3.83148	7.13622	6.25089	7.65547	12.4132	10.548	11.7358	23.1705	12.9956	8.64539	9.42356	5.28596	12.3965	8.67571	10.9873
ENSG00000185973	TMLHE	gene	ENSG00000185973.10	1.06307	0.118777	0.890972	1.67784	1.7453	2.128	2.15832	1.96565	1.83056	1.70106	2.02344	1.3053	1.73839	1.78841	1.37663	1.6152	1.92518	2.07205	1.97509
ENSG00000100083	GGA1	gene	ENSG00000100083.18	0.884651	0.119006	0.890972	3.9243	4.80503	4.46031	4.08716	3.84718	4.75749	4.31529	5.19145	5.76182	4.72885	5.29377	3.31791	4.94524	4.77724	2.78715	5.01979
ENSG00000141429	GALNT1	gene	ENSG00000141429.13	0.903702	0.119018	0.890972	11.9029	10.4774	19.4423	16.06	15.8217	15.9927	12.3022	14.8765	10.9838	13.8082	11.8325	14.4896	15.3457	19.444	13.5574	12.8617
ENSG00000246263	UBR5-AS1	gene	ENSG00000246263.2	0.839965	0.119057	0.890972	2.98314	1.9209	2.69447	3.71431	3.3248	3.06682	2.18966	3.04847	3.58656	5.02682	4.81596	4.06648	3.64648	3.08306	5.11199	3.0852
ENSG00000225031	EIF4BP7	gene	ENSG00000225031.1	0.875084	0.119058	0.890972	15.9052	11.4063	18.0119	21.1991	16.4095	17.8246	15.3734	12.7327	19.7637	19.6654	16.0294	20.8975	16.7946	21.3672	15.1332	16.7327
ENSG00000163866	SMIM12	gene	ENSG00000163866.8	1.24007	0.119275	0.890972	3.43094	4.89881	2.62615	5.69836	6.142	3.64525	5.71307	2.50417	4.42217	2.98935	3.12908	5.45512	3.03534	3.38399	2.57579	5.82732
ENSG00000259838	ELOCP2	gene	ENSG00000259838.1	1.1299	0.119289	0.890972	2.42321	4.06539	1.72171	2.18596	2.08367	2.55802	3.41407	2.7815	2.4836	2.03825	2.44978	2.1757	2.02926	2.36193	1.90242	3.68829
ENSG00000134198	TSPAN2	gene	ENSG00000134198.9	0.818294	0.11937	0.890972	1.25576	1.2761	2.0681	2.8769	1.2984	2.46608	0.734055	2.42733	2.45642	2.17337	1.80515	2.78101	1.92727	1.5402	3.81487	1.68398
ENSG00000130830	MPP1	gene	ENSG00000130830.14	0.887879	0.119554	0.890972	38.1601	38.2199	35.6191	36.7446	25.8399	39.2796	37.8357	41.4555	43.873	34.3507	41.6581	42.1173	53.2113	37.3336	31.5815	44.9918
ENSG00000204103	MAFB	gene	ENSG00000204103.3	1.20338	0.119709	0.890972	228.746	300.913	186.841	138.808	243.294	198.463	276.393	280.159	229.996	155.607	176.929	175.652	212.396	188.539	184.037	321.023
ENSG00000215861		gene	ENSG00000215861.5	0.657245	0.119773	0.890972	15.2066	6.46018	2.72341	6.19054	8.13604	9.99074	16.018	11.0237	28.85	26.721	22.3905	30.874	6.8516	3.34455	3.25322	7.81824
ENSG00000091164	TXNL1	gene	ENSG00000091164.12	1.09935	0.1198	0.890972	3.14414	3.04973	3.70517	3.82809	4.44333	3.22209	3.18885	2.70728	3.36284	3.01156	3.06273	3.85809	2.76679	3.89877	4.31793	4.45538
ENSG00000104299	INTS9	gene	ENSG00000104299.14	1.07429	0.119885	0.890972	2.44448	2.27717	2.47353	2.2492	2.43128	2.02541	1.91555	2.27977	2.27837	1.53787	2.12916	1.79145	1.52605	2.09159	2.11585	1.92283
ENSG00000163961	RNF168	gene	ENSG00000163961.4	0.846361	0.119898	0.890972	20.9433	16.063	18.0539	28.206	19.1457	23.2359	14.9892	14.4948	21.2119	28.1124	19.9335	24.6847	27.4835	22.3952	22.0179	17.326
ENSG00000121741	ZMYM2	gene	ENSG00000121741.16	1.08761	0.119952	0.890972	5.79909	6.04215	9.32108	7.56259	6.2658	5.7897	6.31527	6.96744	5.24042	6.21127	6.34329	5.57851	5.57059	6.80191	8.30637	6.52911
ENSG00000183484	GPR132	gene	ENSG00000183484.11	0.823341	0.119954	0.890972	28.7108	34.6946	18.2055	21.5402	23.5477	50.7031	46.4515	41.453	36.5608	39.9863	39.2577	25.2914	34.1098	21.9796	17.0154	29.0341
ENSG00000122862	SRGN	gene	ENSG00000122862.4	0.869485	0.120061	0.890972	2143.26	2698.58	2749.74	2335.3	2547.45	2637.46	2749.75	3087.97	2549.16	3373.25	3074.15	3475.52	4146.64	2233.2	2228.6	3171.67
ENSG00000107175	CREB3	gene	ENSG00000107175.11	0.836643	0.120359	0.890972	7.17024	8.8435	4.34052	6.67246	8.81792	11.3192	9.57365	10.0028	14.3167	11.2253	9.26792	8.35541	5.9979	7.99276	6.98371	8.08751
ENSG00000134153	EMC7	gene	ENSG00000134153.9	1.09574	0.120466	0.890972	20.1962	23.2938	25.9511	21.3414	24.9113	20.1739	20.5443	21.2168	15.4567	19.0233	16.2364	21.0901	21.6131	23.8376	22.7452	20.0211
ENSG00000064225	ST3GAL6	gene	ENSG00000064225.12	1.22206	0.120607	0.890972	14.5845	14.8169	6.30527	7.48738	7.91054	7.05095	8.08089	8.31409	8.33186	5.70172	9.79295	5.73916	8.53406	6.39169	6.90715	7.43673
ENSG00000187514	PTMA	gene	ENSG00000187514.16	1.08211	0.120857	0.890972	96.4248	102.27	113.999	111.33	102.892	84.4586	99.8217	88.768	94.8147	102.617	83.2763	96.3551	110.633	111.646	101.171	118.045
ENSG00000114268	PFKFB4	gene	ENSG00000114268.11	1.18713	0.12089	0.890972	5.35971	6.04437	6.38548	5.5577	8.11265	7.61209	5.64684	6.2014	5.972	4.56711	5.00272	3.81171	4.20648	6.61908	8.12917	9.85274
ENSG00000072042	RDH11	gene	ENSG00000072042.12	0.892131	0.121049	0.890972	5.04133	6.17037	5.4183	6.68815	5.28516	8.28132	5.30629	6.40175	5.72905	4.66248	4.56536	6.01082	6.60405	7.55216	5.11148	5.34371
ENSG00000155926	SLA	gene	ENSG00000155926.13	1.37386	0.121169	0.890972	8.34953	10.3726	34.4024	26.0932	22.2077	9.84775	8.55802	16.5354	7.24049	5.16532	5.81494	8.12836	15.8552	28.148	43.6225	18.2969
ENSG00000107897	ACBD5	gene	ENSG00000107897.18	1.18671	0.121235	0.890972	4.47385	6.66212	6.42552	7.25424	7.46347	4.97182	6.94864	6.59099	3.73893	5.42163	5.72852	6.37349	3.96311	7.05889	10.3506	5.73938
ENSG00000129197	RPAIN	gene	ENSG00000129197.14	1.08893	0.121274	0.890972	2.7852	1.85235	3.51225	3.74869	2.65034	2.21863	2.04829	1.83329	2.37727	1.67191	2.03763	2.20489	1.89009	3.09993	2.67767	2.16668
ENSG00000172775	FAM192A	gene	ENSG00000172775.16	1.0717	0.121333	0.890972	12.8704	12.0227	14.3278	13.0833	11.7556	11.3589	11.7338	12.6596	9.86818	9.97445	9.64216	10.6648	11.4717	12.8461	11.9979	10.2547
ENSG00000257529	RPL36A-HNRNPH2	gene	ENSG00000257529.5	2.07473	0.121359	0.890972	50.2395	57.3899	47.5833	46.8338	53.7396	2.11573	52.4363	56.8428	53.8306	54.1475	56.2203	58.479	55.7798	4.40753	50.519	64.6879
ENSG00000139746	RBM26	gene	ENSG00000139746.15	1.06234	0.12143	0.890972	5.09449	4.41049	6.42696	5.76531	5.74532	5.26155	5.25382	4.89134	4.67593	4.43274	5.10205	4.82948	4.71312	5.29117	6.65456	4.62898
ENSG00000160058	BSDC1	gene	ENSG00000160058.18	0.863016	0.121593	0.890972	10.2829	8.42369	10.3322	6.50859	12.1791	12.5191	10.4166	10.3597	13.9417	9.70334	11.552	9.68627	8.87609	13.0697	11.2035	8.11961
ENSG00000163932	PRKCD	gene	ENSG00000163932.13	0.852142	0.121615	0.890972	73.859	64.9002	36.023	72.7957	78.9716	92.7599	77.5957	90.9711	93.1665	75.8881	77.6151	76.8273	65.7107	79.4155	65.1945	74.4484
ENSG00000164327	RICTOR	gene	ENSG00000164327.12	1.12774	0.121704	0.890972	3.49877	4.58567	6.22765	4.21671	4.94966	3.66526	5.169	4.43048	3.36943	4.00682	4.13934	4.14738	4.3624	3.46911	5.99924	3.41899
ENSG00000101474	APMAP	gene	ENSG00000101474.11	0.922381	0.121754	0.890972	27.0455	24.2554	26.5674	32.9712	26.3815	28.3601	25.5486	33.6364	30.6369	27.0882	25.1678	30.7829	30.3496	32.5227	32.7211	28.8901
ENSG00000114062	UBE3A	gene	ENSG00000114062.18	1.16774	0.121823	0.890972	6.82669	6.12609	7.94785	7.71393	8.67022	4.52263	8.39305	6.00549	5.19064	9.14593	4.98762	5.1884	7.89352	7.22009	8.49817	5.96515
ENSG00000172466	ZNF24	gene	ENSG00000172466.15	1.1988	0.121927	0.890972	16.3156	13.668	17.1502	16.1977	16.8598	14.7046	13.2226	12.155	12.3553	13.7079	12.5623	5.84069	13.8693	14.3034	21.237	11.1523
ENSG00000114315	HES1	gene	ENSG00000114315.3	1.33605	0.122084	0.890972	47.507	71.1018	20.2175	34.5443	28.3995	41.5171	46.7206	47.5325	25.046	27.6161	36.2569	18.2849	25.5207	17.6846	23.1108	29.6539
ENSG00000158615	PPP1R15B	gene	ENSG00000158615.8	0.867929	0.122094	0.890972	80.0313	76.9643	70.3005	55.4985	80.6427	116.047	114.221	115.72	73.7124	101.405	115.195	110.382	87.7073	63.0755	71.2501	82.6573
ENSG00000136908	DPM2	gene	ENSG00000136908.17	0.923836	0.12256	0.890972	1.67848	2.0851	3.40951	3.32144	3.16211	2.76314	2.38611	2.74599	2.37683	2.61209	2.21532	2.16833	2.4205	3.92572	2.51613	2.27907
ENSG00000260747		gene	ENSG00000260747.1	0.844907	0.122707	0.890972	1.41248	1.57714	1.9541	1.36316	1.07528	1.30768	0.824831	1.25113	1.49025	1.81776	2.48972	2.00905	2.37147	2.51754	2.6965	1.40085
ENSG00000104472	CHRAC1	gene	ENSG00000104472.9	0.862956	0.12278	0.890972	9.45875	8.93312	10.8009	13.2661	10.5115	12.5923	9.65028	12.8773	12.9368	10.4843	11.8468	17.6583	15.8198	11.146	14.5208	14.0943
ENSG00000004660	CAMKK1	gene	ENSG00000004660.14	1.18893	0.122887	0.890972	1.49298	1.50036	3.57138	1.78922	3.24649	1.43091	2.55564	1.5417	1.32763	2.31147	1.88368	1.40605	1.91737	1.26146	1.4597	2.35685
ENSG00000211445	GPX3	gene	ENSG00000211445.11	0.821313	0.123027	0.890972	1.03974	0.671498	6.3378	3.96992	2.31462	1.81722	1.2939	2.02054	1.96203	2.2434	2.24536	2.39085	2.46413	2.54285	1.50931	1.63861
ENSG00000254772	EEF1G	gene	ENSG00000254772.9	0.891137	0.123117	0.890972	173.512	124.593	166.632	180.43	169.485	190.829	160.62	161.39	202.215	202.333	178.487	149.283	162.071	224.011	157.723	196.733
ENSG00000116962	NID1	gene	ENSG00000116962.14	1.28514	0.12327	0.890972	8.43938	14.1306	4.3747	3.60356	7.9201	5.57103	24.7329	6.39834	10.22	12.3023	11.8285	6.11496	5.48631	7.03153	5.39804	11.9452
ENSG00000118503	TNFAIP3	gene	ENSG00000118503.14	0.743543	0.123434	0.890972	129.525	90.5897	101.764	62.3073	98.5796	173.457	112.416	137.429	96.0053	135.282	130.462	155.899	161.196	49.7821	48.9783	65.8877
ENSG00000114742	WDR48	gene	ENSG00000114742.13	0.860646	0.123515	0.890972	8.0128	6.06723	8.18543	11.4894	13.5987	10.2098	7.41895	8.37646	9.20632	7.60725	8.98511	12.345	10.4324	10.2873	10.2985	6.26058
ENSG00000048649	RSF1	gene	ENSG00000048649.13	1.08066	0.123539	0.890972	1.74713	1.95368	2.60725	2.00083	1.83512	1.61502	1.88648	1.75433	1.42606	1.33993	1.55274	1.54642	1.62271	2.24547	2.34995	1.32104
ENSG00000030110	BAK1	gene	ENSG00000030110.12	1.33454	0.123613	0.890972	6.31642	6.02603	6.09065	5.10587	10.3606	10.5947	5.49318	5.3355	5.33521	5.29538	5.67008	3.69301	3.48039	1.8735	9.66504	5.64758
ENSG00000174953	DHX36	gene	ENSG00000174953.13	1.11649	0.123743	0.890972	4.64998	3.85918	4.9035	5.99834	7.4451	4.09255	4.68061	4.3074	4.29978	3.99526	4.05047	4.92807	4.62068	5.92599	6.3203	5.72265
ENSG00000116455	WDR77	gene	ENSG00000116455.13	1.10016	0.124119	0.890972	5.00916	3.48171	4.87926	6.76144	5.88854	4.91178	4.35558	3.92646	4.58438	4.03742	3.33888	4.05451	3.93741	4.76113	4.65054	4.80489
ENSG00000221963	APOL6	gene	ENSG00000221963.5	1.44124	0.124122	0.890972	8.62126	32.3093	8.65612	12.0633	22.8587	10.9428	10.1856	10.2631	7.32657	6.0598	7.16075	10.394	12.2273	11.5357	29.9067	8.07106
ENSG00000136874	STX17	gene	ENSG00000136874.10	0.883727	0.124131	0.890972	1.24559	1.70883	2.94775	1.69695	1.88094	2.09857	1.3223	2.27665	1.247	1.75625	1.81565	2.32429	2.3969	1.685	1.96426	1.18856
ENSG00000140153	WDR20	gene	ENSG00000140153.17	0.815857	0.124153	0.890972	1.15187	0.93886	2.03985	1.48884	3.68555	2.24978	1.49456	1.72058	3.26437	2.88739	1.24333	1.95576	1.34867	2.52421	2.23113	1.08918
ENSG00000074755	ZZEF1	gene	ENSG00000074755.14	1.05175	0.124263	0.890972	8.69518	9.31766	12.5833	10.6524	10.0481	9.48874	9.8966	9.73076	9.26247	9.41513	8.48787	8.7789	8.3057	9.7817	9.88826	9.1149
ENSG00000230457	PA2G4P4	gene	ENSG00000230457.3	1.081	0.124269	0.890972	1.65722	1.11174	1.90281	1.45342	1.87741	1.39748	1.27062	0.927788	1.28526	1.15288	1.36875	1.45214	1.05323	1.38702	1.43156	1.28638
ENSG00000109534	GAR1	gene	ENSG00000109534.16	1.10142	0.124284	0.890972	4.09669	3.80693	4.81721	4.20521	4.09616	4.039	4.76566	3.92512	3.0485	2.95602	3.46816	3.04809	3.49024	4.6383	3.17995	3.93906
ENSG00000065518	NDUFB4	gene	ENSG00000065518.7	1.11735	0.124475	0.890972	9.17585	8.28927	17.7353	16.5297	17.4526	8.78666	8.19357	9.03918	8.64243	8.87662	8.07262	9.81286	9.49487	10.2591	9.08046	9.35116
ENSG00000047365	ARAP2	gene	ENSG00000047365.11	1.25355	0.124484	0.890972	3.63961	6.33726	6.52384	5.02805	7.5908	3.484	7.72175	4.20737	2.83712	3.75574	5.22939	4.78862	4.17043	3.58123	5.74918	2.27815
ENSG00000172123	SLFN12	gene	ENSG00000172123.12	1.20893	0.124533	0.890972	2.18741	2.79314	2.02812	3.56699	5.20689	2.62171	1.74459	1.89298	2.38089	1.67705	2.35234	2.79014	2.05591	1.91299	4.90972	2.89086
ENSG00000134453	RBM17	gene	ENSG00000134453.15	0.929225	0.124578	0.890972	8.89077	6.46942	10.4157	10.3969	9.17146	9.22423	7.23817	8.36556	8.62322	8.58071	7.45038	9.75617	9.05409	9.60923	9.17172	7.21549
ENSG00000105568	PPP2R1A	gene	ENSG00000105568.17	0.921688	0.124586	0.890972	8.33982	8.78171	7.66462	8.74334	8.06134	9.67927	7.27628	9.25764	10.916	8.77308	8.45162	7.17594	8.04162	9.6073	7.97928	9.12266
ENSG00000196205	EEF1A1P5	gene	ENSG00000196205.8	0.908525	0.124694	0.890972	1487.56	1227.2	1569.72	1769.65	1495.87	1566.3	1520.9	1339.26	1600.19	1604.79	1424.97	1570.73	1779.33	1986.54	1293.51	1572.52
ENSG00000162413	KLHL21	gene	ENSG00000162413.16	0.818184	0.124753	0.890972	22.3894	26.5975	9.08826	15.6476	15.8	23.5531	30.0237	38.3883	21.3008	31.9284	42.7912	19.2469	23.5016	15.7124	13.6689	21.9925
ENSG00000244038	DDOST	gene	ENSG00000244038.9	1.16214	0.125054	0.890972	48.374	57.4936	50.513	54.1815	48.6029	36.1781	48.7193	39.7833	61.3408	51.993	35.3497	32.4844	37.5914	42.6991	37.6688	44.9901
ENSG00000080503	SMARCA2	gene	ENSG00000080503.23	1.07285	0.125061	0.890972	5.78507	5.04789	7.19964	7.1766	6.05353	5.70654	5.86095	5.74393	5.9329	5.55751	5.71719	5.60691	4.38599	6.32464	6.94822	6.37334
ENSG00000168329	CX3CR1	gene	ENSG00000168329.13	1.35482	0.125197	0.890972	8.07695	14.7864	9.24854	6.71065	14.3764	8.42854	15.132	7.23382	8.57825	4.67607	5.10199	6.09391	3.75042	11.111	6.09875	5.43146
ENSG00000050130	JKAMP	gene	ENSG00000050130.17	1.14646	0.125314	0.890972	2.03999	2.58184	4.90678	2.68819	2.47737	1.96414	3.41445	3.05475	2.04187	2.47439	2.2087	2.02243	2.37494	3.12049	3.26925	3.17339
ENSG00000131966	ACTR10	gene	ENSG00000131966.13	1.09279	0.125327	0.890972	5.51743	5.33801	6.44811	6.43033	5.65851	5.82614	5.84172	5.13513	6.08298	5.81314	5.47001	5.99939	4.00402	5.69729	7.05991	6.90092
ENSG00000257267	ZNF271P	gene	ENSG00000257267.3	1.0711	0.125498	0.890972	2.9531	2.45232	3.00509	2.88825	3.28705	2.83373	2.52311	2.4777	3.00136	1.87873	2.12363	2.06231	2.55759	2.73737	2.77673	2.50266
ENSG00000023287	RB1CC1	gene	ENSG00000023287.12	0.898241	0.125557	0.890972	19.0752	17.3985	22.3118	21.2155	24.2426	23.1634	20.6995	21.3318	18.7506	24.5891	23.7295	24.5864	27.0779	20.697	25.9619	17.0719
ENSG00000116729	WLS	gene	ENSG00000116729.13	0.880824	0.1256	0.890972	6.46471	4.48194	6.01401	8.32391	6.16907	7.48018	4.08984	5.79035	5.00559	6.37235	6.43598	5.36905	4.75298	6.92236	4.88694	4.12909
ENSG00000178623	GPR35	gene	ENSG00000178623.11	0.735693	0.125709	0.890972	2.47196	4.49814	2.88399	3.92318	4.66059	5.42987	2.78964	2.92546	7.09169	5.15818	7.7578	3.48396	6.82986	1.49327	1.88189	2.35728
ENSG00000264384	RN7SL431P	gene	ENSG00000264384.2	1.26114	0.1258	0.890972	2.9568	4.08967	4.44347	2.29822	3.15057	1.89706	2.00998	2.90051	2.26279	1.33165	2.70908	1.62454	3.47281	0.844008	1.80816	2.71766
ENSG00000136485	DCAF7	gene	ENSG00000136485.14	1.25783	0.125891	0.890972	12.25	7.05872	6.40828	14.7948	16.8415	7.9835	9.57954	9.24888	7.8887	6.95407	9.1691	8.20997	5.57978	10.6399	15.8094	8.49301
ENSG00000276278		gene	ENSG00000276278.1	0.913063	0.125995	0.890972	1.46134	1.25486	1.66813	2.03751	1.22241	1.91175	1.07099	1.12009	1.56906	1.65198	1.86042	1.17297	1.37366	1.74328	1.31149	1.18921
ENSG00000213699	SLC35F6	gene	ENSG00000213699.8	1.12409	0.126169	0.890972	6.83501	7.24683	7.46751	6.70539	8.15188	6.63511	6.08785	5.90043	6.24694	4.28777	4.19325	5.44885	5.4386	7.173	7.79842	4.39347
ENSG00000072110	ACTN1	gene	ENSG00000072110.13	0.87107	0.126255	0.890972	10.0418	9.54692	8.94145	9.54719	9.51936	11.1304	7.6629	12.8846	16.5822	12.1376	11.6249	9.29851	9.75644	8.71144	10.4477	12.1473
ENSG00000160752	FDPS	gene	ENSG00000160752.14	0.943617	0.126277	0.890972	7.13864	8.68079	9.23312	8.82169	8.99899	9.16205	9.25261	9.73513	9.11433	7.81409	8.34654	9.0824	8.85967	10.3404	9.13479	8.11871
ENSG00000146701	MDH2	gene	ENSG00000146701.11	0.916721	0.126281	0.890972	9.6954	11.0452	10.1504	10.142	9.47316	11.6156	9.38234	11.7373	11.4382	10.5457	10.2224	7.94585	9.11003	12.523	9.90143	8.65265
ENSG00000148339	SLC25A25	gene	ENSG00000148339.12	1.27782	0.126303	0.890972	3.27172	5.04147	3.69702	1.65013	4.73751	3.38036	4.3034	3.27371	3.08715	1.83765	2.86897	1.39329	2.98199	4.73284	3.44994	5.91266
ENSG00000079950	STX7	gene	ENSG00000079950.13	1.16441	0.126564	0.890972	5.89772	4.66205	4.2993	7.75079	7.08943	4.58594	5.02202	4.32568	4.96236	5.16426	4.89046	5.78018	3.2196	5.19446	7.88224	4.70925
ENSG00000112972	HMGCS1	gene	ENSG00000112972.14	0.81838	0.126701	0.890972	12.4274	20.2452	15.4704	14.1236	24.2497	31.8597	26.5585	23.5469	27.644	24.4825	23.1616	20.1241	21.4403	15.5285	13.0726	22.1888
ENSG00000104870	FCGRT	gene	ENSG00000104870.12	0.874967	0.126735	0.890972	33.3719	28.4125	31.6093	28.4468	30.8868	42.3465	26.4574	42.5643	36.1787	34.35	28.5916	23.8372	32.9799	32.0259	24.3985	34.074
ENSG00000119669	IRF2BPL	gene	ENSG00000119669.4	0.8118	0.126797	0.890972	13.2153	16.6101	9.43342	11.6087	8.98432	20.3927	9.15237	9.70603	15.8358	15.7361	15.6791	11.5178	20.3438	9.07991	10.3759	10.4088
ENSG00000048707	VPS13D	gene	ENSG00000048707.14	1.06387	0.126832	0.890972	5.9472	4.88783	5.66587	6.49616	6.23652	5.27351	4.98989	4.7534	4.88044	5.36287	4.8717	5.68611	4.89456	4.92165	5.84454	4.7433
ENSG00000277474	MIR6894	gene	ENSG00000277474.1	1.56579	0.126886	0.890972	6.60656	7.94707	7.78297	5.12744	6.62942	1.88497	1.35398	2.46438	2.18674	8.06813	0.960529	6.72203	6.65043	1.74189	8.46103	5.63628
ENSG00000196313	POM121	gene	ENSG00000196313.11	1.10902	0.126983	0.890972	3.2477	2.14289	2.87231	3.03079	2.76337	2.07888	2.79064	1.98759	3.12047	3.05721	2.41657	1.90855	2.04099	2.66102	3.08796	2.4591
ENSG00000136527	TRA2B	gene	ENSG00000136527.17	1.18119	0.127048	0.890972	18.6392	17.6333	21.5749	12.3093	16.5975	13.5031	18.3171	16.6933	13.5372	11.8665	16.7168	16.3607	15.2201	15.8237	11.551	26.0405
ENSG00000138867	GUCD1	gene	ENSG00000138867.16	1.0852	0.127257	0.890972	16.1558	16.5783	15.5597	16.3423	17.7071	16.355	15.2491	14.7897	17.5144	14.7349	11.9124	12.2629	16.3129	14.2889	15.359	16.4261
ENSG00000164889	SLC4A2	gene	ENSG00000164889.13	0.871637	0.12734	0.890972	3.71083	4.95195	2.14084	2.7554	3.47067	4.15528	3.34561	4.57318	5.2147	4.3944	5.49695	3.16584	3.42379	3.19355	2.46845	3.8906
ENSG00000177728	TMEM94	gene	ENSG00000177728.16	0.9389	0.127501	0.890972	1.82456	1.9093	1.92895	1.94609	1.91552	2.11685	1.51288	1.98236	2.13191	2.26819	1.81557	1.41429	1.7092	2.22448	1.78578	1.72587
ENSG00000163428	LRRC58	gene	ENSG00000163428.3	1.14283	0.127589	0.890972	7.4639	5.93415	7.7769	7.33468	7.64888	6.44716	6.66022	5.38591	6.11791	7.00553	8.01361	7.47392	4.23536	6.61864	10.143	7.16279
ENSG00000276150		gene	ENSG00000276150.1	0.846886	0.127723	0.890972	1.42678	1.32713	3.72276	4.37042	3.70996	1.7881	1.08061	2.08718	1.83388	1.24749	2.78182	3.34419	2.63031	3.11361	2.49352	0.977305
ENSG00000197258	EIF4BP6	gene	ENSG00000197258.5	0.869633	0.127812	0.890972	15.627	9.5593	17.4747	19.5084	15.1258	15.2448	14.5287	12.5876	16.0081	18.8325	15.3554	19.8759	17.3703	21.1237	15.8642	14.798
ENSG00000136986	DERL1	gene	ENSG00000136986.9	1.06747	0.127992	0.890972	9.78941	11.2644	10.4963	10.6969	11.0483	9.48182	9.30411	9.77693	9.623	10.2162	9.08427	10.0414	9.50019	11.6095	13.0837	11.0951
ENSG00000162851	TFB2M	gene	ENSG00000162851.7	1.17415	0.128077	0.890972	4.20299	3.06753	6.78827	3.84872	2.84384	3.29084	3.21969	3.62263	2.43301	2.35943	1.99479	2.30924	3.99178	3.61676	3.22117	3.98455
ENSG00000142686	C1orf216	gene	ENSG00000142686.7	1.35883	0.128124	0.890972	7.79755	6.58563	3.28964	7.00089	6.97642	5.35251	10.1905	1.32952	9.2911	6.6064	4.77261	5.99703	7.99586	3.27709	4.26887	8.62239
ENSG00000168159	RNF187	gene	ENSG00000168159.11	1.16429	0.128159	0.890972	6.98033	6.02916	9.32394	7.94974	5.66832	7.37117	7.80076	6.23005	7.52736	4.60405	5.06566	3.72621	4.85264	7.94458	8.67532	6.12334
ENSG00000243547	HNRNPKP4	gene	ENSG00000243547.1	0.866733	0.128171	0.890972	10.2347	11.3507	13.3566	19.8373	16.7319	11.857	12.0794	16.226	11.0664	12.4522	12.7449	13.3273	18.8838	21.8653	13.8921	11.1784
ENSG00000039319	ZFYVE16	gene	ENSG00000039319.16	1.27042	0.128287	0.890972	15.9639	17.8526	17.5152	12.0449	16.4937	8.29026	15.0196	11.1947	7.4328	10.7544	22.1441	15.6522	14.0284	16.5388	11.5332	22.6531
ENSG00000059728	MXD1	gene	ENSG00000059728.10	0.761713	0.128311	0.890972	5.98618	12.2693	11.0737	7.28875	5.43073	7.54047	9.25885	8.25698	7.60738	13.7172	11.6913	10.4845	18.2053	7.2514	6.43944	4.19001
ENSG00000240038	AMY2B	gene	ENSG00000240038.6	0.920279	0.128325	0.890972	1.66628	1.52797	2.72108	2.48422	1.50813	2.18221	1.73717	1.79786	1.73366	1.91549	1.85087	1.88995	2.5145	2.16615	2.06394	1.47409
ENSG00000142751	GPN2	gene	ENSG00000142751.14	1.10414	0.12842	0.890972	3.78013	2.50395	3.28841	3.31035	4.00416	3.06354	3.22238	3.01566	2.95222	2.88951	2.33627	3.19485	2.27419	3.8159	3.32178	3.78511
ENSG00000117758	STX12	gene	ENSG00000117758.13	1.15369	0.128537	0.890972	18.1524	20.5182	14.4886	19.3855	21.7804	16.6381	19.8531	19.6958	17.5557	21.102	17.7199	20.3602	14.3364	16.1352	31.5071	19.9985
ENSG00000111911	HINT3	gene	ENSG00000111911.6	1.20134	0.128577	0.890972	3.49178	5.60838	3.98305	4.1886	5.19646	4.21357	4.36477	5.45223	3.24129	3.76207	5.55845	3.37498	2.34782	3.4121	7.4847	4.65713
ENSG00000169403	PTAFR	gene	ENSG00000169403.11	0.745385	0.12868	0.890972	141.632	118.747	118.781	158.772	117.417	204.315	82.3805	98.6859	167.038	132.088	75.8628	120.088	148.143	134.634	117.474	38.6103
ENSG00000160087	UBE2J2	gene	ENSG00000160087.20	0.92447	0.128753	0.890972	4.81168	3.68134	5.29668	4.488	5.27662	5.08284	4.63103	5.32274	5.50799	4.72485	4.87979	4.72374	5.58042	5.36672	4.19082	5.81327
ENSG00000264772		gene	ENSG00000264772.6	1.19878	0.128808	0.890972	27.6359	43.1715	37.1393	31.2525	28.4504	24.8415	26.8382	25.1749	24.0132	39.7861	32.2514	18.4651	35.5602	22.7984	31.6831	37.3119
ENSG00000047621	C12orf4	gene	ENSG00000047621.11	1.10966	0.12895	0.890972	1.88695	1.96036	2.12489	1.95227	2.19432	2.25296	2.51368	2.44422	1.32188	1.40658	1.93774	1.38637	2.15202	1.63192	2.30167	1.93131
ENSG00000160190	SLC37A1	gene	ENSG00000160190.13	1.06674	0.128971	0.890972	1.71829	2.27871	1.79526	1.73602	1.93422	1.84631	1.89088	1.97846	1.79825	1.93842	1.67064	1.30557	1.48118	1.67718	1.76657	1.89679
ENSG00000163565	IFI16	gene	ENSG00000163565.18	1.31197	0.129006	0.890972	16.6937	26.424	18.774	21.5394	36.7438	13.1772	17.9772	23.5441	15.6056	10.7614	13.1469	21.2507	13.9351	28.0102	45.3716	17.4415
ENSG00000009790	TRAF3IP3	gene	ENSG00000009790.14	1.1657	0.129108	0.890972	9.72756	7.94365	24.6441	12.8371	14.638	9.07848	10.0486	10.0929	7.51972	7.68764	7.80596	9.60682	8.76216	12.9778	16.4989	7.25716
ENSG00000184602	SNN	gene	ENSG00000184602.5	0.875073	0.129131	0.890972	138.879	91.7165	98.2627	102.234	116.883	144.653	149.835	164.356	143.7	135.079	127.391	114.414	106.539	110.587	96.6608	98.3252
ENSG00000204161	TMEM273	gene	ENSG00000204161.13	1.28229	0.12915	0.890972	20.6687	17.9724	10.2222	14.2871	10.8808	6.7108	10.0956	7.45984	16.9446	7.63413	13.0995	9.7069	9.0921	12.1461	8.28936	13.4943
ENSG00000146278	PNRC1	gene	ENSG00000146278.10	0.826295	0.129331	0.890972	79.1692	37.1765	69.8655	52.6901	80.3833	72.4598	63.7649	81.71	49.5744	71.2084	61.4934	83.1235	90.5307	71.5747	56.8777	51.5474
ENSG00000166181	API5	gene	ENSG00000166181.12	0.827345	0.129495	0.890972	7.59848	6.85996	16.3965	11.436	9.31309	14.5634	5.91899	10.1701	9.19593	6.10123	6.30096	13.5408	12.8841	9.24535	9.27024	7.19908
ENSG00000172824	CES4A	gene	ENSG00000172824.14	1.07513	0.12955	0.890972	2.78674	2.00488	2.36054	2.63841	1.96459	1.94663	2.36679	2.05516	1.85049	1.9905	2.13517	2.01713	2.13083	2.71254	2.63213	2.18485
ENSG00000176102	CSTF3	gene	ENSG00000176102.11	1.07055	0.12956	0.890972	2.96692	2.04188	2.57191	2.55792	2.9555	2.46526	2.12318	2.14292	2.44579	1.92566	1.92711	2.32192	1.97159	2.45132	2.67797	2.20344
ENSG00000166900	STX3	gene	ENSG00000166900.16	1.22692	0.129591	0.890972	11.5677	14.8922	10.3736	15.7304	11.2328	8.9384	11.9025	15.0446	7.43925	12.5343	14.0555	15.4247	6.41785	8.90515	11.4092	16.4237
ENSG00000154978	VOPP1	gene	ENSG00000154978.12	0.796613	0.129977	0.890972	8.84334	11.8358	6.43995	12.5386	13.7529	12.2261	12.6884	9.69161	16.8291	23.5983	10.2995	17.7437	14.5412	9.80333	6.94338	10.932
ENSG00000133773	CCDC59	gene	ENSG00000133773.11	1.13239	0.130072	0.890972	6.3085	6.36978	11.6271	8.70158	9.55924	6.25098	8.76266	6.02478	5.54218	6.39177	6.47698	6.2664	9.31634	9.55941	8.73951	7.92508
ENSG00000111752	PHC1	gene	ENSG00000111752.10	1.1726	0.130132	0.890972	2.55685	1.52499	0.99366	1.35151	1.80948	1.47378	2.34425	1.51654	2.2439	1.19839	1.12156	1.09953	1.01873	1.78191	1.02015	2.56426
ENSG00000100614	PPM1A	gene	ENSG00000100614.17	0.822397	0.130219	0.890972	4.80724	2.47132	3.033	3.78805	6.40651	5.54618	3.60644	5.1556	7.03311	5.22486	3.89103	5.76402	6.14046	3.38948	5.64838	3.94005
ENSG00000266967	AARSD1	gene	ENSG00000266967.6	0.930766	0.130247	0.890972	1.94259	1.31802	1.35271	1.54807	1.38737	1.96514	1.26658	1.786	1.57267	1.55557	1.67383	1.31039	1.63031	1.92063	1.53948	1.66216
ENSG00000115944	COX7A2L	gene	ENSG00000115944.14	0.839858	0.130338	0.890972	9.25159	8.62993	10.7896	6.25043	10.2116	10.8324	5.92219	9.5681	7.30907	10.4101	9.96244	11.8501	11.617	11.803	6.83265	12.7902
ENSG00000196189	SEMA4A	gene	ENSG00000196189.12	0.881898	0.13064	0.890972	12.7614	13.5648	15.1304	14.6817	14.8601	18.5777	12.5212	13.1364	15.2681	11.7869	14.3839	14.4933	13.7205	17.4139	18.6219	8.3825
ENSG00000146247	PHIP	gene	ENSG00000146247.13	1.10111	0.130661	0.890972	7.71336	6.99716	11.8696	9.09029	9.38242	8.07529	6.8772	6.6646	6.72047	7.57769	8.25188	7.33769	8.01833	6.3951	10.5697	7.31598
ENSG00000127125	PPCS	gene	ENSG00000127125.8	1.18387	0.130859	0.890972	7.14581	8.8199	15.092	11.6824	7.62628	6.27794	5.64839	6.10344	6.20494	5.01322	4.17021	8.24284	7.83117	8.96035	12.9732	5.20958
ENSG00000162642	C1orf52	gene	ENSG00000162642.13	1.06201	0.131031	0.890972	5.84681	5.3463	7.35903	5.63935	6.7471	5.95851	6.09897	5.60605	5.08572	5.90933	5.8068	5.96161	5.19721	6.17951	6.55437	6.32758
ENSG00000138834	MAPK8IP3	gene	ENSG00000138834.12	0.913974	0.131121	0.890972	4.50201	4.17426	5.66232	4.7389	4.50302	4.59173	3.49447	4.34724	5.96045	5.26821	4.51878	3.43431	4.09839	5.35829	3.99712	3.99803
ENSG00000114857	NKTR	gene	ENSG00000114857.17	0.625192	0.131127	0.890972	2.18025	5.66715	4.14593	3.29547	10.6168	2.17343	1.96933	1.59814	9.08926	8.57772	7.55069	2.15173	10.8992	10.7554	2.82628	1.46317
ENSG00000198520	ARMH1	gene	ENSG00000198520.10	0.884987	0.131169	0.890972	2.41699	2.28389	2.45711	3.38342	2.13415	2.31961	1.96017	3.30786	3.50898	2.44895	3.02303	1.87436	2.99776	3.66034	2.36402	3.21939
ENSG00000166200	COPS2	gene	ENSG00000166200.14	1.11365	0.13125	0.890972	9.77469	8.97931	13.337	11.1004	11.6663	8.25641	10.4073	8.38415	8.60086	8.79148	7.68149	11.425	11.3563	11.1261	13.8259	9.37819
ENSG00000196312	MFSD14C	gene	ENSG00000196312.13	1.07776	0.131539	0.890972	2.62422	1.74843	2.70302	2.77555	2.65041	2.40019	2.09451	1.86952	2.50536	1.8862	2.29051	1.88814	1.90404	2.48359	2.95489	2.49956
ENSG00000161016	RPL8	gene	ENSG00000161016.17	0.883349	0.131553	0.890972	177.236	194.278	161.021	169.556	180.964	225.14	215.767	178.362	294.975	248.124	207.112	174.23	166.943	201.769	174.5	174.878
ENSG00000125637	PSD4	gene	ENSG00000125637.15	0.849801	0.131632	0.890972	4.606	4.06018	3.4512	4.27272	3.73178	7.27363	3.15907	6.51373	3.77214	4.31734	3.42569	3.15874	4.47576	4.9009	3.08371	4.24071
ENSG00000117153	KLHL12	gene	ENSG00000117153.15	1.09121	0.131843	0.890972	9.11186	7.13429	9.36264	11.6321	9.13466	7.92511	7.21503	7.67679	7.21931	6.44762	6.38694	8.29224	6.73706	10.3455	9.69955	7.81521
ENSG00000182796	TMEM198B	gene	ENSG00000182796.14	0.840395	0.131852	0.890972	3.17339	2.20611	3.18137	3.83013	2.37661	2.77139	1.61899	2.97451	2.82919	4.92231	2.27005	2.1543	2.97024	2.65235	2.30959	1.27587
ENSG00000156931	VPS8	gene	ENSG00000156931.15	1.07492	0.132209	0.890972	5.78682	4.08867	5.06769	5.77198	5.26366	4.71121	3.99878	4.15114	3.96927	3.96374	3.76504	4.11803	4.75843	4.83096	5.09484	4.01929
ENSG00000110400	NECTIN1	gene	ENSG00000110400.10	0.915468	0.132386	0.890972	1.45896	1.15764	1.28953	1.45462	1.20144	1.7895	1.88825	1.64091	1.66095	2.21481	1.57254	2.2839	1.16771	1.40567	1.38284	1.46441
ENSG00000242735	RPSAP26	gene	ENSG00000242735.1	0.857095	0.132421	0.890972	1.79452	1.0019	3.31641	2.68622	1.63518	3.30451	1.76077	2.89356	1.62674	1.64007	2.53774	2.2845	2.3409	2.15977	1.81779	2.26701
ENSG00000059769	DNAJC25	gene	ENSG00000059769.19	1.14592	0.132956	0.890972	1.818	1.55116	3.97898	2.71178	1.64204	1.79681	2.14286	1.07812	1.32216	1.84719	1.63891	1.79127	1.96363	1.60166	1.92725	1.72799
ENSG00000247134		gene	ENSG00000247134.6	0.876091	0.133076	0.890972	3.86689	2.52364	2.79268	3.19872	3.58519	2.75568	2.28053	3.19671	3.21335	4.42886	2.41566	3.27017	4.62494	4.03483	3.23405	2.46227
ENSG00000214765	SEPT7P2	gene	ENSG00000214765.8	1.11648	0.133151	0.890972	1.81847	1.24129	3.57192	3.09688	2.3767	2.04056	1.89942	1.53051	1.1501	1.53648	1.32715	1.51752	1.37405	2.48012	1.76146	1.70116
ENSG00000269899		gene	ENSG00000269899.1	1.25453	0.133192	0.890972	13.8767	21.2945	15.1948	13.6906	9.12267	7.82102	15.7309	13.3136	9.31488	10.7319	8.80578	7.81082	10.3072	13.7546	12.8541	6.87716
ENSG00000160888	IER2	gene	ENSG00000160888.6	2.05501	0.133414	0.890972	52.2637	74.1421	6.69018	39.3964	49.6082	9.28511	57.8989	65.5979	51.2988	6.02637	42.2933	33.9052	8.75799	5.52352	6.69618	52.9439
ENSG00000259330	INAFM2	gene	ENSG00000259330.2	1.33876	0.133554	0.890972	48.5658	39.6766	27.9037	43.8233	22.7621	24.2496	22.6051	15.8693	18.9555	20.742	23.8375	16.9875	45.6471	15.963	21.4196	19.6198
ENSG00000243650	RN7SL834P	gene	ENSG00000243650.3	1.26357	0.133756	0.890972	2.36126	3.66801	7.31237	3.42295	2.81649	2.16567	2.92965	1.86164	1.47281	1.73188	2.15154	2.05382	4.03514	1.36663	2.08281	1.61152
ENSG00000241990	PRR34-AS1	gene	ENSG00000241990.5	1.12339	0.13382	0.890972	1.86389	1.38154	2.02781	2.2744	2.27881	2.24554	1.94123	1.49966	2.02929	1.40487	0.910935	1.37804	1.01695	1.93596	1.85202	1.80005
ENSG00000265241	RBM8A	gene	ENSG00000265241.6	1.15777	0.133901	0.890972	15.9835	15.5345	17.137	17.8531	20.2862	16.6354	16.8148	15.1761	15.6152	15.6993	15.363	16.4346	8.56803	18.9243	17.1815	21.8238
ENSG00000198265	HELZ	gene	ENSG00000198265.11	1.07543	0.133912	0.890972	8.22774	8.83432	10.3227	8.87627	8.41818	8.46808	7.27654	7.49843	6.69382	6.72826	7.76373	7.85861	6.71876	8.79624	9.85516	6.70474
ENSG00000147471	PLPBP	gene	ENSG00000147471.11	1.12472	0.133983	0.890972	12.8126	12.6624	12.8116	14.637	14.7338	12.3768	10.8687	11.725	10.4221	10.6981	9.33038	13.5148	8.0895	14.1918	16.527	10.8732
ENSG00000105058	FAM32A	gene	ENSG00000105058.11	1.08279	0.134242	0.890972	26.9954	27.7327	32.8106	31.9059	34.3044	27.2407	27.1466	27.318	29.2285	26.425	21.6402	24.9087	22.9237	36.3667	31.154	30.3728
ENSG00000213753	CENPBD1P1	gene	ENSG00000213753.10	0.929433	0.13431	0.890972	3.53063	3.73607	4.91498	3.766	4.32568	4.66997	3.79752	4.03716	4.40012	4.04451	3.77117	3.49605	3.94775	4.61922	3.0095	4.00293
ENSG00000143669	LYST	gene	ENSG00000143669.13	1.11579	0.13471	0.890972	22.3427	20.5667	31.7949	25.4908	27.9619	24.1782	27.939	19.6679	16.965	19.9493	25.5455	19.1894	22.9512	26.5566	25.614	21.3975
ENSG00000134287	ARF3	gene	ENSG00000134287.9	0.905808	0.135015	0.890972	34.1418	32.8622	38.2893	35.4172	33.5603	43.6524	31.8073	39.588	40.3978	37.0103	26.4511	34.9805	37.1573	40.7494	43.3794	29.3504
ENSG00000121274	TENT4B	gene	ENSG00000121274.12	1.19342	0.135048	0.890972	1.41464	1.54973	4.49941	2.87437	3.67495	1.52186	2.97716	1.33734	1.00186	1.42517	1.35567	1.58169	2.43085	2.80479	2.0548	1.39479
ENSG00000068878	PSME4	gene	ENSG00000068878.14	1.08912	0.135079	0.890972	11.692	12.6385	15.6895	16.1331	14.8346	12.0417	14.2357	11.0156	13.1041	13.3532	13.0018	12.7433	16.3738	12.2456	14.8548	15.6865
ENSG00000100906	NFKBIA	gene	ENSG00000100906.10	0.812507	0.135083	0.890972	272.825	227.609	267.127	224.25	286.801	345.809	354.558	300.645	312.318	399.949	310.32	351.778	493.134	191.453	144.14	300.889
ENSG00000188404	SELL	gene	ENSG00000188404.8	1.32684	0.135132	0.890972	245.072	384.621	348.698	338.097	299.762	275.492	141.338	240.648	169.53	250.754	134.326	197.707	270.502	157.158	605.216	194.158
ENSG00000133106	EPSTI1	gene	ENSG00000133106.14	1.66187	0.135153	0.890972	5.71365	34.4266	4.75637	10.1899	24.3398	9.28345	17.7671	22.3106	7.30926	3.77142	3.91109	12.6232	6.26729	6.14925	21.419	8.20052
ENSG00000129534	MIS18BP1	gene	ENSG00000129534.13	1.20535	0.135265	0.890972	4.20365	3.76767	9.49755	7.75684	10.0596	5.06784	5.23751	4.25032	3.74036	3.51527	4.68433	4.32977	3.3715	8.03365	11.9251	3.59025
ENSG00000197070	ARRDC1	gene	ENSG00000197070.13	0.900276	0.135266	0.890972	5.35321	7.1655	7.01703	7.39473	5.22887	7.9904	5.68973	6.92623	8.0108	7.21988	6.48494	4.63363	7.0024	6.86448	5.99355	6.12074
ENSG00000070444	MNT	gene	ENSG00000070444.14	1.12162	0.135268	0.890972	4.24709	4.02713	6.682	6.69399	5.00325	4.40821	3.97786	4.19383	3.59593	2.64166	3.83653	2.71561	5.56957	5.99067	6.51619	4.25474
ENSG00000213985		gene	ENSG00000213985.4	1.0889	0.135336	0.890972	8.46714	8.34384	7.92687	12.1113	8.67408	6.98983	6.93694	7.16538	7.3242	6.10414	7.07577	7.72654	8.21939	8.98775	8.6386	7.60998
ENSG00000267257		gene	ENSG00000267257.1	1.45281	0.135374	0.890972	3.386	3.41381	10.655	1.90346	2.14842	1.33876	6.44533	3.32214	1.51645	1.05395	2.09402	2.95494	1.26995	3.0957	1.09306	2.86835
ENSG00000171100	MTM1	gene	ENSG00000171100.14	1.12306	0.135423	0.890972	4.48975	4.6106	9.09991	6.54291	5.82624	4.57921	5.5504	5.22093	3.97045	4.1585	4.48457	4.53367	5.54684	6.45477	8.75374	4.54146
ENSG00000051009	FAM160A2	gene	ENSG00000051009.10	0.867209	0.13586	0.890972	9.8718	10.0633	12.827	12.1014	14.7133	11.9329	10.309	16.2214	19.055	11.2472	14.0556	13.2985	9.95304	13.3735	17.0146	10.6325
ENSG00000123908	AGO2	gene	ENSG00000123908.11	0.818053	0.136152	0.890972	11.4636	11.1469	9.80649	18.8343	15.5128	13.9155	10.1415	10.7204	17.432	21.3483	20.6745	21.703	13.2174	13.4445	12.7286	16.2716
ENSG00000234851	RPL23AP42	gene	ENSG00000234851.4	0.898262	0.136206	0.890972	440.879	361.698	477.06	531.057	404.914	493.059	491.777	423.045	516.306	491.55	430.633	428.737	532.233	590.996	372.044	492.806
ENSG00000103275	UBE2I	gene	ENSG00000103275.19	1.16633	0.136228	0.890972	8.03492	4.51566	5.6717	7.19051	9.10225	4.93252	4.83967	5.57274	4.43013	4.7146	4.58327	3.5146	5.50729	5.23407	4.12046	5.58627
ENSG00000089127	OAS1	gene	ENSG00000089127.12	1.47904	0.136278	0.890972	6.37647	32.2479	5.61583	7.67813	20.5866	8.74314	15.9771	15.6478	9.03212	5.51922	6.49874	10.249	5.96421	9.24696	19.6894	9.2579
ENSG00000095209	TMEM38B	gene	ENSG00000095209.11	1.18527	0.136326	0.890972	2.9984	1.8415	2.35702	1.83457	3.56462	1.20514	2.89129	2.28993	1.17584	3.03057	2.37538	2.68363	2.6608	2.08496	3.23053	2.55906
ENSG00000105967	TFEC	gene	ENSG00000105967.15	1.19511	0.13642	0.890972	15.7305	17.119	11.5579	12.1431	16.2449	14.8956	11.8625	11.2345	9.60228	9.7765	13.0186	14.19	8.42037	9.77395	17.1822	8.63243
ENSG00000115307	AUP1	gene	ENSG00000115307.16	0.937083	0.136484	0.890972	37.9209	37.5534	38.9316	37.4711	41.5412	45.1914	36.1033	41.4052	42.7478	37.7677	36.4809	35.3463	34.1947	45.0623	34.6494	37.3978
ENSG00000090372	STRN4	gene	ENSG00000090372.14	0.903819	0.136567	0.890972	6.1333	4.81192	7.30797	8.19151	7.14612	7.12558	5.37896	6.15084	8.84071	7.41895	6.38512	5.25403	5.25669	7.64504	6.08836	5.66861
ENSG00000165806	CASP7	gene	ENSG00000165806.19	1.2998	0.136598	0.890972	5.64166	9.69809	5.8756	7.87418	13.6186	7.19388	14.3778	4.98554	7.29049	5.20025	5.93293	7.15409	4.81704	6.12145	3.33658	7.8941
ENSG00000065357	DGKA	gene	ENSG00000065357.19	0.901156	0.136599	0.890972	3.09155	2.80407	3.30971	4.3547	3.83235	3.0996	1.85247	2.5586	3.79829	3.52826	3.05157	2.76409	4.24991	3.74698	3.77331	2.46767
ENSG00000196502	SULT1A1	gene	ENSG00000196502.11	0.811132	0.13669	0.890972	5.00026	5.37823	4.34202	6.33633	5.45598	6.66275	9.5664	6.73659	11.7331	13.2053	6.51986	6.59238	5.20824	9.99666	5.83633	7.41754
ENSG00000085514	PILRA	gene	ENSG00000085514.15	0.919689	0.13671	0.890972	64.2078	73.947	52.3163	51.4484	56.9804	69.2047	62.2663	74.9072	66.0257	75.89	60.4714	68.1873	53.4427	60.9501	52.0699	57.7904
ENSG00000104517	UBR5	gene	ENSG00000104517.12	1.06761	0.137009	0.890972	13.2121	12.1766	13.5649	16.7006	15.4847	11.3608	13.1153	11.6887	13.0132	14.1945	12.807	13.467	13.3852	13.4917	15.212	13.723
ENSG00000275202		gene	ENSG00000275202.1	1.43827	0.137072	0.890972	8.57336	21.1459	25.2009	6.18632	7.57921	4.27819	23.4403	12.9857	9.15544	7.00721	11.5976	9.15729	11.0873	7.73976	6.60156	14.0605
ENSG00000182827	ACBD3	gene	ENSG00000182827.8	0.873021	0.137131	0.890972	25.9029	17.4814	15.162	23.9363	22.3985	24.3256	23.3107	22.3328	24.577	27.2754	24.8144	33.0676	34.9758	19.7743	21.7471	25.5471
ENSG00000242048		gene	ENSG00000242048.3	0.58829	0.137186	0.890972	16.1899	12.094	4.99167	3.70785	3.26692	28.7705	5.87804	12.9482	13.3197	7.76053	7.37666	21.4767	6.85307	2.36471	1.45426	2.20728
ENSG00000237513		gene	ENSG00000237513.1	0.722424	0.137192	0.890972	11.2434	9.71088	7.20223	4.28088	7.75426	15.1165	10.4155	15.2259	11.9825	12.4062	9.4814	16.7639	3.61639	9.30418	2.79631	6.55246
ENSG00000166446	CDYL2	gene	ENSG00000166446.14	1.18255	0.137254	0.890972	1.8028	1.95572	3.03428	2.1641	3.31296	2.06451	5.3401	2.85141	2.00111	2.57623	2.00504	2.11637	2.10423	2.63097	2.59719	3.37126
ENSG00000181222	POLR2A	gene	ENSG00000181222.15	1.15995	0.137266	0.890972	18.5812	16.222	21.1692	19.8948	26.7625	17.7116	26.2933	17.6089	20.4369	20.2775	17.3926	20.153	12.1457	23.3555	20.9392	24.6218
ENSG00000103657	HERC1	gene	ENSG00000103657.13	1.07088	0.137278	0.890972	11.0281	11.3536	14.3112	13.7374	13.1556	11.9666	14.6612	10.5206	11.187	11.6257	10.9985	11.0513	11.7765	12.3508	10.8856	11.5512
ENSG00000183530	PRR14L	gene	ENSG00000183530.13	1.20324	0.137571	0.890972	4.64481	2.28971	3.41138	5.32813	6.53488	4.4763	3.13303	2.78192	3.42208	2.68523	2.66591	4.04279	2.3985	3.99008	5.24631	5.25203
ENSG00000179163	FUCA1	gene	ENSG00000179163.11	1.21073	0.137641	0.890972	22.7032	23.163	16.6716	28.8558	30.4123	16.3792	18.3634	14.1594	18.4145	10.5535	22.8862	21.1207	15.2871	24.2078	22.598	17.2032
ENSG00000185722	ANKFY1	gene	ENSG00000185722.16	1.12362	0.137726	0.890972	3.7293	5.21702	3.83382	4.46928	5.37311	4.28123	3.74218	3.86535	3.15946	2.98561	3.27087	3.6784	3.13749	5.15558	5.71116	3.48988
ENSG00000180233	ZNRF2	gene	ENSG00000180233.10	1.12891	0.137728	0.890972	6.51992	8.22695	6.75129	5.63936	6.8239	5.12882	7.39394	5.78536	5.13608	5.25112	7.18979	7.75769	6.94551	5.63259	8.7234	5.27179
ENSG00000165512	ZNF22	gene	ENSG00000165512.4	0.89717	0.137867	0.890972	6.04183	3.98908	4.50904	6.57338	6.57922	6.8094	4.94327	4.75488	7.18333	5.76656	5.33537	5.53498	5.9395	6.67698	5.79482	5.1022
ENSG00000171208	NETO2	gene	ENSG00000171208.9	1.14772	0.137868	0.890972	2.35241	1.99773	3.20647	1.60155	1.60095	1.66116	1.9158	1.06645	1.34538	1.66346	1.46898	1.93284	2.31657	2.3397	2.01981	2.51722
ENSG00000117305	HMGCL	gene	ENSG00000117305.14	1.1062	0.137952	0.890972	2.41895	2.00596	2.02713	2.68851	2.82894	1.74906	1.38055	1.90205	2.56744	1.43427	1.55399	1.66074	1.36241	2.07453	2.52134	1.85553
ENSG00000203879	GDI1	gene	ENSG00000203879.11	0.925907	0.137969	0.890972	24.0833	25.1002	19.7516	23.8753	24.8078	29.3312	27.2376	27.5229	30.7603	28.1489	26.9664	23.2415	24.9602	24.0137	20.6425	28.0841
ENSG00000213189	BTF3L4P2	gene	ENSG00000213189.5	1.07098	0.138197	0.890972	21.6037	20.9594	23.6663	29.4897	23.4685	22.8084	21.9549	19.0048	21.7947	21.2791	18.0529	20.6296	22.529	25.2825	26.4379	22.8393
ENSG00000169896	ITGAM	gene	ENSG00000169896.16	0.886418	0.138248	0.890972	48.7607	41.4768	55.5122	50.9402	43.1398	59.0434	46.3139	59.3602	63.6237	53.1526	45.315	48.5374	44.7681	56.7392	70.1791	39.6872
ENSG00000173457	PPP1R14B	gene	ENSG00000173457.10	0.850273	0.138343	0.890972	6.54964	4.08339	4.45743	4.31699	4.59522	5.63859	4.93402	4.56169	8.92939	6.08864	5.71208	5.91952	4.50864	6.76921	3.06543	6.73372
ENSG00000213928	IRF9	gene	ENSG00000213928.8	1.28418	0.138385	0.890972	15.2558	25.3187	16.669	17.399	28.6813	16.587	17.7378	15.6662	17.6965	8.05156	10.2424	16.6715	10.3663	17.9059	27.8542	9.66529
ENSG00000141867	BRD4	gene	ENSG00000141867.17	0.932853	0.138518	0.890972	8.17261	8.09461	6.97692	8.15845	9.19972	9.40665	8.73151	9.66691	10.7543	9.47374	8.90973	8.20396	7.84139	8.38211	7.80969	9.09278
ENSG00000185404	SP140L	gene	ENSG00000185404.16	1.12825	0.138608	0.890972	2.02692	3.21918	2.91046	3.37268	3.44934	2.46055	3.22223	3.32448	2.10313	2.24838	2.00715	2.08842	2.58617	3.1165	4.34256	2.24399
ENSG00000095383	TBC1D2	gene	ENSG00000095383.19	1.22353	0.138762	0.890972	14.1897	16.2175	10.8815	12.6958	11.9133	7.43541	6.93149	8.90744	9.84866	6.34615	9.76199	6.26741	15.0382	9.60111	12.7724	8.90072
ENSG00000126524	SBDS	gene	ENSG00000126524.9	1.21113	0.13885	0.890972	26.2568	36.9717	43.3874	28.0224	32.707	24.5356	34.0605	35.3665	24.9727	13.7644	27.7141	24.0737	33.1713	28.0484	24.5529	34.718
ENSG00000135828	RNASEL	gene	ENSG00000135828.11	1.16894	0.138954	0.890972	1.70479	1.86959	1.81378	3.35485	2.55705	1.42847	1.39604	1.31112	1.75995	1.12609	1.09862	1.6854	1.06436	2.64963	3.77862	1.20267
ENSG00000105656	ELL	gene	ENSG00000105656.12	0.861401	0.139039	0.890972	6.22102	8.11987	6.66762	8.44293	7.04604	7.50938	5.86261	10.057	8.73417	9.41002	9.67593	5.6578	11.7992	6.22444	8.06193	7.44357
ENSG00000143393	PI4KB	gene	ENSG00000143393.16	0.888779	0.13932	0.890972	14.8317	14.0882	14.6483	16.1682	20.0673	19.0522	14.8426	18.4584	18.5347	16.2181	20.3446	17.351	18.2669	23.4773	19.6828	22.942
ENSG00000198064	NPIPB13	gene	ENSG00000198064.13	1.13757	0.139393	0.890972	2.84038	1.81144	3.75406	2.30489	3.4588	1.86095	1.45491	2.3195	1.52358	2.17352	2.30669	1.46455	2.25025	1.79128	2.36313	2.53316
ENSG00000100284	TOM1	gene	ENSG00000100284.20	0.892769	0.139734	0.890972	22.5866	30.2035	20.537	23.1621	22.0862	27.0141	23.7146	27.0855	32.0296	29.8169	25.4075	19.6849	23.9186	23.5232	19.2608	20.8679
ENSG00000175040	CHST2	gene	ENSG00000175040.5	0.837406	0.139838	0.890972	5.31049	5.09926	8.76799	5.62866	6.04733	7.13478	5.87073	4.86653	7.49974	6.54481	5.15274	6.69423	4.6258	6.91522	3.12653	3.29208
ENSG00000163463	KRTCAP2	gene	ENSG00000163463.11	1.10511	0.139929	0.890972	4.49666	5.1009	4.5412	5.23914	4.55015	5.0673	4.126	3.90733	3.91469	3.54304	3.53082	2.96226	3.09254	4.8573	4.83197	3.26879
ENSG00000128311	TST	gene	ENSG00000128311.13	0.858359	0.14007	0.890972	2.12468	1.63313	2.00902	1.04445	0.841882	2.3878	1.42619	2.03488	2.70773	1.67875	2.10876	1.31909	1.34432	2.23788	1.23651	1.99189
ENSG00000153790	C7orf31	gene	ENSG00000153790.11	0.911197	0.140084	0.890972	1.54427	1.02039	1.63994	2.07958	2.2911	1.6599	1.03645	2.21793	1.74511	1.69126	1.79885	1.74021	1.57988	1.93509	1.92518	1.884
ENSG00000182180	MRPS16	gene	ENSG00000182180.13	1.14002	0.140105	0.890972	2.15579	1.83383	2.19106	2.85645	2.36318	2.24128	3.12604	1.41539	1.90322	1.37144	2.02727	1.31939	1.44735	2.38472	1.6766	1.54728
ENSG00000165219	GAPVD1	gene	ENSG00000165219.21	1.08085	0.140132	0.890972	3.1471	3.31938	4.27363	4.66201	3.39989	3.12573	3.23849	3.2077	2.68706	2.46757	2.2886	2.76522	3.37073	3.87687	3.81055	2.42046
ENSG00000283839		gene	ENSG00000283839.1	0.850703	0.140158	0.890972	6.41446	4.20543	8.43183	5.99381	5.53947	5.66221	3.88757	5.19386	7.48294	6.6572	6.66731	10.2244	6.44986	5.35103	6.75201	5.06766
ENSG00000242951		gene	ENSG00000242951.1	0.88119	0.140185	0.890972	2.67527	2.92986	4.89613	4.83754	4.0049	3.13119	2.05608	2.96681	3.80959	2.95435	4.08853	2.28213	5.70425	4.53549	3.04515	3.31292
ENSG00000072501	SMC1A	gene	ENSG00000072501.17	1.10878	0.140311	0.890972	11.9346	11.272	12.3095	11.4722	10.9243	9.88975	10.9732	8.62606	11.895	10.1889	8.87849	11.5235	7.77463	12.1676	13.6983	9.23865
ENSG00000212694	LINC01089	gene	ENSG00000212694.8	0.852838	0.140416	0.890972	3.32482	1.40918	3.2101	4.21682	2.73456	2.11521	1.44553	3.10128	3.73129	3.39639	2.32516	2.33333	2.16539	3.78184	2.06844	2.24751
ENSG00000181444	ZNF467	gene	ENSG00000181444.12	0.838553	0.140424	0.890972	4.66004	2.98097	4.84542	3.51093	3.33486	4.99246	2.87417	5.41589	5.9362	4.07421	4.01136	2.33728	2.8361	4.64278	4.41992	2.20474
ENSG00000179832	MROH1	gene	ENSG00000179832.17	0.920954	0.140713	0.890972	1.79326	1.93368	1.58862	1.45227	1.55237	1.90618	1.36655	1.66832	2.27255	1.702	2.01104	1.34662	1.44116	1.8638	1.25029	1.49533
ENSG00000169871	TRIM56	gene	ENSG00000169871.12	1.34008	0.140734	0.890972	7.96249	9.43436	4.68077	9.95422	10.9508	8.3812	6.24045	7.10152	7.92245	6.41548	7.52869	7.19256	5.47073	1.50049	10.5268	6.69769
ENSG00000143420	ENSA	gene	ENSG00000143420.18	0.938811	0.140763	0.890972	19.7652	17.7942	22.6806	21.5477	22.1529	20.1951	20.7466	22.6775	20.5134	24.3523	18.6368	20.168	22.4155	24.3171	19.4686	20.8002
ENSG00000065457	ADAT1	gene	ENSG00000065457.10	1.08799	0.140781	0.890972	2.70459	2.66954	2.79718	3.84153	2.75495	3.02031	2.44352	2.2232	2.53434	2.4002	1.84138	2.45337	2.13035	3.24724	2.79016	3.07219
ENSG00000115685	PPP1R7	gene	ENSG00000115685.14	1.06378	0.140806	0.890972	5.91738	6.25401	6.71256	6.62778	5.96956	5.75144	6.26074	6.72658	5.74332	4.89618	4.9074	5.04926	5.97915	6.93692	6.449	6.15075
ENSG00000139350	NEDD1	gene	ENSG00000139350.11	1.17401	0.140977	0.890972	1.85873	2.02741	2.95698	2.9335	5.09258	2.32022	2.37526	1.65109	2.42728	2.29073	2.67843	2.55624	1.64658	2.80876	4.24693	3.4998
ENSG00000073050	XRCC1	gene	ENSG00000073050.11	0.908263	0.141073	0.890972	3.44649	3.3546	3.17329	3.69392	4.29818	4.16143	2.72195	4.02409	4.6694	3.18506	3.67825	3.10156	2.98517	5.06074	3.86143	3.65439
ENSG00000177951	BET1L	gene	ENSG00000177951.17	0.789438	0.141131	0.890972	13.7229	11.6129	12.1904	22.1809	13.5028	17.9107	8.43622	24.4664	11.4951	23.5424	8.69026	14.2285	11.6791	20.6509	12.0194	12.802
ENSG00000143110	C1orf162	gene	ENSG00000143110.11	1.13316	0.141188	0.890972	41.9934	48.4087	59.9029	63.2659	50.8164	44.3817	42.7216	51.5918	32.861	37.6163	33.0545	45.2812	49.013	48.2733	70.6383	38.108
ENSG00000132535	DLG4	gene	ENSG00000132535.18	0.897609	0.141297	0.890972	3.62931	3.71256	3.8432	3.78028	3.82574	4.35007	3.06098	4.65451	5.19518	3.32271	4.21415	3.13663	3.26906	5.33435	3.27979	4.63483
ENSG00000142089	IFITM3	gene	ENSG00000142089.15	1.77426	0.141472	0.890972	48.6155	352.815	21.3557	21.1595	129.65	57.3205	197.914	163.674	69.6825	42.7124	52.9417	59.4445	30.9785	38.1058	149.447	75.8878
ENSG00000087266	SH3BP2	gene	ENSG00000087266.15	1.36649	0.141779	0.890972	31.4357	33.7165	21.1055	27.8436	31.99	8.57953	32.1686	31.2083	34.9132	36.1685	34.239	25.5905	10.2796	21.4433	25.9395	33.6284
ENSG00000146872	TLK2	gene	ENSG00000146872.17	1.11686	0.141824	0.890972	3.03094	2.89941	4.18098	5.21039	6.3509	3.29583	3.33012	3.73105	3.0407	2.89993	2.92643	2.69329	3.49402	4.93217	4.55738	4.53698
ENSG00000196821	C6orf106	gene	ENSG00000196821.9	1.14304	0.141845	0.890972	16.7171	17.0657	19.4119	19.2617	27.3676	16.1782	22.4096	20.3763	19.7544	18.111	17.583	18.7033	14.4013	22.7957	24.3881	26.7269
ENSG00000142186	SCYL1	gene	ENSG00000142186.16	0.913692	0.142043	0.890972	5.44455	5.77112	4.73463	5.62873	6.17854	6.77776	5.16227	6.95857	6.93263	6.63048	6.72981	4.6616	5.36088	6.64395	6.05612	6.53765
ENSG00000125534	PPDPF	gene	ENSG00000125534.9	1.39474	0.142313	0.890972	7.2228	7.0422	6.11154	5.91541	6.04255	3.02889	10.2258	4.31436	12.9935	13.3044	6.39586	2.0944	3.77229	4.84937	6.77266	10.9928
ENSG00000173821	RNF213	gene	ENSG00000173821.19	1.28114	0.142319	0.890972	21.9859	57.7672	22.0027	25.836	46.828	27.3548	33.0768	34.0721	21.8256	19.2507	20.6205	24.7858	22.5701	25.7757	40.7617	20.2938
ENSG00000065615	CYB5R4	gene	ENSG00000065615.13	1.09007	0.142374	0.890972	9.86295	10.8603	11.6787	11.2306	12.9561	8.8905	9.29934	9.38184	8.38348	8.88657	10.844	11.0614	11.0979	11.378	14.0404	10.6662
ENSG00000177150	FAM210A	gene	ENSG00000177150.12	1.19068	0.142408	0.890972	4.6263	2.98299	5.9224	3.39937	2.79298	2.61159	4.14279	2.81514	1.73421	2.59122	3.64452	3.30231	4.33309	2.59597	2.7898	3.15179
ENSG00000136738	STAM	gene	ENSG00000136738.14	1.12311	0.142615	0.890972	3.49067	2.61217	4.36219	3.54372	4.33696	2.65503	2.98646	3.42092	3.1038	2.7582	2.38	3.99523	2.98545	3.15099	5.49091	3.25868
ENSG00000136152	COG3	gene	ENSG00000136152.14	1.09851	0.142626	0.890972	5.35379	4.49536	5.28879	6.35255	6.83923	3.90234	5.03153	5.3413	4.76812	4.43137	4.57398	5.49265	5.48135	6.13215	6.65534	6.17984
ENSG00000122591	FAM126A	gene	ENSG00000122591.11	1.16354	0.142669	0.890972	2.44834	1.96374	2.95653	2.91434	4.19131	2.66053	4.07055	2.16093	2.80789	2.62911	2.57869	3.4496	1.60914	2.84583	2.88203	4.1085
ENSG00000116793	PHTF1	gene	ENSG00000116793.15	0.907276	0.142689	0.890972	3.29932	2.31942	2.38795	3.14249	3.00788	3.10369	2.75515	2.99353	3.40995	4.16921	3.96954	4.13034	3.63352	2.6731	3.04895	3.98146
ENSG00000205138	SDHAF1	gene	ENSG00000205138.3	1.12308	0.14272	0.890972	1.57489	1.16823	2.07715	2.22388	2.75545	1.6135	1.33233	1.06547	1.04699	1.13428	1.11212	1.36771	0.81788	2.36681	2.08489	1.09421
ENSG00000011304	PTBP1	gene	ENSG00000011304.19	1.21275	0.142905	0.890972	11.5819	17.5072	13.1638	17.4301	14.1497	19.1643	16.2352	8.55188	10.048	10.0572	9.5667	11.0692	12.9294	16.1317	10.3162	18.9083
ENSG00000119523	ALG2	gene	ENSG00000119523.9	0.892473	0.142964	0.890972	16.1334	11.8208	12.5647	16.5947	12.4703	14.6905	10.7339	12.0956	16.5493	14.2576	11.4648	17.3764	16.3106	15.5343	14.5432	12.1097
ENSG00000112992	NNT	gene	ENSG00000112992.16	1.11243	0.142982	0.890972	3.0573	3.45632	4.40069	4.31614	4.53199	3.58144	3.6378	4.14137	3.25873	2.66927	3.03797	3.25929	3.38595	4.02835	6.6565	3.56993
ENSG00000075651	PLD1	gene	ENSG00000075651.15	0.908844	0.143081	0.890972	1.30681	1.24804	2.08417	1.41483	1.11469	2.11976	1.29995	1.64291	1.32367	1.20195	1.41761	1.39185	1.2834	1.71211	1.71711	0.827015
ENSG00000152700	SAR1B	gene	ENSG00000152700.13	0.91891	0.143107	0.890972	4.36526	3.20336	3.64929	4.57955	3.99734	4.2642	3.89884	3.85439	4.01408	4.99737	4.67033	5.57568	4.33913	3.95582	4.564	3.67957
ENSG00000235105		gene	ENSG00000235105.1	1.10489	0.143114	0.890972	1.3454	1.79381	1.34467	1.85899	1.87082	1.32788	1.60362	1.57584	1.00117	1.19026	1.18479	2.01	1.64148	1.58207	2.22245	1.60381
ENSG00000128513	POT1	gene	ENSG00000128513.14	1.08866	0.143139	0.890972	1.27167	1.27837	1.43263	1.81895	1.61534	1.08348	1.0187	1.17544	1.3897	0.763451	1.33247	1.39762	1.21826	1.38393	2.16362	1.43282
ENSG00000264364	DYNLL2	gene	ENSG00000264364.2	1.0905	0.143146	0.890972	11.2304	9.14557	11.1085	11.3434	12.4651	10.9378	11.2398	9.42023	11.4789	10.9481	9.39705	10.6299	8.30009	11.9184	13.0145	12.6369
ENSG00000197548	ATG7	gene	ENSG00000197548.12	0.954291	0.143181	0.890972	6.84595	7.05515	7.15853	7.66536	7.25204	7.40627	6.60806	8.14874	6.94069	6.81098	6.68252	6.22587	7.72882	7.74323	7.34479	6.03524
ENSG00000115009	CCL20	gene	ENSG00000115009.12	0.594673	0.143495	0.890972	44.0794	92.1244	13.8447	4.36811	16.0959	50.7329	72.0362	97.5157	39.7242	80.2956	111.049	73.48	70.9549	7.79945	3.60735	40.6439
ENSG00000155363	MOV10	gene	ENSG00000155363.18	1.24292	0.143688	0.890972	3.05511	9.31598	3.73303	2.99622	6.33631	3.792	5.6799	4.95252	3.80802	3.1262	2.80752	3.31557	2.59614	4.37596	3.88239	3.80654
ENSG00000112096	SOD2	gene	ENSG00000112096.17	0.75751	0.143748	0.890972	99.1418	100.33	47.3225	35.2944	54.4205	92.3629	90.6219	76.7849	88.7916	120.412	92.7419	113.299	59.3208	44.1944	25.9464	36.3609
ENSG00000149218	ENDOD1	gene	ENSG00000149218.4	1.1785	0.143933	0.890972	5.6151	3.14839	3.1204	2.52361	3.71101	4.75243	3.38302	2.83648	3.81656	2.53996	3.58359	1.96644	2.75592	2.64564	3.34835	4.86523
ENSG00000163728	TTC14	gene	ENSG00000163728.10	1.07813	0.143948	0.890972	3.54047	3.47744	3.5824	3.63021	4.3965	2.96621	2.12735	2.68509	2.83455	2.96602	2.90326	2.97624	2.85546	3.38863	3.86572	3.02075
ENSG00000099797	TECR	gene	ENSG00000099797.14	0.919656	0.144081	0.890972	1.4454	1.52346	1.51288	1.07622	1.44474	1.98603	1.41702	1.83213	2.07459	1.96032	1.37327	1.32332	1.24841	1.55375	1.35146	1.63092
ENSG00000143321	HDGF	gene	ENSG00000143321.18	0.86667	0.144142	0.890972	51.5381	34.8901	38.6026	44.3408	40.3251	57.45	38.2384	41.4711	42.3516	50.5376	39.5658	56.6651	32.525	44.3196	36.0724	30.3698
ENSG00000113391	FAM172A	gene	ENSG00000113391.18	1.0949	0.144372	0.890972	2.53144	1.65444	3.42656	2.64782	2.39113	2.15843	2.27424	1.76861	2.08552	2.3014	1.87819	2.1302	1.84164	2.20327	3.16739	1.82636
ENSG00000087191	PSMC5	gene	ENSG00000087191.12	0.91789	0.144466	0.890972	9.13183	8.0308	9.7325	12.4081	12.428	12.1888	9.15156	9.89114	11.0989	8.27464	8.65652	10.414	9.64324	12.6487	9.45845	8.87677
ENSG00000179833	SERTAD2	gene	ENSG00000179833.4	0.880928	0.14449	0.890972	11.8985	7.1064	10.5508	9.58422	10.908	13.3133	11.51	12.7943	9.18117	9.74789	11.1478	13.7113	12.9559	10.0181	11.0706	8.41336
ENSG00000184106	TREML3P	gene	ENSG00000184106.8	1.30126	0.144555	0.890972	4.9325	1.3667	4.1509	3.03177	3.05755	1.37127	2.72718	2.23761	2.01827	1.73028	0.898162	2.46072	5.3601	2.12254	4.64895	2.55834
ENSG00000265808	SEC22B	gene	ENSG00000265808.3	0.84281	0.144668	0.890972	21.5107	15.5617	11.0369	12.7309	17.6603	28.9298	16.045	18.9475	17.8155	20.849	21.1166	25.8235	11.6121	15.2832	14.3137	15.6653
ENSG00000185015	CA13	gene	ENSG00000185015.7	0.827448	0.144675	0.890972	3.38502	1.46627	0.9576	1.588	2.15712	3.87622	1.86209	2.36403	3.00038	3.70677	3.73813	3.93472	1.48897	1.60969	1.63499	3.31399
ENSG00000006451	RALA	gene	ENSG00000006451.7	0.767848	0.144881	0.890972	3.50905	4.89693	7.19553	5.90619	7.5911	6.31874	3.59312	4.92406	3.65636	3.95578	8.10877	12.3414	8.94241	6.71783	2.77784	6.19229
ENSG00000154451	GBP5	gene	ENSG00000154451.14	1.69671	0.145238	0.890972	6.88289	39.8774	3.95683	12.2688	22.9073	5.30311	7.00779	6.58818	5.71551	4.88723	4.55858	12.1204	6.86187	8.6819	39.5836	4.38008
ENSG00000090470	PDCD7	gene	ENSG00000090470.14	1.12783	0.145278	0.890972	4.892	3.25342	4.37115	5.68436	5.66938	4.19502	4.93668	3.75237	3.8287	4.00489	3.53818	4.92732	2.82389	5.41344	4.87033	4.75878
ENSG00000233270	SNRPEP4	gene	ENSG00000233270.1	0.848638	0.145458	0.890972	5.56727	2.86487	5.2647	8.57013	5.50915	6.88142	5.47707	4.55055	4.88627	6.57606	5.00444	6.08652	7.50624	7.47416	4.53213	5.06426
ENSG00000137497	NUMA1	gene	ENSG00000137497.17	0.894227	0.145474	0.890972	6.3195	6.03739	5.0397	8.13048	7.10291	6.50502	5.99944	7.79692	8.41342	8.52216	8.49943	5.8554	7.09525	7.58469	6.08827	8.4005
ENSG00000129911	KLF16	gene	ENSG00000129911.8	1.20998	0.145476	0.890972	3.5515	6.08118	4.09946	4.5286	4.49552	3.03373	6.03926	5.03673	5.98784	4.2751	4.29948	2.13504	4.02386	5.20322	5.38852	7.50536
ENSG00000004897	CDC27	gene	ENSG00000004897.11	1.11461	0.145517	0.890972	4.18189	4.30278	4.24988	5.78656	6.08561	4.15034	4.37082	4.2592	4.52152	3.00268	3.84571	3.64154	4.66655	5.04721	7.18617	4.0362
ENSG00000091592	NLRP1	gene	ENSG00000091592.15	0.921999	0.145599	0.890972	30.5931	28.3568	37.9042	34.9632	32.4479	36.5564	25.7834	33.3887	32.7963	31.2951	30.8292	24.9224	25.8469	37.4167	26.3408	27.3771
ENSG00000165801	ARHGEF40	gene	ENSG00000165801.9	0.837254	0.145707	0.890972	15.6815	15.9358	16.5527	16.8991	12.2085	24.5133	9.31435	11.8335	17.2261	16.2016	12.4914	10.6026	15.0381	20.3901	16.8057	9.27523
ENSG00000123975	CKS2	gene	ENSG00000123975.4	1.39368	0.145988	0.890972	15.4711	13.6585	10.3522	8.24585	29.1389	10.9429	36.932	17.7514	11.9484	12.9218	22.5288	16.6667	8.58562	19.9346	15.3416	43.1486
ENSG00000270062		gene	ENSG00000270062.1	1.13241	0.146061	0.890972	1.79256	2.65692	2.93225	2.33438	3.68477	2.80126	2.89386	1.99045	1.92595	1.68819	2.1914	2.34149	2.74678	2.12872	3.86682	2.10709
ENSG00000015133	CCDC88C	gene	ENSG00000015133.18	1.12565	0.146075	0.890972	3.98113	5.0492	6.04388	4.88348	6.2033	5.12371	5.80047	4.74009	3.71357	3.53838	4.5403	3.46922	3.17891	6.06422	5.25461	3.98973
ENSG00000101596	SMCHD1	gene	ENSG00000101596.15	1.123	0.146444	0.890972	16.3998	26.7235	21.7804	21.8709	30.5348	20.6356	20.5507	20.4264	17.8037	18.2826	20.1671	21.4192	22.3761	21.0574	29.36	22.8956
ENSG00000131323	TRAF3	gene	ENSG00000131323.14	0.762723	0.146563	0.890972	5.77398	8.57069	8.04099	7.05107	4.89549	10.8896	4.28367	6.08396	15.026	10.8667	4.98765	13.8909	12.0202	6.61286	7.49023	11.6941
ENSG00000206828		gene	ENSG00000206828.1	1.42258	0.1468	0.890972	10.8835	10.4094	17.1245	9.44449	7.73343	3.04076	10.3222	9.18517	6.68626	4.64073	5.81232	3.18081	18.7265	4.94373	4.99005	7.13129
ENSG00000104756	KCTD9	gene	ENSG00000104756.15	1.12035	0.14702	0.890972	3.33861	3.26694	3.09763	3.17001	4.51951	3.10582	4.32528	3.82046	3.71514	3.89093	3.97088	3.67033	3.78984	2.68321	4.22057	6.23263
ENSG00000175591	P2RY2	gene	ENSG00000175591.11	1.19688	0.147104	0.890972	2.06284	3.04221	4.78291	4.49721	3.46616	2.51506	3.42474	4.63665	2.19903	2.10947	1.94082	1.86282	1.91364	2.3932	5.04116	1.58361
ENSG00000213740	SERBP1P1	gene	ENSG00000213740.2	1.10124	0.147274	0.890972	5.29783	4.88999	6.74681	8.16282	6.95535	4.44629	4.88108	3.95945	4.43765	5.89281	5.0884	5.37624	5.41007	6.89901	6.60313	5.6843
ENSG00000100890	KIAA0391	gene	ENSG00000100890.15	0.883443	0.147537	0.890972	1.59685	0.935124	2.2098	2.05793	1.64753	2.79303	1.17296	1.16913	1.91248	1.40746	1.53085	2.19731	1.81391	2.21037	2.41679	1.4506
ENSG00000125148	MT2A	gene	ENSG00000125148.6	1.53959	0.14754	0.890972	2.53855	20.797	4.44436	3.27096	8.61004	10.7873	5.2035	3.59348	1.99963	3.26591	2.10334	4.33232	3.39647	1.57168	5.79996	3.58761
ENSG00000100647	SUSD6	gene	ENSG00000100647.7	0.894961	0.147623	0.890972	47.1695	52.765	37.219	49.0416	33.9749	55.2745	49.737	52.2285	42.951	57.0038	50.5918	48.8583	48.0035	40.4411	41.8059	33.6511
ENSG00000164934	DCAF13	gene	ENSG00000164934.13	1.1276	0.147639	0.890972	3.99805	2.89937	3.47618	3.56742	3.53272	2.83877	2.41328	3.00211	2.48394	2.02856	1.66709	2.67154	3.49211	2.99203	2.36996	3.4218
ENSG00000160209	PDXK	gene	ENSG00000160209.18	0.869394	0.147676	0.890972	15.6367	14.9465	8.7129	12.6122	9.8672	17.6065	12.5203	13.6693	13.7501	18.1508	18.4184	15.3028	16.836	8.59048	8.50648	14.6766
ENSG00000100393	EP300	gene	ENSG00000100393.12	1.09029	0.147777	0.890972	25.8399	27.8806	35.453	30.8096	31.5635	26.9094	32.1413	33.1301	26.1051	26.5747	26.7071	24.202	30.07	33.9961	35.1453	36.0237
ENSG00000260997		gene	ENSG00000260997.1	0.835762	0.147902	0.890972	33.2777	26.1866	22.1554	31.1725	25.2125	35.094	44.655	34.1746	33.2214	45.2303	45.4742	34.8435	45.417	20.7249	15.8626	29.896
ENSG00000115415	STAT1	gene	ENSG00000115415.18	1.48757	0.14798	0.890972	33.1985	101.182	20.3788	31.8502	71.0047	30.0715	34.0382	40.1241	24.9343	20.0012	24.2939	38.2427	38.6816	34.2332	120.254	28.6889
ENSG00000145494	NDUFS6	gene	ENSG00000145494.11	1.06901	0.147983	0.890972	7.48376	7.76792	6.85126	7.8277	8.22106	7.28103	7.84715	6.67514	6.72889	6.49759	6.27382	6.04376	7.28465	8.16424	6.19903	7.44051
ENSG00000080802	CNOT4	gene	ENSG00000080802.18	1.10356	0.148071	0.890972	2.47415	2.39072	2.18711	2.6809	3.12829	2.46526	3.128	2.74048	2.56674	2.54053	2.3486	2.92481	1.73401	2.79862	2.81058	3.86307
ENSG00000039523	RIPOR1	gene	ENSG00000039523.19	0.876197	0.148095	0.890972	11.5468	10.7636	6.82651	12.444	13.9725	14.834	16.5656	16.3604	14.1138	17.7028	13.7481	12.0117	14.2984	13.0215	12.5993	13.1649
ENSG00000103569	AQP9	gene	ENSG00000103569.9	0.787922	0.148341	0.890972	458.733	354.474	201.402	213.173	370.624	463.724	489.945	567.666	489.532	365.648	572.766	786.772	314.71	213.058	286.771	239.621
ENSG00000168802	CHTF8	gene	ENSG00000168802.12	0.82142	0.148364	0.890972	6.73685	3.7471	6.03859	7.39808	3.4694	3.57157	3.15066	5.73086	6.89611	5.53093	5.41577	3.2761	4.89494	7.53674	3.53137	3.02992
ENSG00000196290	NIF3L1	gene	ENSG00000196290.14	1.11447	0.148394	0.890972	2.0344	1.20757	2.71753	3.31347	2.37583	1.57264	2.25988	2.25153	1.6831	1.53355	1.82015	1.53203	1.48015	2.38012	2.91061	1.67977
ENSG00000137054	POLR1E	gene	ENSG00000137054.15	0.895944	0.148453	0.890972	1.49509	1.33041	2.58921	2.47207	2.33366	2.39426	1.79359	1.89493	2.12143	1.75063	1.29323	2.06589	2.00038	3.52857	1.50991	2.10527
ENSG00000085377	PREP	gene	ENSG00000085377.13	1.06881	0.148479	0.890972	9.99683	8.65255	9.21936	9.98824	8.98204	8.97858	9.10337	8.43105	7.984	8.12721	8.55768	7.86029	7.1353	10.8467	9.69962	8.44066
ENSG00000160688	FLAD1	gene	ENSG00000160688.18	0.91911	0.148515	0.890972	1.04712	1.51531	1.46889	2.16128	2.14824	1.87419	1.10875	1.7477	1.66608	1.13778	1.49348	1.4404	1.5928	2.4754	2.03567	1.41963
ENSG00000141349	G6PC3	gene	ENSG00000141349.8	0.925463	0.148889	0.890972	1.9366	2.59123	2.24795	2.49415	1.77559	2.80222	2.09963	2.46141	2.52267	2.76796	2.40287	1.78583	2.25803	2.74129	2.25905	2.41968
ENSG00000213516	RBMXL1	gene	ENSG00000213516.9	0.89353	0.148911	0.890972	7.29317	6.76904	6.38258	6.17575	7.99299	10.3043	7.03662	8.34976	8.85861	6.77049	6.57683	9.0019	7.10781	7.87575	9.67708	6.09961
ENSG00000160014	CALM3	gene	ENSG00000160014.16	1.14642	0.148924	0.890972	17.553	20.0806	17.2054	17.4817	26.8526	14.5015	20.5922	15.1689	21.7896	20.3448	15.2663	12.5765	15.3216	20.0673	20.6563	16.6379
ENSG00000101084	RAB5IF	gene	ENSG00000101084.17	1.10129	0.149027	0.890972	35.0326	46.5587	55.6692	56.9866	57.3474	44.4954	37.2424	45.416	40.6052	37.4167	31.1918	35.2023	41.6733	52.2124	68.1629	39.6944
ENSG00000227008		gene	ENSG00000227008.2	0.877576	0.149114	0.890972	106.42	70.7696	108.199	125.396	87.0866	97.5147	90.407	79.4682	98.5401	104.637	98.2374	89.9936	111.673	113.371	68.4631	73.9847
ENSG00000136720	HS6ST1	gene	ENSG00000136720.6	0.885239	0.149374	0.890972	3.02885	2.47332	3.22353	2.68753	3.44548	2.89795	3.06952	3.68728	3.13079	5.06684	4.44628	3.19311	2.60939	2.68331	2.27471	2.68097
ENSG00000167552	TUBA1A	gene	ENSG00000167552.13	1.53903	0.149724	0.890972	9.89754	32.9745	47.0966	14.3214	22.5534	19.5444	40.2676	22.9117	16.8268	9.15152	17.1272	6.37738	16.5921	33.7406	19.6153	55.1915
ENSG00000115128	SF3B6	gene	ENSG00000115128.6	1.06423	0.149831	0.890972	25.6116	29.0857	35.6038	36.4955	32.1856	27.1341	28.1952	27.3085	24.5749	22.8613	23.8266	28.8887	28.3399	34.8314	30.0599	26.5388
ENSG00000154127	UBASH3B	gene	ENSG00000154127.9	1.24843	0.14985	0.890972	2.79842	3.0467	5.50612	5.11339	6.6125	3.87104	9.58331	2.93714	3.32347	3.90592	3.83268	3.92531	5.14821	2.93357	3.1246	5.36943
ENSG00000100814	CCNB1IP1	gene	ENSG00000100814.17	0.851119	0.150021	0.890972	3.07111	1.48284	4.53489	5.09507	2.61579	3.34869	2.01047	2.83651	3.65827	2.43409	2.31072	3.62952	4.11048	4.55792	2.33116	3.67567
ENSG00000113712	CSNK1A1	gene	ENSG00000113712.17	1.09704	0.150076	0.890972	26.9073	24.7641	26.8383	26.2443	29.6975	22.6573	24.8669	27.5461	27.2026	25.2048	22.7035	26.8884	23.3105	25.6115	24.8249	38.0697
ENSG00000102007	PLP2	gene	ENSG00000102007.10	0.895111	0.150117	0.890972	158.263	207.687	192.254	218.946	167.742	201.546	157.531	201.773	215.362	202.218	140.55	202.932	252.769	185.152	182.021	174.911
ENSG00000164603	BMT2	gene	ENSG00000164603.11	0.818304	0.150158	0.890972	7.5236	4.56137	4.02352	2.81992	3.70516	6.54407	4.67048	4.65792	6.24228	7.64884	5.934	7.30061	4.02751	3.45411	4.8792	2.18521
ENSG00000142657	PGD	gene	ENSG00000142657.20	0.881129	0.150726	0.890972	56.5432	62.4012	72.0916	87.1034	59.0141	73.7135	47.6319	85.5925	75.353	61.9929	58.046	67.5106	61.4847	87.1299	103.621	57.5089
ENSG00000137075	RNF38	gene	ENSG00000137075.17	1.10742	0.150728	0.890972	6.32384	6.11346	9.0317	8.50749	9.10871	6.81842	7.82445	6.37473	6.9605	6.32789	5.88052	7.89911	6.13696	8.90717	11.2383	7.45787
ENSG00000105519	CAPS	gene	ENSG00000105519.15	0.919426	0.15076	0.890972	1.71379	2.11384	2.18014	1.80715	2.01089	2.42468	1.81436	2.29273	2.70117	1.92397	2.61238	1.53996	1.6278	2.31738	1.97139	1.94587
ENSG00000078061	ARAF	gene	ENSG00000078061.12	0.939058	0.150882	0.890972	16.1665	17.2382	18.2645	17.7841	19.511	18.9768	17.7671	21.0014	20.8408	19.3088	17.4876	15.798	17.4566	19.7724	16.2854	19.3304
ENSG00000110057	UNC93B1	gene	ENSG00000110057.7	1.17351	0.150914	0.890972	7.42222	12.8543	9.82821	8.06248	10.1586	7.43155	8.19734	10.5577	9.27558	6.72821	6.10983	5.49538	5.00773	8.78847	9.19215	7.01301
ENSG00000144028	SNRNP200	gene	ENSG00000144028.14	0.944561	0.150973	0.890972	15.1138	13.6859	17.4331	19.6813	17.504	16.8742	12.0875	16.0303	17.2255	14.4995	13.6343	13.2459	15.5364	20.0036	18.4676	13.8727
ENSG00000133028	SCO1	gene	ENSG00000133028.10	1.09002	0.151139	0.890972	2.1069	1.68637	2.34187	2.36724	2.41082	1.67493	1.3864	1.67342	1.30871	1.59976	1.1555	1.72769	1.74668	2.10704	2.67156	1.26921
ENSG00000162402	USP24	gene	ENSG00000162402.13	1.06918	0.151253	0.890972	9.9788	9.62243	15.9315	12.8017	12.517	10.0411	10.3965	10.3625	8.75138	9.93988	9.12046	10.2208	9.67276	12.2717	12.9249	8.77683
ENSG00000168556	ING2	gene	ENSG00000168556.6	0.876893	0.151342	0.890972	2.60663	2.00927	3.17995	4.02718	4.24918	4.77382	3.80314	3.43935	3.61251	3.25875	2.86083	3.30458	2.98593	5.18347	4.14359	2.54566
ENSG00000127951	FGL2	gene	ENSG00000127951.6	1.21342	0.15136	0.890972	168.45	249.008	181.267	137.547	183.463	141.419	138.562	142.258	113.371	135.76	151.35	189.34	141.718	146.588	296.989	119.774
ENSG00000172053	QARS	gene	ENSG00000172053.17	0.894359	0.15139	0.890972	25.9295	18.923	28.3787	33.6243	22.3441	27.0202	23.3404	24.1729	30.8994	24.6732	27.9302	25.8009	26.2114	35.3863	23.1077	30.4614
ENSG00000135094	SDS	gene	ENSG00000135094.10	1.51176	0.151832	0.890972	6.22907	7.73924	1.9783	3.56645	5.19573	1.15687	0.824579	3.92918	1.28962	1.65532	2.6999	1.69999	3.99252	4.29125	2.74818	11.0774
ENSG00000103174	NAGPA	gene	ENSG00000103174.11	1.05943	0.151852	0.890972	1.88892	1.95495	2.0531	2.08982	2.31045	1.57533	1.83151	1.89598	1.82858	2.04413	1.55222	1.50787	1.6059	1.91058	1.53436	1.85817
ENSG00000135926	TMBIM1	gene	ENSG00000135926.14	0.908284	0.151909	0.890972	67.9318	80.3394	43.9726	67.3515	64.7416	78.7331	88.7104	80.1921	72.7551	88.9065	78.9429	72.1378	83.5425	62.6945	50.7819	72.1125
ENSG00000274272		gene	ENSG00000274272.1	0.896393	0.151919	0.890972	2.74092	2.50531	3.72269	5.03159	3.61921	3.01357	2.27084	4.41341	4.5212	3.1749	3.14481	2.24565	3.15775	4.75724	4.46156	2.93488
ENSG00000258102	MAP1LC3B2	gene	ENSG00000258102.3	1.11476	0.152107	0.890972	17.5684	19.8784	19.8023	16.2033	17.4498	15.5112	20.6979	17.9251	15.9442	14.6434	17.3784	14.3466	22.3919	15.1572	13.9131	21.4689
ENSG00000166478	ZNF143	gene	ENSG00000166478.9	0.868749	0.152292	0.890972	2.86565	3.5119	3.45633	4.26555	6.68767	4.44323	3.13837	4.06493	4.29273	4.78952	3.45074	5.47665	4.79684	6.11804	5.2054	4.4852
ENSG00000136279	DBNL	gene	ENSG00000136279.20	0.879372	0.152334	0.890972	12.6033	15.446	11.7623	15.2962	13.1738	16.7778	10.1257	15.7674	17.3478	13.9862	15.2533	9.33319	14.2249	13.1122	14.7368	10.3424
ENSG00000166479	TMX3	gene	ENSG00000166479.9	1.08373	0.152355	0.890972	5.20877	4.47809	5.39474	6.13562	5.43451	4.99669	4.33757	4.01538	4.31584	5.32189	4.84814	4.91036	4.35383	5.01998	7.08275	4.9818
ENSG00000126698	DNAJC8	gene	ENSG00000126698.10	1.27095	0.152435	0.890972	36.8794	30.1783	29.964	36.8109	36.1931	26.0228	30.685	37.7871	11.9838	29.1543	16.11	38.3704	30.743	35.75	34.2788	38.8923
ENSG00000243927	MRPS6	gene	ENSG00000243927.5	0.896508	0.152543	0.890972	2.92701	2.53062	4.89648	3.13745	2.7489	4.12451	2.64288	3.61228	2.40988	3.11833	3.23495	4.17495	2.89265	3.87584	3.03039	3.05202
ENSG00000213341	CHUK	gene	ENSG00000213341.10	1.09343	0.152549	0.890972	4.94605	4.97994	4.9431	5.93151	7.11267	4.82607	4.77051	4.9257	4.71012	5.35254	5.09132	5.63048	4.29486	5.4268	7.23788	6.01503
ENSG00000171307	ZDHHC16	gene	ENSG00000171307.18	1.08449	0.152602	0.890972	2.42311	2.10718	1.92921	2.01249	2.87151	2.04098	2.30723	2.30974	2.03934	1.6896	1.91987	2.25671	1.75947	2.68946	2.54605	2.60792
ENSG00000171115	GIMAP8	gene	ENSG00000171115.3	1.29341	0.152808	0.890972	4.34943	6.72735	4.46461	6.29575	7.42381	4.30165	2.97175	3.79845	3.91167	1.75956	2.94723	4.07817	1.9873	6.46324	11.5697	2.58913
ENSG00000183935	HTR7P1	gene	ENSG00000183935.5	1.179	0.152836	0.890972	3.73724	2.0574	6.00562	4.88331	2.71689	2.95517	2.68394	2.00173	2.47053	1.35433	1.50204	1.77135	3.7778	3.32647	2.71784	2.40623
ENSG00000115239	ASB3	gene	ENSG00000115239.21	1.07997	0.152917	0.890972	1.90156	2.30479	2.42295	2.19265	2.31661	2.0142	2.05461	2.22065	1.61456	1.61856	2.09362	1.40378	2.11792	2.57734	2.15211	2.57562
ENSG00000267422		gene	ENSG00000267422.1	0.905824	0.152964	0.890972	3.06769	2.58182	3.26092	4.79019	3.70363	3.86841	3.53637	3.65067	3.58131	4.01408	2.59149	4.26874	4.29927	3.97925	3.28174	3.28518
ENSG00000145414	NAF1	gene	ENSG00000145414.8	0.835726	0.153013	0.890972	4.54889	4.23294	2.38609	2.14168	1.64613	4.58304	6.49043	4.36615	2.8974	7.79619	7.58099	5.86134	5.80145	1.73267	2.17474	3.40576
ENSG00000143575	HAX1	gene	ENSG00000143575.14	1.11274	0.153094	0.890972	11.7926	11.1298	14.6929	13.0008	14.6271	12.1853	15.2473	13.164	9.71441	9.72577	10.6389	8.97515	10.9203	15.4949	11.2212	12.5595
ENSG00000062282	DGAT2	gene	ENSG00000062282.14	0.859869	0.15362	0.890972	3.96005	2.97983	6.1454	5.71051	5.05508	4.35372	3.07073	7.39559	5.66507	4.64856	3.44171	5.62621	3.52704	4.18626	5.53511	2.92384
ENSG00000115170	ACVR1	gene	ENSG00000115170.13	1.09127	0.15385	0.890972	4.56833	3.72031	4.37459	4.87453	4.68934	4.20982	4.38528	4.59871	4.85372	3.89919	3.86393	4.06116	4.32093	4.43508	5.56093	6.4725
ENSG00000006695	COX10	gene	ENSG00000006695.10	1.09089	0.154078	0.890972	1.46704	1.08661	2.16428	2.21978	2.05168	1.64741	1.93481	1.35694	1.29441	1.31182	1.40658	1.1244	1.48636	2.10024	1.54672	1.93147
ENSG00000079805	DNM2	gene	ENSG00000079805.16	0.928891	0.154141	0.890972	8.04537	8.26475	7.71159	9.45105	9.23522	9.61001	7.64341	10.3239	9.94433	8.69789	8.94886	6.71311	8.59885	9.78289	8.88308	8.78733
ENSG00000185215	TNFAIP2	gene	ENSG00000185215.8	0.791506	0.154273	0.890972	86.0057	66.1467	58.2022	50.8229	58.0217	107.983	53.7944	73.1472	75.5313	112.943	92.2582	58.8754	42.0031	51.3391	41.9753	41.5235
ENSG00000198356	ASNA1	gene	ENSG00000198356.11	0.921209	0.154278	0.890972	17.7784	19.3021	15.8388	15.6266	16.1749	21.123	16.2096	18.932	20.7629	16.0324	17.6445	14.5773	16.5234	19.3442	15.2887	16.1621
ENSG00000160551	TAOK1	gene	ENSG00000160551.11	1.11736	0.154419	0.890972	6.89333	6.39776	7.60386	8.10608	8.70878	6.67228	8.23375	6.48193	5.79429	8.23731	8.40382	8.37291	6.24977	7.54402	10.8823	8.84913
ENSG00000004455	AK2	gene	ENSG00000004455.16	0.964424	0.154665	0.890972	18.3257	17.5956	21.9345	21.4267	18.6875	20.142	17.3328	18.4711	19.597	18.2777	17.5682	18.5506	18.2521	21.4755	20.7375	16.327
ENSG00000143570	SLC39A1	gene	ENSG00000143570.17	1.33321	0.154773	0.890972	8.20327	5.7405	11.7956	15.5811	4.4416	7.5964	15.1235	5.46989	9.09826	3.81638	5.18443	4.34906	4.92254	5.70771	5.23506	5.35871
ENSG00000104972	LILRB1	gene	ENSG00000104972.15	1.20273	0.154792	0.890972	6.36855	8.94866	3.78278	6.67275	7.83927	6.26909	6.72883	4.74346	6.39113	5.90533	5.68496	3.14604	4.20262	4.39238	6.07516	3.93936
ENSG00000120805	ARL1	gene	ENSG00000120805.13	1.05781	0.154798	0.890972	2.17991	2.08133	2.78707	3.0955	2.66978	2.12628	2.07445	2.26721	1.71416	1.78165	2.32667	2.11881	2.11242	2.85096	2.45929	2.41411
ENSG00000090857	PDPR	gene	ENSG00000090857.13	1.23312	0.154856	0.890972	4.9652	7.41771	2.77113	5.46824	4.81671	4.45697	8.10347	4.63602	5.69155	4.78642	3.96696	6.62397	3.03708	3.09555	8.311	3.17241
ENSG00000082898	XPO1	gene	ENSG00000082898.16	1.12851	0.154868	0.890972	5.72333	5.75772	6.54391	6.30084	6.49336	5.73081	5.77088	5.67696	5.83523	5.55058	5.42744	4.74945	4.02	6.14153	10.6499	4.98373
ENSG00000140848	CPNE2	gene	ENSG00000140848.16	0.877418	0.15492	0.890972	3.74911	3.92066	4.36438	3.77767	2.56111	4.40705	2.83822	6.08625	5.11574	3.52561	3.42338	3.41758	3.26795	4.82393	4.22432	4.09477
ENSG00000100580	TMED8	gene	ENSG00000100580.7	1.06793	0.154947	0.890972	2.87312	2.86401	5.1047	3.87735	3.91665	3.02144	2.74396	3.06943	2.48921	2.80084	3.14887	2.46188	3.62477	3.74128	4.01711	3.38342
ENSG00000252464	RN7SKP70	gene	ENSG00000252464.1	0.845433	0.155072	0.890972	1.53165	1.55517	2.57362	2.87842	1.76105	3.3303	1.24735	1.03882	1.81373	1.67851	1.74822	2.68907	1.5147	2.02244	1.38464	0.672148
ENSG00000162654	GBP4	gene	ENSG00000162654.8	1.46755	0.155278	0.890972	6.96029	24.2938	4.00406	7.41333	18.106	7.73504	8.75252	7.05258	4.56283	4.85659	5.48599	7.90856	7.2239	9.01152	23.7363	4.94043
ENSG00000111731	C2CD5	gene	ENSG00000111731.12	1.06017	0.155337	0.890972	5.77181	5.98719	6.31139	6.26523	7.53831	6.60969	5.80985	5.76714	5.07554	5.62896	6.20397	6.01376	5.1966	5.84923	6.97641	5.85559
ENSG00000185340	GAS2L1	gene	ENSG00000185340.15	0.823989	0.155432	0.890972	2.89314	2.67322	1.25457	3.30952	2.2967	3.92583	1.4472	2.10029	3.68093	3.48381	2.54831	1.83985	1.59897	2.94622	1.74361	1.50428
ENSG00000159128	IFNGR2	gene	ENSG00000159128.14	0.692477	0.155745	0.890972	2.91736	3.42135	1.13078	2.46462	2.70333	22.0121	3.32559	3.55735	4.24825	4.01683	3.5257	2.14471	4.37648	2.42339	2.20394	3.01214
ENSG00000140391	TSPAN3	gene	ENSG00000140391.14	1.1692	0.156024	0.890972	2.64546	2.75156	3.68966	4.44356	3.18801	2.20885	4.70514	2.02981	3.7255	3.95095	2.85357	3.18617	4.16699	2.01402	3.22137	4.06747
ENSG00000187098	MITF	gene	ENSG00000187098.15	0.888087	0.156161	0.890972	1.98163	1.27949	1.94166	1.69371	0.988325	2.54369	1.62846	1.47414	2.133	2.57062	1.62773	1.35445	1.63307	1.74437	1.42076	1.47342
ENSG00000078403	MLLT10	gene	ENSG00000078403.16	1.0957	0.156358	0.890972	5.27883	4.99297	6.28876	6.75066	6.31318	5.2406	5.34759	4.42111	4.27026	4.11045	4.00987	5.21662	4.44552	7.09467	6.78915	4.01721
ENSG00000205339	IPO7	gene	ENSG00000205339.9	0.862838	0.156399	0.890972	38.8075	31.8365	26.4494	39.3834	36.3471	43.9932	50.7177	33.8615	38.4463	62.2938	58.848	61.558	46.1109	36.3167	28.5779	52.5212
ENSG00000109689	STIM2	gene	ENSG00000109689.15	1.07208	0.156433	0.890972	2.14332	2.2655	2.14165	2.81806	3.03108	2.58025	2.98814	2.26221	2.07555	1.97978	2.16262	2.35425	2.3688	2.62597	2.48036	2.66336
ENSG00000143067	ZNF697	gene	ENSG00000143067.4	0.867523	0.156441	0.890972	17.6411	13.4422	10.4602	12.7235	11.841	20.5642	11.2631	16.8702	14.6196	17.1057	18.7135	18.368	15.4769	10.7866	10.6247	20.8473
ENSG00000117751	PPP1R8	gene	ENSG00000117751.17	0.836036	0.156674	0.890972	9.88558	5.39762	5.35218	7.86444	5.86769	8.39168	5.52103	5.75445	7.7661	6.60917	5.03838	8.55225	6.75846	12.2662	4.89306	5.64984
ENSG00000135709	KIAA0513	gene	ENSG00000135709.12	1.10181	0.156952	0.890972	2.59957	2.22688	2.76408	3.54584	3.86888	2.61176	2.82613	2.35172	2.86801	2.09123	2.52469	1.90243	2.25427	3.40217	4.13468	2.42655
ENSG00000107789	MINPP1	gene	ENSG00000107789.15	0.75746	0.157072	0.890972	2.75421	2.23545	1.11896	3.69002	2.22576	5.44542	2.03189	3.17701	4.01066	3.49182	3.27315	2.55994	8.49826	1.33205	1.62204	4.15433
ENSG00000279086		gene	ENSG00000279086.1	1.23004	0.157216	0.890972	4.19942	4.90796	6.29132	2.52976	3.7794	3.18543	7.27407	4.16152	2.16781	3.32731	3.29548	2.81781	3.92258	4.05771	2.01275	4.31615
ENSG00000155090	KLF10	gene	ENSG00000155090.14	1.16514	0.157238	0.890972	134.724	188.837	142.451	114.154	125.862	158.66	115.786	152.311	108.809	100.595	105.708	92.3138	141.595	122.131	170.237	156.186
ENSG00000164405	UQCRQ	gene	ENSG00000164405.10	1.07965	0.157287	0.890972	16.5863	14.8387	16.2428	18.0592	16.5985	14.3204	16.5976	16.0788	15.976	13.8895	13.7404	12.2195	17.4703	14.2094	13.2486	16.6422
ENSG00000122359	ANXA11	gene	ENSG00000122359.17	0.942038	0.157292	0.890972	14.3015	15.1655	16.1153	14.6222	14.611	16.0443	14.1866	16.1573	16.7614	16.321	14.8616	16.6697	12.1936	16.8295	15.1349	14.5776
ENSG00000256087	ZNF432	gene	ENSG00000256087.6	1.07426	0.157542	0.890972	1.66357	1.43855	1.52811	2.17811	1.78701	1.43818	1.27206	1.02445	1.16308	1.02926	1.21738	1.38034	1.36964	1.76268	1.51202	1.1021
ENSG00000159199	ATP5MC1	gene	ENSG00000159199.13	1.07734	0.157579	0.890972	6.34413	5.25021	5.96095	6.92215	6.6609	6.2094	5.50023	5.04537	5.36233	5.00516	4.11245	5.28536	5.79628	6.98574	6.21455	6.2034
ENSG00000091140	DLD	gene	ENSG00000091140.13	1.09306	0.157777	0.890972	11.6859	9.66289	14.5132	14.7024	13.8915	12.0719	10.6419	11.8056	10.6159	11.3327	10.0947	13.4138	9.50899	10.3045	15.2984	11.9861
ENSG00000102445	RUBCNL	gene	ENSG00000102445.18	0.790675	0.157788	0.890972	8.70079	4.85541	5.83937	6.53919	9.62557	9.75761	4.71216	9.99826	9.86042	12.4651	5.14775	13.8047	6.557	5.10406	5.09099	8.02366
ENSG00000161179	YDJC	gene	ENSG00000161179.13	1.21079	0.157822	0.890972	2.44173	1.77918	2.93966	2.6724	2.69199	1.92271	1.25826	1.65514	2.27407	2.01568	1.72427	1.42858	1.98693	0.325659	2.57293	1.73034
ENSG00000265018	AGAP12P	gene	ENSG00000265018.6	0.906309	0.157855	0.890972	2.03151	0.894767	2.38475	1.70247	1.84803	2.17299	1.18833	1.62615	1.94489	1.20171	1.33222	1.69293	1.77733	2.35395	1.8478	1.36103
ENSG00000160791	CCR5	gene	ENSG00000160791.13	1.33095	0.157914	0.890972	46.7141	32.4871	15.9328	9.32064	13.8315	15.0424	26.1082	16.8208	27.5113	10.1453	14.0815	20.681	14.8362	12.8061	9.20404	20.5248
ENSG00000135604	STX11	gene	ENSG00000135604.9	0.831815	0.158336	0.890972	100.923	99.4344	92.4941	65.3793	67.7692	111.917	100.931	106.452	72.3947	113.976	91.0135	116.032	112.369	74.8884	80.9731	45.6038
ENSG00000153113	CAST	gene	ENSG00000153113.23	0.891952	0.158387	0.890972	19.4924	18.0875	24.3408	28.5368	28.6982	23.41	20.0857	24.1223	29.0663	24.8017	25.3131	25.5067	25.3083	32.2175	37.4287	23.8308
ENSG00000229754	CXCR2P1	gene	ENSG00000229754.1	1.35815	0.158488	0.890972	13.6486	15.0485	5.74674	4.64282	9.2757	11.7531	9.38077	7.65517	15.5011	8.37285	6.68537	3.83045	4.22905	7.76227	15.7348	11.8268
ENSG00000135698	MPHOSPH6	gene	ENSG00000135698.9	1.24202	0.158622	0.890972	11.6083	9.72668	8.03365	14.7763	23.6042	9.12381	7.70896	10.2195	8.93964	10.7375	10.9894	8.6067	5.7781	11.7828	15.5768	13.8029
ENSG00000197111	PCBP2	gene	ENSG00000197111.15	0.932995	0.15879	0.890972	41.4476	35.5168	50.2872	53.3182	46.864	49.8705	40.7706	48.9754	49.3576	46.6751	40.7096	45.9861	41.3502	54.0232	54.9622	44.6549
ENSG00000106665	CLIP2	gene	ENSG00000106665.15	0.903859	0.158828	0.890972	1.7756	1.12254	1.26662	1.33755	1.19503	2.10265	1.08952	1.62897	2.08088	1.91639	1.32257	1.16958	1.11993	1.38392	1.42368	1.39025
ENSG00000158417	EIF5B	gene	ENSG00000158417.10	1.091	0.158859	0.890972	4.75641	3.80827	4.98619	6.79712	6.01426	4.50138	4.30866	3.7438	4.0878	4.02679	4.19899	4.79658	3.91544	5.80491	4.90101	5.41753
ENSG00000150457	LATS2	gene	ENSG00000150457.8	1.08132	0.159086	0.890972	11.4004	10.287	12.5838	10.9801	12.3881	9.50803	11.4683	11.0676	9.31023	11.2804	12.5883	10.4977	12.5489	11.4521	13.4929	13.6856
ENSG00000111707	SUDS3	gene	ENSG00000111707.11	1.11399	0.159191	0.890972	5.50607	4.04412	4.9591	6.50868	7.63802	4.77581	4.52529	4.50674	4.54376	4.16249	3.84621	4.73729	4.3856	6.09438	7.65165	4.49463
ENSG00000138078	PREPL	gene	ENSG00000138078.15	1.10508	0.159226	0.890972	1.94419	1.35985	1.78425	1.83968	2.00825	1.81256	1.49401	1.64805	1.4644	1.14748	1.50567	1.37503	0.862077	2.16237	2.37367	1.76094
ENSG00000089289	IGBP1	gene	ENSG00000089289.15	0.911144	0.159279	0.890972	40.5197	38.7733	54.507	50.9948	46.5938	43.0822	35.1189	41.6947	39.8716	48.0481	33.5556	53.7667	48.6094	56.4595	41.677	39.6721
ENSG00000186468	RPS23	gene	ENSG00000186468.12	0.893665	0.159646	0.890972	112.387	88.9939	138.145	161.683	122.223	127.502	116.778	104.825	129.791	128.827	113.744	124.303	128.984	158.789	89.947	124.946
ENSG00000174780	SRP72	gene	ENSG00000174780.16	1.09904	0.159726	0.890972	13.6232	11.2907	23.925	23.5219	22.475	14.3312	11.5454	14.2249	11.7954	12.7675	11.7966	12.0555	18.0067	17.726	18.0108	17.066
ENSG00000127603	MACF1	gene	ENSG00000127603.25	1.0841	0.159748	0.890972	5.32572	5.40341	7.79113	6.55178	7.19237	5.74204	7.66923	4.84816	5.22671	5.80878	6.29364	5.5798	6.3957	6.44082	6.28568	6.00385
ENSG00000124155	PIGT	gene	ENSG00000124155.17	0.941537	0.159805	0.890972	1.43415	1.76384	1.6582	1.81182	1.83567	2.21569	1.37476	1.74387	1.93262	1.71795	1.50236	1.66419	1.62341	2.15868	2.18968	1.68493
ENSG00000134444	KIAA1468	gene	ENSG00000134444.14	1.0878	0.159863	0.890972	5.82858	5.49817	9.26223	7.53691	6.62421	5.84003	7.10851	5.73529	5.11808	6.09601	5.35633	7.08719	6.69548	6.66759	7.62109	6.33161
ENSG00000178927	CYBC1	gene	ENSG00000178927.17	1.1103	0.159878	0.890972	5.18577	5.36816	4.62419	5.7863	5.69034	4.89276	4.36237	5.03138	5.42176	3.97372	4.6294	2.87815	3.39492	5.13705	5.57233	4.42896
ENSG00000127948	POR	gene	ENSG00000127948.15	0.877423	0.160067	0.890972	5.62788	7.21726	5.77665	5.2497	3.93519	7.52343	4.66905	5.41716	5.75157	7.65569	6.62921	5.43939	4.80961	5.0275	3.72947	4.61712
ENSG00000170581	STAT2	gene	ENSG00000170581.13	1.32776	0.160142	0.890972	19.6039	46.3823	19.2361	23.4626	39.6391	18.7505	29.4882	28.7415	20.9285	15.0056	17.362	26.6666	12.3011	29.4218	45.587	15.825
ENSG00000198931	APRT	gene	ENSG00000198931.10	0.810775	0.160216	0.890972	7.5396	7.2097	10.8798	7.02728	6.77885	9.04979	7.91893	7.06992	8.65158	13.5533	12.2476	4.83045	11.571	8.01963	4.24196	6.86977
ENSG00000053371	AKR7A2	gene	ENSG00000053371.12	0.887592	0.160218	0.890972	5.21415	4.76886	5.95563	6.10769	4.67664	7.41423	4.22223	5.58586	4.87916	3.35212	5.06863	4.1683	6.26339	5.87177	4.92454	3.18202
ENSG00000201457	SNORA55	gene	ENSG00000201457.1	1.22538	0.160286	0.890972	3.78394	2.8368	4.27137	5.44372	3.28006	3.15482	7.78598	4.83727	4.29879	3.13408	2.64985	2.85868	4.70713	2.7876	2.76297	6.54502
ENSG00000158480	SPATA2	gene	ENSG00000158480.10	0.920352	0.1603	0.890972	1.63256	1.19919	2.23516	1.88222	1.6199	2.30669	1.23027	1.90142	1.93402	1.59283	1.47357	1.73047	1.20403	1.79319	2.09096	1.24215
ENSG00000112787	FBRSL1	gene	ENSG00000112787.12	0.92764	0.160317	0.890972	1.87497	1.85254	1.78249	1.65394	1.35508	2.08933	1.73897	1.91836	2.4324	2.22221	1.92874	1.5158	1.87618	1.59473	1.2865	1.98224
ENSG00000104324	CPQ	gene	ENSG00000104324.15	1.14149	0.160379	0.890972	20.0432	19.975	19.8602	21.7926	19.5714	10.3503	15.7931	18.3983	17.6755	18.0575	16.762	18.6552	23.1303	17.8734	21.9492	22.2676
ENSG00000130175	PRKCSH	gene	ENSG00000130175.9	0.915711	0.160456	0.890972	11.2424	11.6924	13.4318	13.5466	11.3519	14.7077	10.1499	12.2213	16.6731	13.5635	11.6305	10.1886	11.0596	14.1797	12.4791	13.1852
ENSG00000078902	TOLLIP	gene	ENSG00000078902.15	1.26342	0.160543	0.890972	5.95249	7.79223	3.89393	5.71038	6.66347	6.14865	6.34269	5.91157	4.95242	6.59958	6.56706	4.53815	1.30404	5.31972	5.59178	7.5803
ENSG00000143549	TPM3	gene	ENSG00000143549.19	1.0669	0.160721	0.890972	32.1935	41.7285	38.3414	35.4839	36.0367	34.6254	40.7438	35.8059	35.7857	34.3686	32.5507	30.195	38.9722	37.7234	35.5022	39.5912
ENSG00000178425	NT5DC1	gene	ENSG00000178425.13	0.927907	0.160786	0.890972	1.49497	1.43503	1.80068	2.05657	1.44759	1.84561	1.33888	1.96026	1.85396	1.90655	1.6864	1.76673	2.14437	1.80866	2.50972	1.83822
ENSG00000180957	PITPNB	gene	ENSG00000180957.17	0.828113	0.160936	0.890972	13.9608	12.1833	9.6691	4.37208	14.8076	20.1994	16.8658	16.6417	16.4774	19.7765	18.3259	18.8247	16.937	11.4222	13.3762	22.6198
ENSG00000135801	TAF5L	gene	ENSG00000135801.9	1.10863	0.160962	0.890972	4.62934	4.53864	5.55889	5.94994	6.8433	4.34778	5.31193	3.47282	5.18739	5.21976	4.61898	3.58605	5.15021	6.58142	5.96865	5.68165
ENSG00000136261	BZW2	gene	ENSG00000136261.14	1.08838	0.16112	0.890972	6.19873	5.66086	8.17567	6.84348	7.43842	6.79157	7.18293	5.53863	5.18286	5.03988	5.46493	6.04639	6.08328	8.26201	6.21497	7.2053
ENSG00000130544	ZNF557	gene	ENSG00000130544.11	1.0902	0.161132	0.890972	1.92636	1.8584	1.76701	1.9968	1.42399	1.46753	1.16702	1.34667	1.27739	1.03257	0.901726	1.23787	1.26552	1.92063	1.50348	1.15288
ENSG00000172661	WASHC2C	gene	ENSG00000172661.18	1.15126	0.161206	0.890972	16.1379	17.9269	13.706	15.7287	23.6765	14.0394	13.2738	14.0267	12.6292	12.6315	12.697	12.013	13.1328	14.2395	20.7502	9.58794
ENSG00000238113	LINC01410	gene	ENSG00000238113.6	0.850148	0.161225	0.890972	1.35993	3.78783	5.79839	5.1838	4.49167	5.63541	2.4075	3.61158	5.38191	2.32099	3.56116	3.48281	5.02893	4.49211	5.36041	3.86046
ENSG00000141337	ARSG	gene	ENSG00000141337.12	0.904867	0.16124	0.890972	3.30665	1.53573	3.05717	3.58904	2.81577	2.79671	2.29934	2.57055	3.2014	2.68707	3.06888	2.61656	3.36819	3.41907	2.5347	2.84288
ENSG00000151690	MFSD6	gene	ENSG00000151690.14	0.878369	0.161309	0.890972	3.19501	3.54524	4.86121	7.43263	4.1587	5.208	2.64664	4.54657	6.21255	3.11643	4.24333	4.72894	4.38763	5.78746	6.53872	4.60627
ENSG00000166145	SPINT1	gene	ENSG00000166145.14	0.866906	0.161348	0.890972	1.18505	1.21705	1.59052	1.56783	1.21224	2.81998	1.0008	2.04371	2.23494	1.64192	1.1375	1.45213	0.855532	1.92689	2.12667	1.62772
ENSG00000143258	USP21	gene	ENSG00000143258.15	0.91414	0.161384	0.890972	1.64937	1.14089	2.15918	2.51504	2.26637	1.90768	1.12074	1.77624	1.907	1.56028	1.42402	1.57061	1.35387	3.02823	2.50689	1.10975
ENSG00000103994	ZNF106	gene	ENSG00000103994.16	1.14869	0.16144	0.890972	11.2491	10.2796	14.9249	16.0598	16.8222	12.0526	11.319	12.5193	9.31351	9.15887	10.3047	9.90896	7.46466	16.0112	20.6095	9.22671
ENSG00000168209	DDIT4	gene	ENSG00000168209.4	0.81484	0.161444	0.890972	59.4102	47.635	70.7703	75.8118	103.735	100.941	81.3045	55.8357	89.2579	97.2801	85.4091	93.7214	79.9835	60.9505	40.7357	69.5823
ENSG00000167797	CDK2AP2	gene	ENSG00000167797.7	1.14894	0.161479	0.890972	4.63028	5.1998	3.91515	3.82494	5.91471	5.52915	4.28512	4.49772	2.75983	4.10141	4.64536	3.38438	2.58266	4.73367	5.17445	4.64327
ENSG00000121931	LRIF1	gene	ENSG00000121931.15	0.812161	0.161533	0.890972	2.60288	3.00646	2.06132	2.31338	2.96851	3.85706	1.73072	5.06201	4.73113	3.19025	4.4737	3.30717	1.64967	3.56552	2.22601	5.58185
ENSG00000198695	MT-ND6	gene	ENSG00000198695.2	1.34976	0.161649	0.890972	147.06	50.9653	110.221	66.5155	38.878	69.8729	59.4724	45.5509	91.3232	48.9941	46.4775	34.9057	37.0697	40.2886	53.9704	59.9397
ENSG00000187838	PLSCR3	gene	ENSG00000187838.16	0.845113	0.161665	0.890972	5.43255	3.84062	5.90384	5.65221	4.82427	3.18496	5.13438	5.89547	6.58926	5.40474	5.428	4.38057	5.42016	5.91563	2.91383	2.56094
ENSG00000136819	C9orf78	gene	ENSG00000136819.15	1.10165	0.161722	0.890972	8.86069	8.39771	12.4581	14.2646	13.4691	8.07361	11.1182	8.43356	8.63279	8.72771	7.76778	9.45244	9.2087	13.1014	9.69713	8.94708
ENSG00000168256	NKIRAS2	gene	ENSG00000168256.17	0.918332	0.161726	0.890972	10.871	12.3095	8.54264	12.6817	12.8221	12.6685	10.4295	11.6164	13.5121	11.505	10.6597	10.7229	11.5849	12.1222	10.0081	9.4947
ENSG00000166501	PRKCB	gene	ENSG00000166501.13	1.09971	0.161734	0.890972	28.5002	33.1516	40.3508	39.6596	33.0038	24.7641	24.4571	24.7343	27.4026	27.3306	26.7181	18.6817	31.5347	38.8176	32.412	27.0619
ENSG00000090339	ICAM1	gene	ENSG00000090339.8	0.791226	0.161761	0.890972	94.4048	115.399	68.8259	60.9381	61.2942	134.97	134.077	156.524	72.1761	129.912	93.7482	105.223	169.34	60.1592	42.1778	82.2677
ENSG00000136718	IMP4	gene	ENSG00000136718.9	1.08615	0.161789	0.890972	3.32931	2.97432	3.58871	3.87762	4.24152	3.64507	3.71379	2.73463	3.40762	2.76265	2.53061	2.96128	2.50069	4.09561	3.05377	3.39754
ENSG00000110911	SLC11A2	gene	ENSG00000110911.15	0.788241	0.161851	0.890972	15.3663	11.8338	5.16921	6.26717	6.80218	12.7375	9.58436	10.3857	12.0048	9.85472	10.3428	13.6074	10.172	5.50339	3.61853	4.39235
ENSG00000068784	SRBD1	gene	ENSG00000068784.12	1.12101	0.162541	0.890972	2.5354	2.75455	2.6438	3.55171	3.60486	2.68177	2.44322	1.99823	1.75639	1.69576	2.43381	2.11468	2.2341	4.0017	3.83714	2.12085
ENSG00000171109	MFN1	gene	ENSG00000171109.18	1.11476	0.162587	0.890972	5.83469	6.0944	6.32944	7.7457	11.2507	5.52068	6.17268	5.72988	5.69616	5.40609	5.56584	6.104	5.09935	6.7525	7.67913	4.88182
ENSG00000259943		gene	ENSG00000259943.1	1.12546	0.162896	0.890972	1.74842	1.45955	2.7676	2.08008	1.44677	2.16089	1.08976	1.13345	1.34319	1.02914	1.12405	1.32342	0.951409	1.6213	1.32198	2.16143
ENSG00000155254	MARVELD1	gene	ENSG00000155254.12	0.87652	0.162957	0.890972	7.70934	5.00584	5.72019	7.28309	4.2558	6.74863	4.81213	6.57208	8.14586	6.84817	4.6718	5.7159	7.20359	7.32438	7.38097	5.02718
ENSG00000107036	RIC1	gene	ENSG00000107036.11	1.11466	0.162963	0.890972	8.60276	11.5153	13.0333	13.279	13.7869	9.76677	9.79045	9.65752	8.34215	9.46532	8.98714	10.5839	8.24587	13.7324	16.739	8.84009
ENSG00000225889		gene	ENSG00000225889.7	1.14621	0.163099	0.890972	9.6943	14.1681	17.2007	12.898	9.75154	11.0327	7.46073	6.66575	9.12284	8.32269	9.623	9.91661	7.84046	10.6835	13.7443	8.25657
ENSG00000005700	IBTK	gene	ENSG00000005700.14	1.06784	0.163377	0.890972	4.87152	4.79243	5.38357	5.41717	5.81963	4.73002	5.31511	4.20401	3.90198	5.3409	5.21396	4.76268	4.77693	5.65306	5.94741	4.7567
ENSG00000145293	ENOPH1	gene	ENSG00000145293.15	1.07755	0.163533	0.890972	6.36467	5.85367	8.5279	6.54262	7.10654	6.4601	7.16315	6.3134	5.56882	6.02532	6.34941	6.77886	5.82618	7.73479	8.72136	6.94866
ENSG00000164597	COG5	gene	ENSG00000164597.13	1.06057	0.163594	0.890972	5.07434	4.75602	5.51975	5.86092	6.13697	5.09571	5.21274	4.24757	4.64378	4.87971	5.23093	5.72005	4.79882	5.35063	6.31146	4.91751
ENSG00000263753	LINC00667	gene	ENSG00000263753.6	1.09993	0.163666	0.890972	1.7994	1.27276	2.74134	2.3363	2.15176	1.82379	1.67103	1.03307	1.40221	1.2226	1.60865	1.79361	1.4006	1.44332	1.4582	1.35442
ENSG00000182220	ATP6AP2	gene	ENSG00000182220.14	1.25277	0.163753	0.890972	24.5565	12.0303	25.1328	22.23	19.8278	23.9396	15.7427	8.65673	14.0696	16.1543	18.5578	23.2511	13.3645	12.0778	26.5425	19.3655
ENSG00000224397	SMIM25	gene	ENSG00000224397.5	1.40611	0.163792	0.890972	11.3559	27.5507	24.1479	33.233	49.5763	12.0524	47.8048	16.0405	12.6864	29.8708	27.8974	24.6876	34.8485	12.8321	27.0299	21.5589
ENSG00000092010	PSME1	gene	ENSG00000092010.14	1.1306	0.163809	0.890972	88.793	136.195	76.9708	100.337	110.873	101.093	86.0585	88.4312	83.243	77.9812	64.6844	84.2894	89.9534	97.5397	98.9486	90.8492
ENSG00000157259	GATAD1	gene	ENSG00000157259.7	1.0948	0.16386	0.890972	4.49318	3.47438	4.70687	5.56707	5.19644	4.025	4.26197	4.32309	4.70809	4.02235	3.98337	3.88445	3.16349	4.93551	6.55653	4.46193
ENSG00000112576	CCND3	gene	ENSG00000112576.12	0.823992	0.163872	0.890972	3.62704	6.08917	10.0216	13.509	11.198	7.22016	4.96282	14.569	7.53161	6.31202	4.06527	4.94562	6.94943	13.5685	9.92168	3.98043
ENSG00000136770	DNAJC1	gene	ENSG00000136770.10	1.09177	0.163874	0.890972	7.39258	9.54952	10.3084	6.96986	8.92273	8.02639	7.63284	6.63107	7.0687	6.35495	6.59059	8.09915	7.8055	9.60365	9.1763	8.26042
ENSG00000069275	NUCKS1	gene	ENSG00000069275.12	1.11621	0.164176	0.890972	8.5363	5.01398	11.7253	9.22595	7.67151	6.32207	7.20287	6.35336	7.82981	6.5642	6.61722	6.41621	6.91823	8.17193	11.0042	7.44395
ENSG00000131370	SH3BP5	gene	ENSG00000131370.15	0.850073	0.164238	0.890972	39.8521	38.1182	39.6378	56.533	45.8248	37.4988	34.02	58.6413	40.7053	35.5005	59.0304	71.1419	55.9121	51.5975	41.821	53.6031
ENSG00000006576	PHTF2	gene	ENSG00000006576.16	1.17295	0.164241	0.890972	5.66869	3.96394	7.24583	5.84797	6.81761	5.26236	9.30809	5.73568	4.6957	4.03543	7.5961	6.93113	4.76056	5.18544	5.67009	8.36631
ENSG00000142534	RPS11	gene	ENSG00000142534.6	0.912208	0.164278	0.890972	675.329	581.739	743.616	812.945	664.051	759.036	731.388	666.152	784.88	704.075	614.227	697.709	810.777	954.09	602.858	765.965
ENSG00000113732	ATP6V0E1	gene	ENSG00000113732.8	1.09561	0.16432	0.890972	100.258	106.15	91.176	84.3592	88.2117	93.3284	87.9864	93.8067	79.4045	70.5888	66.2282	89.1706	83.7859	97.768	99.5679	83.0285
ENSG00000120616	EPC1	gene	ENSG00000120616.15	1.08203	0.164511	0.890972	6.63376	6.90955	9.14102	7.4516	7.3904	5.84185	7.55147	6.96418	5.88347	6.31884	5.67518	6.93272	6.19514	9.39544	7.55101	7.10716
ENSG00000161013	MGAT4B	gene	ENSG00000161013.16	0.901986	0.164521	0.890972	10.6609	7.52697	9.00742	9.54702	9.8532	11.0333	6.77115	9.63538	11.6853	10.3638	9.40875	7.23255	8.05601	9.73371	7.93112	9.15156
ENSG00000118263	KLF7	gene	ENSG00000118263.14	1.15976	0.164569	0.890972	7.7442	8.34656	10.4983	7.71452	7.5512	7.62148	9.00993	8.28487	6.05293	6.70126	6.42291	5.25132	6.80102	5.04993	8.91238	4.26143
ENSG00000135387	CAPRIN1	gene	ENSG00000135387.20	1.09964	0.164632	0.890972	17.1179	15.0019	19.1142	22.3355	22.3681	15.226	14.8781	16.0372	15.6743	14.6055	14.338	17.7258	13.1726	20.9627	24.8403	15.2473
ENSG00000147454	SLC25A37	gene	ENSG00000147454.13	0.763918	0.164779	0.890972	15.5575	11.9062	11.1527	22.7568	16.8111	18.3897	15.7647	12.688	16.4453	30.6162	19.8223	20.8977	36.1969	11.2941	18.9768	8.21592
ENSG00000271614	ATP2B1-AS1	gene	ENSG00000271614.1	1.31038	0.16479	0.890972	23.4043	39.4367	39.5503	13.4326	19.3301	19.532	43.709	27.8965	19.8632	23.0825	21.5442	15.8176	34.1794	11.4979	15.8051	26.4395
ENSG00000239713	APOBEC3G	gene	ENSG00000239713.8	1.19803	0.164828	0.890972	1.81478	3.76352	1.65028	2.15533	3.9451	2.44381	2.76511	2.75007	2.12782	1.60193	1.78841	1.88598	1.12168	3.23546	3.5857	2.56416
ENSG00000186577	SMIM29	gene	ENSG00000186577.12	0.863153	0.164837	0.890972	4.23717	3.58837	3.37499	3.85707	2.82176	4.64031	3.04941	5.47736	5.18183	3.22839	2.60521	2.6254	3.61421	3.75246	2.5651	2.46753
ENSG00000214110	LDHAP4	gene	ENSG00000214110.3	0.675274	0.164838	0.890972	5.891	4.77268	5.89339	6.3631	6.81168	4.87284	1.8617	5.7544	1.71257	10.2257	5.97164	7.15044	9.80671	3.94308	3.07783	0.512628
ENSG00000197943	PLCG2	gene	ENSG00000197943.9	0.916828	0.164847	0.890972	5.73705	5.67184	7.92406	8.29433	8.50888	8.05311	7.19064	7.35532	7.09603	7.94429	7.12923	7.24223	5.38339	8.84897	6.91916	5.80694
ENSG00000101181	MTG2	gene	ENSG00000101181.17	1.09777	0.164999	0.890972	1.7036	1.8761	1.80224	2.22046	2.02452	1.88727	1.06114	1.45046	1.83363	1.12217	1.35625	1.19083	0.885079	1.72452	1.57035	1.84717
ENSG00000165527	ARF6	gene	ENSG00000165527.6	0.902462	0.165026	0.890972	170.333	139.277	90.0658	131.883	125.999	173.267	134.254	137.573	167.663	163.274	133.82	158.438	148.004	121.126	141.264	117.782
ENSG00000120708	TGFBI	gene	ENSG00000120708.16	0.891955	0.165045	0.890972	48.7158	55.2847	63.7534	78.2225	43.5216	58.8201	56.3056	55.942	73.1285	68.9337	55.1305	52.754	57.9136	68.7517	66.2841	45.8541
ENSG00000036257	CUL3	gene	ENSG00000036257.12	1.07975	0.165199	0.890972	6.979	5.94416	8.8922	8.34466	9.00718	6.25425	7.65019	6.97757	6.68248	7.68491	6.77615	7.01422	7.95506	8.05604	9.54463	8.48847
ENSG00000163840	DTX3L	gene	ENSG00000163840.9	1.31178	0.165222	0.890972	13.4821	30.7528	8.63617	13.8377	27.3326	15.8988	18.2982	18.7554	16.1548	9.64428	11.4456	16.7955	10.1385	15.4252	30.7279	15.135
ENSG00000005175	RPAP3	gene	ENSG00000005175.9	1.13519	0.165227	0.890972	3.37152	2.24015	3.59407	4.38973	5.02507	3.49269	3.45405	3.00575	2.58692	2.91264	3.08297	2.8899	2.12078	4.28543	5.37927	3.34054
ENSG00000186566	GPATCH8	gene	ENSG00000186566.12	1.09834	0.165323	0.890972	5.18727	3.73029	6.77694	7.5644	8.47044	4.51224	5.05891	5.07117	5.57037	4.65194	4.55144	4.05742	5.86187	6.09266	6.94937	5.66782
ENSG00000106683	LIMK1	gene	ENSG00000106683.14	1.12557	0.165484	0.890972	2.53644	2.48706	1.52387	3.20098	2.1314	2.09789	1.9879	2.20255	1.85005	2.39394	1.98174	1.69142	2.05437	1.39249	3.13977	1.74882
ENSG00000122481	RWDD3	gene	ENSG00000122481.16	1.11385	0.165611	0.890972	3.12188	1.63751	3.5273	3.43541	3.26556	2.73797	2.62838	2.43125	2.26555	2.27165	3.12252	1.95894	1.70372	2.45069	3.20816	2.45923
ENSG00000070961	ATP2B1	gene	ENSG00000070961.15	0.897342	0.165635	0.890972	174.415	160.691	129.596	200.495	192.363	196.091	170.709	144.518	193.276	216.106	221.566	227.773	209.759	175.208	164.766	196.812
ENSG00000159346	ADIPOR1	gene	ENSG00000159346.12	1.07156	0.165722	0.890972	34.8698	36.1313	46.8687	47.508	40.2309	31.7987	33.3528	38.1873	40.2942	33.6305	32.2328	34.4896	33.6501	45.9973	50.1494	39.7124
ENSG00000132530	XAF1	gene	ENSG00000132530.16	1.84273	0.165961	0.890972	6.31011	31.5592	1.15741	2.16739	7.23535	9.29042	46.1787	15.7529	3.42586	3.02953	1.43131	11.1029	6.62946	6.65369	25.2127	6.62973
ENSG00000138646	HERC5	gene	ENSG00000138646.8	1.50937	0.166102	0.890972	1.44321	11.8777	2.79367	2.22898	7.62769	2.34807	4.67801	7.47405	2.44516	1.20433	1.65802	3.64632	1.74208	2.21074	9.23005	2.33117
ENSG00000205744	DENND1C	gene	ENSG00000205744.9	0.919435	0.166283	0.890972	5.43673	6.03468	7.39175	6.94763	6.65872	8.21974	6.46242	8.30475	8.25401	5.98548	6.70004	5.32196	5.88943	7.61961	6.52346	6.93631
ENSG00000118515	SGK1	gene	ENSG00000118515.11	1.27403	0.166482	0.890972	55.0411	86.4574	48.4167	26.8163	41.2023	34.1348	53.1001	55.0057	31.3693	32.9332	44.692	29.4091	46.0736	29.9034	21.3873	49.9985
ENSG00000147419	CCDC25	gene	ENSG00000147419.17	1.12857	0.16672	0.890972	1.96674	2.29676	1.91497	2.5881	1.68812	1.62823	1.50686	1.41821	1.10228	0.939461	1.73503	1.19402	2.24133	2.47325	2.45934	1.60022
ENSG00000123124	WWP1	gene	ENSG00000123124.13	1.09523	0.166818	0.890972	5.1103	4.50947	5.99807	4.13355	5.27033	4.98716	6.87319	5.24236	4.16446	4.78425	5.68441	4.01033	4.75007	5.21386	5.09246	5.92622
ENSG00000277687		gene	ENSG00000277687.1	1.21806	0.166849	0.890972	1.45308	2.3245	5.03058	2.20742	1.37766	0.681211	1.25901	1.0467	1.6717	1.05387	1.09324	1.46406	2.49084	1.0037	2.2304	1.05422
ENSG00000132603	NIP7	gene	ENSG00000132603.13	1.13841	0.166897	0.890972	7.22843	6.01372	6.10154	6.71494	7.19844	6.24249	6.30987	7.90651	4.31185	4.61625	6.51562	5.95643	4.80893	7.0009	5.50871	9.46115
ENSG00000147403	RPL10	gene	ENSG00000147403.16	0.906786	0.167096	0.890972	122.191	101.416	124.873	134.431	118.951	132.661	118.854	115.963	137.147	149.319	128.439	105.702	123.769	138.858	89.0679	135.801
ENSG00000259086		gene	ENSG00000259086.3	1.15195	0.167135	0.890972	2.47843	2.6874	3.40475	4.32967	4.20096	1.29932	1.87521	2.28212	1.75219	1.87345	1.53915	2.42626	3.80618	3.4159	3.0183	2.36974
ENSG00000134697	GNL2	gene	ENSG00000134697.12	0.911998	0.167178	0.890972	12.5115	13.1709	13.2779	16.9613	17.4314	17.9046	16.7525	15.7386	14.3234	16.8577	15.3786	15.3632	19.3066	19.235	15.3794	17.631
ENSG00000170144	HNRNPA3	gene	ENSG00000170144.20	1.23015	0.167199	0.890972	36.2701	32.4821	12.4422	13.8815	16.2599	15.1001	40.233	36.1788	33.6721	38.4038	18.5613	17.3901	19.8672	16.0194	19.76	41.2372
ENSG00000197265	GTF2E2	gene	ENSG00000197265.8	1.10453	0.167233	0.890972	3.65207	4.26477	4.92007	4.95209	5.64602	3.62526	4.66426	4.68222	3.39739	3.80636	4.15846	3.53225	4.06457	6.23802	6.12004	5.0179
ENSG00000196126	HLA-DRB1	gene	ENSG00000196126.11	0.305704	0.167273	0.890972	2.49118	25.7737	561.677	20.3967	2.2313	16.8106	42.9962	29.2617	718.291	73.3063	9.69862	26.6257	188.43	21.4125	26.059	2.48385
ENSG00000135390	ATP5MC2	gene	ENSG00000135390.17	0.940053	0.167278	0.890972	25.6935	24.8566	27.7331	28.488	25.2199	29.7769	27.7621	29.1555	27.0366	25.6526	23.4793	29.1046	28.9015	32.7335	24.8007	29.0993
ENSG00000168310	IRF2	gene	ENSG00000168310.10	1.24673	0.167295	0.890972	19.3438	10.0586	9.98407	17.1014	20.9175	12.2133	13.2025	9.82172	15.162	9.06186	8.92632	8.23944	8.08494	18.4348	20.788	9.6766
ENSG00000166575	TMEM135	gene	ENSG00000166575.16	1.10566	0.167381	0.890972	2.08548	1.34388	1.69054	1.34602	2.0292	1.47737	1.64964	1.84674	1.33844	1.64557	1.70825	2.01022	1.25629	1.16612	2.58723	1.68498
ENSG00000179134	SAMD4B	gene	ENSG00000179134.15	0.846579	0.167611	0.890972	5.29481	6.24523	5.48311	5.41646	5.58653	8.71788	7.86935	9.76063	12.654	7.44408	9.0744	5.22532	7.78442	5.82831	6.37939	10.0757
ENSG00000163131	CTSS	gene	ENSG00000163131.10	1.09536	0.167627	0.890972	802.263	903.433	776.87	763.697	788.679	681.364	702.851	752.826	585.309	752.385	682.419	832.387	689.519	935.105	806.797	902.14
ENSG00000135838	NPL	gene	ENSG00000135838.13	1.13971	0.167632	0.890972	12.1251	15.1714	16.029	14.8739	14.1412	11.0563	10.3132	11.3436	8.61792	10.4167	14.8156	15.9744	11.0695	12.9451	19.1024	12.5879
ENSG00000102595	UGGT2	gene	ENSG00000102595.19	1.09635	0.168013	0.890972	1.75043	1.40961	1.74646	1.67729	1.74827	1.01141	1.27393	1.06583	1.00598	1.1868	1.28146	1.29107	2.09471	1.34404	1.76653	1.04983
ENSG00000148296	SURF6	gene	ENSG00000148296.6	1.16356	0.168115	0.890972	2.60521	1.15423	3.23874	3.68483	1.66738	1.97549	1.96354	1.7551	1.96267	1.41536	1.54276	1.14716	0.795611	2.62697	2.20051	1.93398
ENSG00000179331	RAB39A	gene	ENSG00000179331.2	1.18888	0.168399	0.890972	1.98357	4.20547	2.68626	2.51654	5.49845	2.99344	2.51695	1.86726	2.8551	1.79479	1.69123	3.02006	2.15704	1.9888	3.55885	1.96813
ENSG00000266373		gene	ENSG00000266373.1	1.10272	0.16849	0.890972	1.34079	1.3672	0.948775	2.15196	1.8991	1.24553	1.8234	1.18538	1.42532	1.70195	1.55742	1.46199	1.48277	1.4749	1.85776	2.11477
ENSG00000153936	HS2ST1	gene	ENSG00000153936.16	1.08283	0.168528	0.890972	3.14927	2.16841	3.33742	2.73084	2.47709	2.66276	2.32113	2.24902	2.23445	2.90222	2.82685	2.41755	1.99671	2.30606	3.14083	2.84504
ENSG00000198744	MTCO3P12	gene	ENSG00000198744.5	0.478109	0.168557	0.890972	2.61911	2.97231	2.23371	2.90423	1.99461	2.36379	2.51642	152.7	2.65236	15.2368	2.93018	2.6214	3.19879	3.22607	1.87701	2.13279
ENSG00000235363	SNRPGP10	gene	ENSG00000235363.1	1.28407	0.168558	0.890972	2.28139	1.14969	2.79781	2.15436	3.91242	3.38527	2.58865	2.70188	1.32437	0.366332	1.1934	2.32319	1.11774	2.20855	2.26974	4.13789
ENSG00000001036	FUCA2	gene	ENSG00000001036.13	0.902691	0.168592	0.890972	22.5762	21.3131	22.6448	21.7504	18.4799	22.026	13.6627	19.3628	20.3518	18.5473	17.2055	19.7392	23.3864	20.8269	19.8885	13.3183
ENSG00000119471	HSDL2	gene	ENSG00000119471.14	1.10906	0.168729	0.890972	4.30667	5.22442	5.53301	5.56958	5.49135	4.33612	3.90784	4.66202	4.13185	5.30495	4.14185	4.64531	3.65639	4.92935	8.1861	4.60021
ENSG00000085265	FCN1	gene	ENSG00000085265.10	1.17064	0.16885	0.890972	361.823	774.879	376.386	364.194	389.681	319.107	322.873	381.435	413.984	384.663	355.44	299.014	343.646	359.541	419.678	415.293
ENSG00000135617	PRADC1	gene	ENSG00000135617.3	1.13495	0.168912	0.890972	2.58729	2.53653	2.90587	2.27287	2.68853	2.94891	4.27427	1.862	2.55426	2.57281	1.69057	1.94465	2.06382	2.61064	1.65465	2.64674
ENSG00000124177	CHD6	gene	ENSG00000124177.14	1.06597	0.16908	0.890972	6.00223	5.12436	5.69827	6.22446	5.83782	4.74151	5.55351	5.06917	4.85247	5.69133	5.26939	5.55688	4.28859	5.50431	4.52268	5.41186
ENSG00000212802	RPL15P3	gene	ENSG00000212802.4	0.895751	0.169335	0.890972	185.94	161.383	199.403	214.915	175.327	198.329	183.347	170.925	227.676	205.323	180.951	169.179	230.568	230.118	133.689	216.534
ENSG00000084754	HADHA	gene	ENSG00000084754.11	0.916115	0.169518	0.890972	55.7225	45.5164	59.4574	79.3976	64.1719	61.6544	49.3841	59.8018	59.342	63.9325	57.558	63.8065	57.0349	80.6006	68.0271	63.6369
ENSG00000137959	IFI44L	gene	ENSG00000137959.15	1.89789	0.169957	0.890972	2.60379	58.1763	3.19339	4.22238	22.2971	5.67532	17.311	21.0022	3.2337	2.14917	3.5837	11.4015	3.68137	3.11084	15.0678	4.78783
ENSG00000140853	NLRC5	gene	ENSG00000140853.15	1.23154	0.170219	0.890972	7.26195	16.7217	5.71429	8.64712	11.5825	9.55117	6.6265	8.66217	7.22052	5.30885	5.45687	6.68604	8.76396	8.15238	12.9326	9.53457
ENSG00000126264	HCST	gene	ENSG00000126264.9	0.91906	0.170332	0.890972	72.1766	79.7534	77.6538	70.09	53.3445	71.267	63.2672	81.7921	72.8104	74.7595	68.1933	73.0729	81.0947	77.9142	60.2491	77.4964
ENSG00000218175		gene	ENSG00000218175.2	0.87275	0.170395	0.890972	23.271	27.1296	22.3198	26.4877	22.7382	30.8487	24.8855	23.7263	33.8855	26.5271	25.0942	19.0818	28.9315	29.0332	15.1482	26.5532
ENSG00000134371	CDC73	gene	ENSG00000134371.11	1.07399	0.170552	0.890972	8.12241	10.1962	10.5066	9.67749	10.7753	8.9622	9.92399	9.97953	7.66242	8.98466	9.79569	10.8813	9.68948	8.91242	10.9616	11.052
ENSG00000010810	FYN	gene	ENSG00000010810.17	0.929404	0.170717	0.890972	12.8934	11.6933	15.2067	15.9485	16.3296	16.045	11.9653	14.5207	15.2693	15.3631	11.6886	13.3083	14.257	18.4774	17.9425	13.7696
ENSG00000144659	SLC25A38	gene	ENSG00000144659.11	1.10111	0.170719	0.890972	3.6147	3.83557	5.30486	4.66051	4.13256	3.21708	3.14312	3.46706	3.56993	2.27661	2.35264	2.72563	2.36782	4.85286	3.42968	2.47173
ENSG00000102543	CDADC1	gene	ENSG00000102543.14	1.16089	0.170871	0.890972	1.7328	1.4819	2.93679	2.40746	2.9477	1.38975	2.03132	2.25639	1.41178	1.23788	1.09626	2.45031	1.2635	2.77779	3.92214	1.62299
ENSG00000281005	LINC00921	gene	ENSG00000281005.1	0.914705	0.17111	0.890972	2.77268	1.58886	3.30869	2.64736	2.6969	2.13097	1.50245	2.78834	2.85519	2.0999	1.97809	2.11651	2.85411	2.5713	1.98876	2.11602
ENSG00000184232	OAF	gene	ENSG00000184232.8	0.865128	0.171147	0.890972	20.8024	14.9849	14.2203	22.1908	18.2072	25.8033	12.6214	19.7033	17.5578	19.5358	12.933	13.8933	17.8005	20.4515	16.2559	12.6604
ENSG00000115282	TTC31	gene	ENSG00000115282.19	1.22357	0.171226	0.890972	1.45991	3.94419	4.33406	4.83007	1.91715	1.77104	1.35878	1.64334	1.71898	1.29973	1.50947	1.24498	3.00879	1.82292	1.37625	3.17764
ENSG00000122483	CCDC18	gene	ENSG00000122483.17	1.15201	0.171253	0.890972	1.69857	1.53815	1.17442	1.48637	1.7146	1.35474	1.69078	1.9104	1.35652	1.59019	1.82774	1.81061	1.13716	1.59347	1.97045	4.22242
ENSG00000115211	EIF2B4	gene	ENSG00000115211.15	0.890509	0.171468	0.890972	3.60714	2.08926	4.20968	5.21616	4.76251	4.39992	2.83187	3.29681	4.24894	3.87158	3.39431	3.87429	2.70853	5.83093	4.40999	3.02051
ENSG00000100353	EIF3D	gene	ENSG00000100353.17	0.926103	0.171522	0.890972	40.1883	31.5241	49.0869	46.8663	36.884	44.0907	36.984	40.3097	44.9679	42.4202	34.1967	40.1213	41.4345	47.9439	37.5017	43.0868
ENSG00000173915	ATP5MD	gene	ENSG00000173915.14	1.0899	0.171536	0.890972	31.3085	36.3973	37.9466	39.7705	39.3286	35.2537	41.9053	30.5248	33.137	31.2046	25.8319	33.4482	39.3567	36.095	31.0741	35.2854
ENSG00000106771	TMEM245	gene	ENSG00000106771.12	1.10795	0.171601	0.890972	3.06097	1.81479	4.53688	3.67541	3.37352	2.66811	2.67064	2.70985	2.56618	2.71544	2.67693	2.99695	1.96254	3.13344	3.71396	3.59371
ENSG00000145337	PYURF	gene	ENSG00000145337.4	1.0919	0.171695	0.890972	30.2069	31.8039	47.7871	38.5816	30.2963	32.3011	34.7199	28.0325	28.435	27.9384	24.0139	27.4564	33.9788	34.0785	33.861	26.1783
ENSG00000170364	SETMAR	gene	ENSG00000170364.12	1.0723	0.172137	0.890972	1.51218	1.16471	1.66741	1.62828	2.05638	1.2435	1.24017	0.972874	1.27435	1.19064	1.12216	1.56666	1.40209	1.56289	1.27856	1.61461
ENSG00000135486	HNRNPA1	gene	ENSG00000135486.17	0.900327	0.172179	0.890972	30.086	23.3156	38.576	36.5847	31.1127	39.3955	34.5945	27.3047	33.4735	33.9664	32.3794	37.1292	39.7099	42.1989	32.544	36.7442
ENSG00000109458	GAB1	gene	ENSG00000109458.8	1.07222	0.172393	0.890972	1.4777	1.0653	1.85227	1.53518	1.59561	1.48015	1.54364	1.33518	1.03484	1.29599	1.21112	1.43615	1.00549	1.73558	1.81501	1.41715
ENSG00000104825	NFKBIB	gene	ENSG00000104825.16	0.711634	0.17244	0.890972	4.63448	7.40689	7.72554	3.12176	10.462	13.6395	4.60401	14.5232	7.24311	14.3529	6.08233	4.0044	4.97671	4.94817	2.35252	5.68461
ENSG00000167280	ENGASE	gene	ENSG00000167280.16	0.809484	0.172498	0.890972	6.88446	4.16426	8.16971	4.18379	8.33073	4.35989	2.54051	6.63604	8.13795	9.76648	6.16909	4.56332	4.77377	6.71455	6.44823	3.59957
ENSG00000117448	AKR1A1	gene	ENSG00000117448.13	0.922682	0.172702	0.890972	20.166	21.9902	17.4089	24.8806	21.2479	22.4691	18.103	20.1189	20.7004	18.9416	20.0977	20.0052	20.4994	23.2166	18.876	14.9013
ENSG00000160999	SH2B2	gene	ENSG00000160999.10	0.8739	0.172784	0.890972	2.21983	4.02508	2.64762	1.99759	3.04874	4.08329	3.13988	4.51853	3.68844	4.05946	2.41659	2.85889	2.81019	2.53813	2.01033	2.74505
ENSG00000147416	ATP6V1B2	gene	ENSG00000147416.10	1.13628	0.1728	0.890972	129.215	173.177	71.0307	125.013	146.705	111.582	135.463	129.77	125.667	111.476	141.19	121.307	104.772	115.539	132.961	150.355
ENSG00000110696	C11orf58	gene	ENSG00000110696.9	1.12963	0.172856	0.890972	11.0752	12.5688	12.7071	8.81424	12.9329	7.84217	7.34847	6.9699	10.1777	8.52688	8.80236	8.53297	11.5626	9.86483	12.3466	8.6544
ENSG00000220205	VAMP2	gene	ENSG00000220205.8	1.15372	0.173332	0.890972	12.7295	10.5518	13.9496	9.87759	8.7762	10.0027	14.3432	15.4583	10.89	9.76832	9.31892	7.3808	7.62417	9.70595	9.87821	11.6152
ENSG00000131236	CAP1	gene	ENSG00000131236.16	1.05253	0.173533	0.890972	161.162	169.36	138.693	154.769	160.536	159.228	165.633	162.805	153.762	139.983	136.132	157.209	149.78	167.513	168.393	163.596
ENSG00000205534	SMG1P2	gene	ENSG00000205534.6	1.10074	0.17355	0.890972	2.08843	1.4975	1.77453	2.12655	2.04332	1.26804	2.18606	1.65193	1.75504	1.44166	1.58527	1.4426	2.28338	2.01408	1.38927	2.48508
ENSG00000139832	RAB20	gene	ENSG00000139832.4	1.28767	0.173574	0.890972	32.2729	42.4782	47.8671	16.8856	24.4913	18.1164	26.7567	29.3735	16.1142	21.7137	37.5201	20.0667	29.4554	35.7246	30.5107	48.3801
ENSG00000105397	TYK2	gene	ENSG00000105397.13	0.924015	0.17372	0.890972	14.9625	16.1803	15.6713	17.2103	15.0608	14.976	12.4533	16.9906	18.2942	16.7791	14.1781	12.5236	14.2945	15.5879	12.8757	12.3679
ENSG00000106952	TNFSF8	gene	ENSG00000106952.7	0.821266	0.173856	0.890972	40.4277	46.3078	47.2186	90.6584	102.469	71.1628	45.4625	62.0744	80.91	56.9109	61.8857	64.4706	90.5639	75.3334	52.9163	88.226
ENSG00000060971	ACAA1	gene	ENSG00000060971.17	0.935511	0.173965	0.890972	6.85889	7.53472	10.0563	8.84296	8.91412	7.17202	7.30298	7.51678	9.27002	7.67143	8.07582	7.25553	7.08278	10.8301	8.06243	6.12663
ENSG00000066336	SPI1	gene	ENSG00000066336.11	0.889551	0.174	0.890972	95.7729	117.771	77.9105	95.9722	101.284	120.052	100.963	114.9	139.955	116.309	100.582	84.9116	111.919	84.9404	74.0558	92.5006
ENSG00000170876	TMEM43	gene	ENSG00000170876.7	0.887031	0.174024	0.890972	33.8606	28.5373	27.3277	38.3283	31.1718	41.9483	21.2725	26.1632	36.3127	31.5653	26.0626	26.7224	27.681	40.1022	30.1876	25.6941
ENSG00000112640	PPP2R5D	gene	ENSG00000112640.14	0.90912	0.174358	0.890972	4.00595	3.13268	4.4563	4.68447	4.89961	4.9387	3.66251	4.53003	4.92092	4.64796	3.55993	3.81634	3.45896	5.73834	5.73526	3.14135
ENSG00000276900		gene	ENSG00000276900.1	1.22724	0.174438	0.890972	5.45784	7.96399	6.89051	3.99468	8.04946	3.9222	8.00651	8.12023	7.19637	3.441	4.97882	5.66569	5.06125	7.49218	5.52017	11.3655
ENSG00000010671	BTK	gene	ENSG00000010671.15	1.10513	0.174592	0.890972	25.9716	24.7201	27.4188	32.737	24.9326	22.306	32.1082	23.397	22.7017	24.3319	23.8599	24.5799	19.0062	32.8748	25.3357	23.4279
ENSG00000170606	HSPA4	gene	ENSG00000170606.14	1.11322	0.174795	0.890972	17.1886	13.3046	16.2777	26.098	21.8157	15.8825	14.5251	13.6678	15.4777	13.7733	13.0403	15.2668	13.2082	21.637	20.6709	16.6353
ENSG00000142102	PGGHG	gene	ENSG00000142102.15	1.15955	0.174818	0.890972	2.357	5.02076	4.6828	2.96721	5.98734	4.14708	3.61265	3.1759	3.15623	2.82584	3.21172	2.04887	2.54902	4.43106	4.23777	3.98371
ENSG00000123643	SLC36A1	gene	ENSG00000123643.12	0.660559	0.174833	0.890972	1.45082	8.34828	1.96482	2.73082	10.5216	9.08322	8.68737	9.55101	11.3086	2.33878	7.69129	6.5269	9.51345	10.7693	10.0358	3.34137
ENSG00000197872	FAM49A	gene	ENSG00000197872.11	0.830574	0.175009	0.890972	72.4033	52.9145	48.7881	67.1511	78.6903	70.4479	82.0521	61.4686	73.695	97.6681	65.5138	98.9354	67.5968	59.6842	54.9128	33.7736
ENSG00000150712	MTMR12	gene	ENSG00000150712.10	0.926828	0.175485	0.890972	3.99899	3.79729	7.07046	6.46039	6.0749	5.82108	5.00079	4.73974	6.21136	5.82486	4.67983	4.65284	5.01246	6.76046	5.92244	4.8732
ENSG00000270419	CAHM	gene	ENSG00000270419.1	1.14184	0.175675	0.890972	2.93748	1.92995	2.26677	1.0316	1.28778	1.50132	2.572	1.77773	1.57205	1.65994	1.87016	1.06682	1.81727	1.06407	1.25593	1.38896
ENSG00000119402	FBXW2	gene	ENSG00000119402.16	0.866239	0.175776	0.890972	8.68833	5.70079	9.40001	10.7186	9.20233	9.28071	5.76503	8.72372	9.43612	8.49602	7.7252	13.0189	7.05296	9.95537	12.8104	6.11835
ENSG00000166908	PIP4K2C	gene	ENSG00000166908.17	1.13289	0.175885	0.890972	2.6692	4.03478	3.00958	2.83038	3.22814	2.434	2.32191	3.71159	2.2741	1.64238	1.81063	2.43967	2.24673	2.89817	3.91829	2.07234
ENSG00000251194		gene	ENSG00000251194.2	0.831095	0.176004	0.890972	20.2712	17.6252	21.4746	15.7708	11.8272	26.4628	21.6337	19.169	23.5751	19.062	19.0896	20.0234	24.6914	11.801	10.9993	12.1965
ENSG00000198382	UVRAG	gene	ENSG00000198382.8	1.11843	0.176015	0.890972	10.8948	10.3179	12.0425	12.3127	11.4852	6.13731	8.84838	7.04407	9.61919	9.78611	8.16753	8.62316	10.558	12.3246	10.6049	8.08163
ENSG00000168591	TMUB2	gene	ENSG00000168591.15	1.16983	0.176088	0.890972	4.91559	5.88968	6.87212	6.44411	6.19077	5.19682	5.53449	3.01726	5.88542	4.36141	2.44989	4.32396	4.3057	5.41746	6.48599	2.75046
ENSG00000086065	CHMP5	gene	ENSG00000086065.13	1.17877	0.176134	0.890972	12.0038	26.0531	12.587	15.5412	19.8991	14.3935	20.3591	21.991	13.3834	11.5003	14.0966	17.0233	13.1966	14.4316	19.6397	15.8239
ENSG00000023697	DERA	gene	ENSG00000023697.12	1.09525	0.176292	0.890972	8.09006	6.20303	7.18548	9.27335	9.04573	7.19238	6.25299	5.82782	5.86843	5.7566	5.51988	5.96968	7.67069	8.45897	9.30881	5.97993
ENSG00000260822		gene	ENSG00000260822.1	1.13855	0.176348	0.890972	2.86833	2.00872	2.89019	3.13743	2.71593	2.57472	1.78684	2.09885	2.05865	2.6227	1.88033	2.21001	1.68468	2.94497	5.08883	2.89863
ENSG00000137074	APTX	gene	ENSG00000137074.18	1.05704	0.176633	0.890972	2.91405	2.46072	3.11113	3.66035	3.2163	3.29959	2.89176	2.75501	2.65817	2.18685	2.33202	2.75773	2.80237	3.1596	3.30059	2.96065
ENSG00000234636	MED14OS	gene	ENSG00000234636.2	1.11978	0.176657	0.890972	2.86638	3.71351	3.59823	2.81326	2.56678	2.38537	3.17207	2.60709	1.80309	3.06225	2.73605	3.08505	3.4168	2.64687	2.0126	4.03306
ENSG00000164347	GFM2	gene	ENSG00000164347.17	1.06712	0.176763	0.890972	2.77625	2.64909	3.33791	4.20712	3.23353	2.75079	2.99896	2.83925	2.55319	2.38492	2.81841	2.63493	2.53562	4.04604	3.47611	3.11931
ENSG00000198517	MAFK	gene	ENSG00000198517.9	1.42326	0.176821	0.890972	12.8141	19.5174	8.47082	8.57901	9.55625	2.06425	13.9006	10.3972	16.8998	15.7065	16.4766	8.79189	3.67946	8.43583	6.94095	16.886
ENSG00000178035	IMPDH2	gene	ENSG00000178035.11	0.872517	0.17686	0.890972	10.5903	7.14829	13.5155	16.1409	14.1181	14.5992	11.7194	10.2849	12.2142	13.234	12.6411	13.0649	10.7378	17.5209	9.21116	13.4377
ENSG00000148303	RPL7A	gene	ENSG00000148303.16	0.911559	0.176873	0.890972	312.337	242.488	314.229	355.613	290.964	338.535	301.639	290.259	353.873	324.811	294.053	295.48	301.499	411.7	257.507	352.976
ENSG00000102103	PQBP1	gene	ENSG00000102103.15	0.918429	0.176889	0.890972	12.3441	10.1054	11.5048	11.5463	15.13	13.1988	9.86613	12.5121	12.9998	11.6964	12.8731	12.5798	10.184	14.9481	10.5625	13.3294
ENSG00000157181	ODR4	gene	ENSG00000157181.15	1.07644	0.176947	0.890972	3.53184	3.68833	4.17175	5.09139	5.48756	3.61873	3.05775	3.96495	3.55242	3.32951	3.42406	3.45222	3.10333	4.76268	4.28186	4.76962
ENSG00000106635	BCL7B	gene	ENSG00000106635.7	0.879066	0.176947	0.890972	13.7894	12.5552	16.1719	15.5632	17.9772	16.9067	21.3282	23.4358	18.8687	18.7139	16.4572	15.5977	23.1209	13.3817	15.0938	14.1225
ENSG00000143344	RGL1	gene	ENSG00000143344.15	1.37782	0.176965	0.890972	3.14209	13.374	2.85609	1.98573	3.05899	2.59691	3.08259	1.62481	3.07346	1.10481	2.9378	1.53646	1.43629	3.05784	1.58882	1.936
ENSG00000093144	ECHDC1	gene	ENSG00000093144.18	1.09908	0.177287	0.890972	5.58956	5.01749	5.28428	4.92092	4.95472	4.86373	4.60384	4.89721	5.2493	4.70667	4.91701	5.2001	4.66741	4.31941	8.57513	5.25872
ENSG00000009954	BAZ1B	gene	ENSG00000009954.10	1.11761	0.177351	0.890972	5.43841	3.19858	5.9033	6.07272	7.7455	4.88078	4.08026	4.448	4.78404	3.85582	4.17758	4.10084	3.70472	6.18817	6.9891	5.68924
ENSG00000170385	SLC30A1	gene	ENSG00000170385.9	1.28719	0.177441	0.890972	13.1631	13.3136	12.6129	9.69607	8.65078	15.6554	6.47946	6.54725	8.68679	5.7769	4.78667	8.74544	5.98093	5.97713	16.6492	5.33657
ENSG00000274845		gene	ENSG00000274845.1	1.21828	0.177515	0.890972	2.59179	2.90184	3.67801	4.00157	2.57504	1.69679	2.85703	3.8775	2.74554	1.67257	3.38571	1.32247	0.946616	2.10224	1.60601	3.01034
ENSG00000101888	NXT2	gene	ENSG00000101888.11	1.16273	0.178007	0.890972	5.36371	3.33794	3.76515	2.616	3.61504	3.24497	4.65871	3.41068	2.68926	3.24628	5.0985	5.15449	2.94827	2.59738	6.12161	3.19839
ENSG00000141580	WDR45B	gene	ENSG00000141580.15	0.874369	0.178177	0.890972	17.3683	17.7288	27.6059	26.0697	22.9575	20.5326	26.2034	30.0865	23.3133	31.574	19.4124	25.3328	21.2995	33.3431	20.4229	24.1886
ENSG00000133997	MED6	gene	ENSG00000133997.11	1.07737	0.17824	0.890972	4.8636	4.51462	6.39866	5.88248	6.00829	4.45789	4.67018	4.75397	4.21826	3.55506	3.42401	4.02589	5.87055	5.10836	4.96456	3.83023
ENSG00000163154	TNFAIP8L2	gene	ENSG00000163154.5	1.19125	0.178242	0.890972	9.91521	9.23426	11.6077	13.3912	15.474	9.99743	6.51431	8.88217	8.61805	4.24277	5.59815	7.82336	5.23322	15.7099	14.8903	7.27282
ENSG00000164164	OTUD4	gene	ENSG00000164164.16	0.837735	0.178347	0.890972	14.184	11.4564	7.63529	13.5185	18.4661	18.9568	18.9449	18.5193	17.6172	24.5794	22.8016	20.1689	25.5407	10.1133	16.413	21.0133
ENSG00000166401	SERPINB8	gene	ENSG00000166401.14	0.875334	0.178353	0.890972	15.8375	14.5995	10.3159	14.8606	18.181	20.4428	12.5417	17.4865	15.501	15.4245	17.4691	23.3018	15.1227	18.4776	15.2068	21.7163
ENSG00000173535	TNFRSF10C	gene	ENSG00000173535.14	1.19784	0.178356	0.890972	1.63349	3.91133	2.11195	1.86348	1.9641	2.5141	1.78965	2.02688	1.15927	1.39237	1.73714	2.3134	1.54714	1.82021	4.77921	1.88119
ENSG00000172197	MBOAT1	gene	ENSG00000172197.10	0.905314	0.178383	0.890972	20.637	12.9911	22.2494	22.6166	24.0808	20.8921	19.4491	18.5127	20.1045	18.5405	16.8651	19.9405	21.3141	24.4743	17.1026	14.8749
ENSG00000183291	SELENOF	gene	ENSG00000183291.15	0.7423	0.178703	0.890972	17.1002	15.9829	45.7386	43.1685	18.8245	15.2058	14.1341	42.454	38.9135	14.0328	40.0005	16.1985	43.4139	18.7205	18.3592	16.1328
ENSG00000112679	DUSP22	gene	ENSG00000112679.14	0.790583	0.178868	0.890972	3.91472	3.88625	15.8397	4.61618	3.78069	7.28912	3.00147	7.87249	6.28491	5.62484	4.83024	5.83465	3.31326	5.19998	3.39914	4.91061
ENSG00000111679	PTPN6	gene	ENSG00000111679.16	1.16446	0.178901	0.890972	42.3789	74.3607	46.7146	54.9942	66.3695	64.3822	67.9559	45.2378	54.3872	48.7988	54.7092	31.4242	48.238	56.4599	53.2776	62.635
ENSG00000145703	IQGAP2	gene	ENSG00000145703.15	0.882358	0.179159	0.890972	17.0826	16.5422	24.585	33.7115	22.8393	27.0805	11.6157	19.6426	19.1965	22.0623	17.24	22.3915	16.8881	24.9926	28.8155	15.7919
ENSG00000135334	AKIRIN2	gene	ENSG00000135334.8	1.24432	0.179404	0.890972	69.5496	81.7305	117.472	54.4446	92.7512	60.0003	120.379	126.545	70.4996	52.8893	71.5242	65.4162	62.2795	102.32	100.256	123.382
ENSG00000197122	SRC	gene	ENSG00000197122.11	0.810174	0.179432	0.890972	44.4588	49.4334	10.3592	24.6894	31.8706	53.2345	52.1148	40.933	50.6956	53.1912	61.9006	45.814	41.6927	21.5169	14.0421	45.3671
ENSG00000136940	PDCL	gene	ENSG00000136940.13	1.10969	0.17963	0.890972	3.46566	3.28833	3.5951	3.61311	3.97204	2.24864	3.60153	3.07595	2.71356	4.18957	3.56082	4.18302	2.92059	3.98831	4.71351	4.03353
ENSG00000188906	LRRK2	gene	ENSG00000188906.15	1.21402	0.179642	0.890972	29.2355	26.424	23.6835	21.7235	35.5202	20.4707	17.9217	24.6088	15.9002	15.8253	18.0355	19.9906	17.6379	21.0879	39.8882	12.3475
ENSG00000140526	ABHD2	gene	ENSG00000140526.17	1.08949	0.179778	0.890972	16.932	14.826	17.891	19.64	16.1562	13.0896	12.2242	15.0393	15.3961	13.8444	15.9158	14.243	14.632	15.5809	23.6128	14.9982
ENSG00000166295	ANAPC16	gene	ENSG00000166295.8	1.05668	0.17995	0.890972	15.0697	12.8607	17.6369	16.2256	14.8692	15.4273	13.9687	13.481	14.0803	11.8028	12.8518	11.2461	15.0821	15.0033	14.2881	14.4964
ENSG00000033800	PIAS1	gene	ENSG00000033800.13	1.10181	0.179955	0.890972	9.67128	8.61511	11.7772	12.917	14.2767	9.29359	10.3076	10.5687	9.88853	10.3445	10.1909	11.1025	7.29236	11.3507	14.0796	11.2024
ENSG00000179921	GPBAR1	gene	ENSG00000179921.14	1.14864	0.179975	0.890972	2.82232	4.3869	2.22761	2.69515	3.14614	2.82664	3.13891	3.19046	2.62994	2.33764	2.38591	1.41027	1.90197	3.78086	3.23184	2.77446
ENSG00000183199	HSP90AB3P	gene	ENSG00000183199.6	1.0938	0.18003	0.890972	1.50054	1.29325	1.44791	1.7933	1.81881	1.23771	1.62828	1.57424	1.1947	1.24969	1.35013	1.1867	1.48682	1.94576	1.31153	2.44707
ENSG00000148356	LRSAM1	gene	ENSG00000148356.13	0.937296	0.180043	0.890972	2.25934	2.25116	2.58641	2.72349	2.25599	2.48894	1.96124	2.55818	3.2653	2.09135	2.00368	2.05484	1.96599	2.93815	2.27931	2.0323
ENSG00000173757	STAT5B	gene	ENSG00000173757.9	0.938067	0.180052	0.890972	20.2378	16.9609	19.9874	20.1999	20.3759	19.8931	15.2304	18.6189	18.9728	20.0297	17.6007	20.6734	17.6268	20.3474	21.4	14.8679
ENSG00000239884	RN7SL608P	gene	ENSG00000239884.3	0.913506	0.180525	0.890972	8.89236	7.92169	5.75322	8.04821	10.5165	10.5614	8.96766	10.3363	8.02985	9.45096	9.71461	9.52937	9.12315	10.1876	9.42728	9.26221
ENSG00000139372	TDG	gene	ENSG00000139372.14	0.840811	0.180592	0.890972	2.73008	3.51993	2.38391	3.34729	2.94543	4.91468	2.20721	2.732	2.36261	2.4065	4.54518	5.44541	2.35013	5.28133	2.87802	3.282
ENSG00000131778	CHD1L	gene	ENSG00000131778.18	0.881575	0.180634	0.890972	9.58584	5.32275	11.6496	11.9494	6.46031	9.66086	7.43257	7.67327	9.19773	6.65599	8.31826	9.24944	9.84623	11.4052	8.52714	7.13982
ENSG00000104325	DECR1	gene	ENSG00000104325.6	1.11736	0.180661	0.890972	9.37256	12.405	11.3642	14.8438	13.9108	9.78234	10.2884	12.7502	12.0768	9.00108	7.208	7.29763	10.7666	13.3366	13.548	11.3137
ENSG00000171940	ZNF217	gene	ENSG00000171940.13	0.772247	0.180667	0.890972	34.048	20.9906	24.4541	32.3142	28.7384	34.3313	21.9199	22.182	46.8233	35.5394	31.3558	63.4416	21.309	25.3038	38.039	13.3813
ENSG00000066044	ELAVL1	gene	ENSG00000066044.14	1.0471	0.180924	0.890972	4.65279	3.8485	4.21686	4.18001	4.46088	4.46171	4.32716	3.80948	4.48097	4.0713	4.12862	3.83217	3.7472	4.56918	4.73605	4.69309
ENSG00000265531	FCGR1CP	gene	ENSG00000265531.3	1.27757	0.181081	0.890972	1.17148	5.89271	2.35274	3.24628	3.09533	2.84235	2.12409	1.94572	1.2829	0.86651	1.24118	1.34274	3.86634	1.99642	4.19937	1.77129
ENSG00000171488	LRRC8C	gene	ENSG00000171488.14	0.822041	0.181295	0.890972	10.9923	9.7708	7.91989	9.65645	20.664	14.484	11.9781	9.52088	21.4403	17.9088	17.4714	18.4103	15.4171	9.86694	12.0875	14.1666
ENSG00000096872	IFT74	gene	ENSG00000096872.15	0.905373	0.181628	0.890972	1.16467	1.06667	2.1911	1.315	1.35141	1.93207	1.18015	1.77774	1.11156	0.888897	1.27043	1.84063	1.09646	2.02049	1.31084	1.15852
ENSG00000157600	TMEM164	gene	ENSG00000157600.11	1.25691	0.181634	0.890972	16.5763	17.1472	17.0927	17.5496	16.211	18.3417	13.9297	13.6923	17.3383	15.8909	10.5755	9.87131	17.3431	4.8087	19.038	12.0636
ENSG00000005339	CREBBP	gene	ENSG00000005339.14	1.04885	0.181652	0.890972	11.6525	11.5457	11.9277	12.4798	12.3149	10.8221	11.9429	12.4774	11.726	11.6273	12.4713	12.3971	10.7586	11.8433	12.264	14.7277
ENSG00000169991	IFFO2	gene	ENSG00000169991.10	0.737028	0.181822	0.890972	17.8892	10.924	15.0575	13.1907	7.62543	28.611	9.21403	11.6382	13.6652	11.9662	7.87341	10.7914	15.7955	11.007	10.2311	2.9746
ENSG00000066697	MSANTD3	gene	ENSG00000066697.14	0.827046	0.181855	0.890972	4.44088	1.23755	1.41166	1.09261	1.16533	3.23974	2.0418	1.80154	3.17951	2.63262	2.14395	4.14385	1.99862	1.10952	1.16724	1.49279
ENSG00000229132	EIF4A1P10	gene	ENSG00000229132.2	1.10391	0.18186	0.890972	3.21488	2.77341	2.56024	2.41074	2.13961	2.919	3.14834	2.926	2.04545	2.16115	1.84709	2.56695	2.99335	2.70306	2.23368	3.92206
ENSG00000223612		gene	ENSG00000223612.3	0.806087	0.181905	0.890972	1.45145	2.78273	1.17552	3.3016	2.43909	3.48477	1.92938	1.61762	5.19514	4.5648	2.73228	3.00111	3.19805	2.01992	1.46499	4.03162
ENSG00000120686	UFM1	gene	ENSG00000120686.11	1.06516	0.182228	0.890972	22.9972	24.4885	23.0613	20.8355	23.102	21.9007	24.0234	24.4916	19.8729	21.515	24.6727	23.214	23.3088	20.9957	20.3071	29.9047
ENSG00000073849	ST6GAL1	gene	ENSG00000073849.14	1.2561	0.18265	0.890972	5.15933	3.01058	4.86045	4.73537	4.14311	4.62696	5.73647	2.83609	4.24841	3.33257	0.678118	3.93869	3.587	5.08242	4.76193	4.17006
ENSG00000141503	MINK1	gene	ENSG00000141503.15	0.926176	0.182672	0.890972	8.15879	6.38252	12.5018	12.2219	9.88448	10.3529	7.62715	10.4252	10.5812	9.19897	8.68634	7.46843	8.64334	11.3918	11.938	8.69023
ENSG00000137177	KIF13A	gene	ENSG00000137177.19	0.924802	0.182797	0.890972	8.63145	8.11799	9.99519	11.5654	10.1395	10.0843	7.73171	9.17181	9.20941	9.29338	9.64147	9.64581	8.72049	11.3944	12.9306	6.77481
ENSG00000150779	TIMM8B	gene	ENSG00000150779.11	0.75608	0.182934	0.890972	3.5805	7.17501	14.8157	12.0661	12.5687	11.6253	12.9051	12.8177	11.2581	3.0905	9.35392	10.2258	12.9793	15.2292	9.51876	3.52736
ENSG00000130303	BST2	gene	ENSG00000130303.12	1.23826	0.182948	0.890972	47.4841	138.27	46.5183	46.0313	72.6238	55.1373	73.998	71.7699	63.5553	46.2901	48.4066	43.9367	40.4222	51.2345	55.5038	52.6942
ENSG00000244313		gene	ENSG00000244313.3	0.901375	0.183168	0.890972	291.983	244.05	303.757	342.381	279.272	334.514	279.76	278.959	368.171	338.669	317.348	243.393	300.863	341.054	223.871	346.497
ENSG00000121807	CCR2	gene	ENSG00000121807.5	1.48311	0.18319	0.890972	15.3042	9.39045	11.9946	17.5178	16.2245	6.85144	2.60256	2.42211	9.82055	4.38428	4.53483	6.59535	6.61521	8.5412	40.9835	2.97013
ENSG00000114209	PDCD10	gene	ENSG00000114209.14	1.12155	0.183317	0.890972	8.54995	8.66038	7.98402	9.10431	10.3119	8.2856	7.31195	7.98135	6.10494	4.86637	6.93156	10.089	6.72227	9.36093	9.58752	8.05637
ENSG00000135074	ADAM19	gene	ENSG00000135074.15	0.786863	0.183802	0.890972	18.2691	16.51	6.16662	15.9993	20.0392	24.9284	17.1543	16.0688	24.7307	33.2224	42.2826	23.4876	15.398	10.4857	12.1049	21.872
ENSG00000172869	DMXL1	gene	ENSG00000172869.14	1.06872	0.183836	0.890972	4.43689	5.47807	5.25231	5.05474	4.45968	4.25623	3.87816	4.08471	3.54782	3.87676	4.89822	4.46357	4.23165	4.48183	5.34412	3.87253
ENSG00000130311	DDA1	gene	ENSG00000130311.10	1.25017	0.183845	0.890972	3.03598	3.44153	1.02339	2.7627	3.97382	2.96133	3.51417	1.48789	3.35884	1.19495	1.18878	3.11764	2.89073	3.23973	2.74201	4.53668
ENSG00000197747	S100A10	gene	ENSG00000197747.8	0.88909	0.183847	0.890972	444.417	525.793	356.754	532.578	392.411	582.197	500.165	449.88	559.237	493.928	395.013	490.224	586.48	455.226	323.831	440.093
ENSG00000127589	TUBBP1	gene	ENSG00000127589.4	0.842507	0.184453	0.890972	1.93131	1.44713	1.86631	0.263327	2.1189	2.13961	2.16544	1.6495	2.30267	1.84649	1.75991	2.00984	1.49779	2.81495	1.36173	1.19812
ENSG00000139239	RPL14P1	gene	ENSG00000139239.7	0.906113	0.184597	0.890972	188.67	156.894	211.644	247.823	204.995	199.772	218.391	193.464	228.641	226.505	175.028	214.453	231.528	262.165	163.838	215.496
ENSG00000115694	STK25	gene	ENSG00000115694.14	0.929962	0.184606	0.890972	1.77685	1.96686	2.18449	2.14773	2.32687	2.15704	1.77224	2.23795	3.00566	2.30777	2.31423	1.92009	1.55508	2.58895	2.33063	2.15037
ENSG00000246067	RAB30-AS1	gene	ENSG00000246067.7	1.12173	0.184626	0.890972	2.02007	2.77769	2.17113	1.1004	1.85338	1.57374	1.4877	1.53334	1.90456	1.0397	1.50119	1.61874	1.38461	1.21925	1.30117	1.54041
ENSG00000105325	FZR1	gene	ENSG00000105325.13	0.884569	0.184836	0.890972	2.09437	2.43664	2.0992	2.21936	2.87215	3.24585	2.7432	3.33997	4.49327	3.55499	2.8491	1.72501	2.43989	2.44957	2.36336	2.86967
ENSG00000143751	SDE2	gene	ENSG00000143751.9	1.17831	0.185256	0.890972	23.8702	33.063	36.638	19.3716	19.6933	19.4699	34.3305	25.7827	14.7992	24.3775	29.1296	22.8552	29.8643	21.3931	24.2507	25.6469
ENSG00000167862	MRPL58	gene	ENSG00000167862.9	1.06333	0.185276	0.890972	2.74795	2.51829	4.68686	4.70136	3.76644	3.203	2.33958	2.6292	2.30661	2.1258	2.03431	2.57331	2.81238	3.9874	3.88602	2.19987
ENSG00000267040		gene	ENSG00000267040.6	1.09008	0.185328	0.890972	2.28042	2.68047	1.87132	1.71401	2.64899	2.34242	2.26188	2.31914	1.99505	1.95867	2.33178	1.82182	1.46555	2.41156	2.07047	2.94005
ENSG00000124786	SLC35B3	gene	ENSG00000124786.10	1.12061	0.185572	0.890972	7.46086	6.47979	4.17773	5.70086	6.93523	6.03568	6.14812	6.22657	6.14644	5.48867	5.03038	6.74171	3.49463	5.5804	6.9386	5.74956
ENSG00000186918	ZNF395	gene	ENSG00000186918.13	0.899423	0.185621	0.890972	3.59842	2.69839	5.41141	4.51536	3.07385	3.57318	2.17503	3.70208	3.6907	4.0682	3.26571	2.48996	5.01585	4.50646	3.91665	3.66318
ENSG00000139190	VAMP1	gene	ENSG00000139190.16	0.851018	0.185648	0.890972	5.43475	2.91124	4.628	6.21619	5.9357	6.14769	6.32996	5.37589	4.79779	6.37088	8.00597	8.45728	4.4347	8.35402	4.92005	6.43175
ENSG00000135211	TMEM60	gene	ENSG00000135211.5	1.17626	0.185733	0.890972	8.95278	8.39802	8.53179	7.74523	13.0243	6.10357	7.38941	7.9154	6.50404	5.70721	5.67325	8.84362	4.0016	8.62731	7.9731	4.97144
ENSG00000111596	CNOT2	gene	ENSG00000111596.12	0.857068	0.186126	0.890972	3.51935	3.5316	5.11412	4.79264	7.47351	6.16318	3.7445	5.31472	5.32704	3.62045	3.23607	7.32041	4.50902	7.59987	4.16306	5.6434
ENSG00000104872	PIH1D1	gene	ENSG00000104872.10	1.06847	0.186212	0.890972	3.54377	4.48183	4.81552	5.28199	3.94707	4.34658	3.91422	3.84425	3.89841	3.07783	3.78263	3.81042	3.29429	5.07118	4.7184	4.45201
ENSG00000007944	MYLIP	gene	ENSG00000007944.14	1.22159	0.186292	0.890972	15.5683	14.3935	10.4477	5.12159	9.87395	8.26289	14.5058	12.3426	4.90017	10.4186	13.6914	12.6811	6.28856	8.47814	7.96913	9.47897
ENSG00000077254	USP33	gene	ENSG00000077254.14	1.09559	0.186406	0.890972	7.38834	5.73707	8.00568	8.31644	8.13517	7.79282	6.116	6.47354	5.83516	5.62664	6.12227	5.57824	5.32848	7.96253	10.6222	5.82677
ENSG00000115091	ACTR3	gene	ENSG00000115091.11	1.095	0.186759	0.890972	45.629	51.0146	29.3144	33.9527	46.722	44.1128	52.4685	50.7038	43.9714	41.9793	47.068	51.302	36.976	34.9355	41.6869	63.6124
ENSG00000141258	SGSM2	gene	ENSG00000141258.12	0.931563	0.187117	0.890972	3.19281	2.81283	3.24643	2.56198	2.77163	3.18074	1.97195	3.30989	2.93738	3.22662	3.01933	2.22043	2.74738	3.11412	2.77707	2.81971
ENSG00000108175	ZMIZ1	gene	ENSG00000108175.16	0.874696	0.187169	0.890972	48.3562	47.0316	31.5022	48.0024	40.4347	45.8231	46.9563	50.7011	49.8155	60.198	60.8399	48.9199	71.8943	34.6408	29.2279	56.343
ENSG00000009335	UBE3C	gene	ENSG00000009335.17	1.03708	0.187312	0.890972	6.09577	6.50079	7.29695	6.54076	6.48519	6.29002	6.22153	6.53911	5.58108	6.05903	6.11992	5.48951	6.42994	6.94212	7.20724	6.29691
ENSG00000236876	TMSB4XP1	gene	ENSG00000236876.3	1.13698	0.187333	0.890972	55.6095	67.6481	56.8742	61.0678	50.7936	58.5129	66.5649	50.1491	54.6448	37.9399	36.9832	55.5236	71.6993	60.4823	55.8062	63.6285
ENSG00000127415	IDUA	gene	ENSG00000127415.12	0.920602	0.187337	0.890972	2.10997	1.5486	1.69814	1.89419	1.48004	1.83988	1.73786	1.91179	2.40748	2.05978	2.12205	1.19553	1.68992	1.97555	1.40107	1.46983
ENSG00000127954	STEAP4	gene	ENSG00000127954.12	0.733883	0.18742	0.890972	3.47856	8.36233	4.04593	4.04146	7.45421	10.4344	3.43127	3.55639	13.3024	4.29229	6.20246	7.47434	3.18125	4.46167	1.78215	3.43937
ENSG00000211643	IGLV5-52	gene	ENSG00000211643.2	1.26862	0.187453	0.890972	4.91503	5.22115	5.34105	2.53279	6.43576	2.77841	2.85647	3.32928	3.69089	4.50198	1.40946	2.19496	2.97747	6.48428	3.23636	6.93065
ENSG00000111335	OAS2	gene	ENSG00000111335.12	1.54237	0.187529	0.890972	10.493	62.9501	10.2681	11.765	36.1443	15.8611	23.3459	30.8578	15.5896	6.85684	9.06469	20.8874	10.2419	11.7243	44.5777	12.3095
ENSG00000272916		gene	ENSG00000272916.5	0.837106	0.187607	0.890972	2.86567	2.43208	2.18675	1.56005	1.704	1.42487	1.33758	2.72217	1.86842	4.30531	3.4734	1.49843	2.35225	3.24374	1.28878	2.05936
ENSG00000242247	ARFGAP3	gene	ENSG00000242247.10	0.862265	0.187656	0.890972	59.9985	53.5825	26.2528	40.4982	44.2989	59.9287	69.1405	56.9702	52.4916	84.378	55.689	72.0968	85.1496	29.8986	31.1375	53.325
ENSG00000109079	TNFAIP1	gene	ENSG00000109079.9	0.83432	0.187757	0.890972	4.57766	3.02637	2.65503	3.36699	3.60166	6.81566	2.52786	2.63271	5.26483	3.72916	3.42013	3.80197	2.08453	3.5655	2.51809	2.08303
ENSG00000205250	E2F4	gene	ENSG00000205250.8	0.918391	0.187841	0.890972	16.0242	15.477	12.781	16.3181	17.3263	18.6814	15.0643	18.6158	19.1668	17.8103	16.2623	12.9569	14.9592	18.4563	14.226	17.452
ENSG00000004399	PLXND1	gene	ENSG00000004399.12	0.886395	0.18799	0.890972	9.70307	10.0767	12.3316	11.8237	10.6877	14.4138	9.76369	12.2087	15.078	10.7575	11.1022	9.25365	7.25763	11.4193	8.03761	9.32344
ENSG00000168792	ABHD15	gene	ENSG00000168792.4	1.07346	0.188038	0.890972	1.44398	1.17828	2.51603	2.27397	1.77454	1.4104	1.46677	1.50048	1.38238	1.54344	1.35182	1.31071	1.77413	2.00191	2.43116	1.9644
ENSG00000112799	LY86	gene	ENSG00000112799.8	0.915191	0.188089	0.890972	73.7751	75.4037	97.5193	87.2972	68.052	78.5534	76.311	85.4356	74.7217	84.8628	77.4114	90.9261	73.3453	87.5503	57.0468	75.6365
ENSG00000187555	USP7	gene	ENSG00000187555.14	1.06935	0.188119	0.890972	28.3594	25.0497	30.2625	34.2937	34.7285	28.227	32.2992	29.3993	27.5246	31.7181	29.4589	28.7652	31.4599	28.3855	33.0169	36.4075
ENSG00000117222	RBBP5	gene	ENSG00000117222.13	1.17391	0.188191	0.890972	4.53133	3.67245	3.70115	6.70061	8.40103	4.31944	4.37576	4.08241	3.85564	3.38893	3.5756	5.59579	2.70945	5.85089	5.17685	6.06181
ENSG00000164674	SYTL3	gene	ENSG00000164674.15	0.893791	0.18824	0.890972	4.45477	4.74149	4.87539	5.69736	5.63314	6.55812	3.7381	7.13655	6.33143	5.42441	3.95895	5.74772	3.92583	5.52218	6.76351	4.58866
ENSG00000198792	TMEM184B	gene	ENSG00000198792.12	0.917775	0.18833	0.890972	1.75926	1.55459	2.08661	1.7043	1.86029	2.48346	1.78012	1.84617	2.56261	2.73618	1.9957	1.60883	1.43488	1.82703	1.8219	1.8135
ENSG00000186010	NDUFA13	gene	ENSG00000186010.18	0.836621	0.188685	0.890972	2.64503	6.53555	6.61673	5.79505	7.22224	6.98781	6.03671	5.78904	7.91911	6.43638	6.18733	4.39725	5.26332	6.37744	2.76808	5.48071
ENSG00000173281	PPP1R3B	gene	ENSG00000173281.4	0.829612	0.188736	0.890972	11.6983	8.40755	14.3019	16.7534	7.11695	12.1901	7.19613	8.72846	12.928	10.5861	8.35945	12.6702	15.3095	9.26259	11.2849	5.2747
ENSG00000067167	TRAM1	gene	ENSG00000067167.7	1.09811	0.188866	0.890972	47.5635	46.9208	44.9818	40.6525	43.5628	39.7262	39.8942	35.5354	35.9455	49.3776	46.313	48.1943	39.2422	38.1114	58.9453	40.0671
ENSG00000138430	OLA1	gene	ENSG00000138430.15	0.941087	0.189433	0.890972	4.96557	3.93027	6.94269	6.67179	6.03993	5.53963	5.23801	5.45043	5.98174	5.61322	5.51074	5.80406	5.60183	6.97174	6.47231	5.64614
ENSG00000155329	ZCCHC10	gene	ENSG00000155329.11	0.893389	0.189593	0.890972	6.19192	5.13498	4.1333	4.52433	6.54301	7.23644	6.0457	6.49698	6.09101	7.0962	9.12271	9.20796	5.60101	6.24196	7.51359	7.85043
ENSG00000256751	PLBD1-AS1	gene	ENSG00000256751.5	0.906264	0.189655	0.890972	1.27407	1.27409	1.94264	2.26906	2.38294	1.58347	0.795971	1.62863	1.71241	2.05312	1.57191	1.8858	1.65553	2.55696	2.79265	1.63687
ENSG00000161547	SRSF2	gene	ENSG00000161547.16	0.904555	0.189796	0.890972	22.4986	18.7809	17.5597	19.1702	23.3344	27.9995	20.9956	25.0278	18.4481	22.5478	23.5437	23.7603	20.4761	23.5187	15.5829	26.3846
ENSG00000139668	WDFY2	gene	ENSG00000139668.8	0.894218	0.189877	0.890972	8.641	5.15941	9.87014	10.0481	7.54164	11.8829	7.98836	7.30374	8.55791	8.39728	7.292	6.76368	9.513	10.221	8.18196	7.39401
ENSG00000111684	LPCAT3	gene	ENSG00000111684.10	1.08431	0.190016	0.890972	8.00919	7.79453	8.72096	6.79512	8.98087	7.4744	9.87186	7.5847	6.12247	7.70995	6.312	7.80812	7.31481	8.69443	7.934	6.71774
ENSG00000064490	RFXANK	gene	ENSG00000064490.13	0.883086	0.190072	0.890972	2.62341	4.09231	3.33561	3.2434	1.97448	4.53864	2.79313	4.32934	3.677	2.7503	3.36446	2.16615	3.66031	3.77439	3.03027	3.24417
ENSG00000137845	ADAM10	gene	ENSG00000137845.14	1.08929	0.1904	0.890972	10.3062	9.69909	11.2379	12.2759	10.6616	8.81977	10.1387	8.97601	10.6855	11.2143	9.28937	11.8774	10.5331	11.1279	14.7831	12.8929
ENSG00000100926	TM9SF1	gene	ENSG00000100926.14	0.89429	0.19043	0.890972	7.83347	6.95768	6.65494	5.93338	6.70174	8.06369	3.60698	7.70831	6.34098	5.96956	6.4288	6.78771	5.50239	7.76186	7.22768	5.4931
ENSG00000259953		gene	ENSG00000259953.1	1.1012	0.190536	0.890972	1.80865	1.24859	1.63769	1.57044	1.46896	1.4284	1.36109	1.30307	1.05475	1.23395	1.06039	1.70935	0.821663	2.00757	2.13155	1.48652
ENSG00000118162	KPTN	gene	ENSG00000118162.13	1.10248	0.190559	0.890972	2.26694	2.83158	1.89197	1.51722	2.02101	2.00351	1.58055	1.93467	2.03076	1.39165	1.51193	1.62991	1.12883	1.73296	1.61592	1.79377
ENSG00000151532	VTI1A	gene	ENSG00000151532.13	1.05162	0.19057	0.890972	5.75103	4.69938	6.80851	6.46991	6.18592	5.42423	5.65649	5.31279	4.72717	5.51708	5.15964	5.46044	5.89691	5.69518	6.69554	5.18289
ENSG00000066583	ISOC1	gene	ENSG00000066583.11	0.916506	0.19067	0.890972	5.1462	3.55416	2.87963	3.5931	4.87462	5.07456	4.64512	4.07407	3.96798	5.51635	4.52155	5.19736	5.82207	3.85421	3.97856	4.08386
ENSG00000274383		gene	ENSG00000274383.1	0.887906	0.191015	0.890972	4.77858	3.91056	3.5714	3.49173	2.84533	5.30003	3.46193	3.8021	5.77323	3.41313	5.16544	3.05741	3.39312	4.73993	3.32456	3.8936
ENSG00000222112	RN7SKP16	gene	ENSG00000222112.1	1.1675	0.191035	0.890972	2.54378	2.01161	1.57627	3.50346	2.30332	1.48578	1.52997	2.66401	2.07027	2.36958	1.36421	1.65643	1.54306	2.37954	4.17375	2.87698
ENSG00000171643	S100Z	gene	ENSG00000171643.13	1.1102	0.191213	0.890972	4.53688	3.82894	8.28958	4.85354	5.47392	5.01827	5.11005	3.60637	4.32895	4.81374	4.22224	5.04047	4.55107	4.87368	7.17457	4.88381
ENSG00000120533	ENY2	gene	ENSG00000120533.12	1.05451	0.191238	0.890972	6.01595	6.2512	8.3843	7.60507	8.20718	5.99399	5.77413	6.7135	5.58754	6.35913	5.66431	6.7889	5.9649	7.89953	7.64331	7.04867
ENSG00000105640	RPL18A	gene	ENSG00000105640.12	0.892143	0.191256	0.890972	15.0063	14.6253	17.5092	17.5356	15.4561	18.0839	18.2295	17.6591	22.1875	17.1351	17.4572	13.4371	17.2327	19.8622	10.7063	19.3013
ENSG00000111913	RIPOR2	gene	ENSG00000111913.18	1.20975	0.191266	0.890972	17.0115	16.7408	17.3079	15.3801	19.1562	18.3513	16.3484	16.3677	12.0595	8.66368	8.12316	17.0495	10.168	16.0985	23.7687	9.37878
ENSG00000159884	CCDC107	gene	ENSG00000159884.11	0.91134	0.191502	0.890972	1.47711	1.92965	1.951	1.29687	1.66	2.04282	1.57068	1.35197	2.04947	1.9885	1.61503	1.32905	1.43389	1.91458	1.34523	0.917348
ENSG00000140750	ARHGAP17	gene	ENSG00000140750.16	1.12443	0.191649	0.890972	4.95011	5.49637	5.54582	6.40336	7.24217	5.71464	5.96838	4.63206	4.7382	3.93624	4.32886	3.86054	3.75818	7.16569	7.36362	3.53493
ENSG00000172375	C2CD2L	gene	ENSG00000172375.12	1.11344	0.191669	0.890972	1.70301	2.63308	2.27233	2.52605	3.10818	2.58969	2.27366	2.51011	1.94695	1.77763	1.76919	1.35321	1.40928	2.59013	3.29525	1.84079
ENSG00000136250	AOAH	gene	ENSG00000136250.11	1.13503	0.191715	0.890972	153.069	141.387	126.417	111.168	131.727	89.0004	102.867	92.4079	93.8565	97.6685	121.124	92.0275	130.068	150.662	133.222	97.8928
ENSG00000129691	ASH2L	gene	ENSG00000129691.15	1.12806	0.19173	0.890972	4.02397	3.49427	4.53981	5.92686	5.71907	2.81716	3.45713	3.6523	4.16085	3.5144	3.353	4.12018	2.29293	6.00792	5.50392	4.13604
ENSG00000130479	MAP1S	gene	ENSG00000130479.10	0.816566	0.191756	0.890972	2.4264	4.55983	1.04154	4.1617	2.27631	6.45385	3.17202	5.07797	4.1116	5.37048	2.89476	3.03927	4.19657	3.09771	2.95032	4.90117
ENSG00000008056	SYN1	gene	ENSG00000008056.13	0.811234	0.191911	0.890972	1.47659	0.949741	3.95629	2.44811	1.57033	1.96793	3.48447	2.48542	2.10312	4.04812	1.97349	2.93872	3.7097	2.64112	1.03142	2.41091
ENSG00000222937	SNORD63B	gene	ENSG00000222937.1	1.22196	0.191948	0.890972	5.0452	2.70864	10.6983	4.93168	4.17793	3.01156	3.77006	2.52425	2.81408	2.60259	3.61781	2.08491	4.11724	4.73953	2.16821	4.89741
ENSG00000198954	KIF1BP	gene	ENSG00000198954.7	0.930567	0.191963	0.890972	1.82941	1.60913	2.07067	1.75708	1.52403	2.00425	1.81913	1.68261	2.0966	1.90688	1.63881	2.45905	1.44397	2.39853	1.54813	1.83845
ENSG00000122912	SLC25A16	gene	ENSG00000122912.14	1.04679	0.191972	0.890972	1.62975	1.66211	1.82138	2.00556	1.87546	1.61472	1.44311	1.82719	1.64489	1.7252	1.82887	1.61681	1.44601	1.49758	1.96916	2.04267
ENSG00000118046	STK11	gene	ENSG00000118046.14	0.936323	0.19198	0.890972	1.42289	1.48827	1.54661	1.89173	1.55613	1.51271	1.4013	1.64161	1.75872	2.00281	1.9018	1.15384	1.44181	1.79232	1.20545	1.5337
ENSG00000171425	ZNF581	gene	ENSG00000171425.9	0.872287	0.191993	0.890972	4.2408	3.40379	5.31889	6.82549	5.45051	5.57504	3.92927	4.35585	6.40685	6.18755	4.98943	2.38238	4.42078	6.35323	4.73792	3.20616
ENSG00000185658	BRWD1	gene	ENSG00000185658.13	1.11229	0.192111	0.890972	1.87046	2.51314	3.56083	2.23514	3.31631	2.09021	2.77706	2.60446	1.62823	2.9092	2.70153	1.93238	2.29822	2.64929	3.52965	2.75886
ENSG00000080345	RIF1	gene	ENSG00000080345.17	0.899242	0.192179	0.890972	6.55052	5.12038	4.83651	5.77106	5.88742	8.00842	5.40221	4.97499	6.14178	6.33246	6.53421	6.92244	5.11319	4.87939	5.46893	3.74988
ENSG00000100596	SPTLC2	gene	ENSG00000100596.6	1.132	0.192329	0.890972	11.3482	14.6426	20.88	24.0609	15.5343	12.8867	10.1011	11.4871	9.84555	10.5654	8.03588	11.4686	11.3981	20.3481	21.6541	9.04444
ENSG00000139645	ANKRD52	gene	ENSG00000139645.9	0.852941	0.192349	0.890972	2.94515	2.20478	3.286	3.35177	0.93081	3.34433	2.51938	3.47741	3.73802	2.91533	2.59506	2.63048	2.38306	3.50965	3.70413	2.09711
ENSG00000200090		gene	ENSG00000200090.1	1.18505	0.192394	0.890972	8.93418	5.23267	7.35422	10.2388	10.81	8.69621	4.5591	4.8248	6.83941	6.15475	5.37863	6.85323	4.24607	7.05474	13.0323	6.97676
ENSG00000104231	ZFAND1	gene	ENSG00000104231.10	1.07647	0.192589	0.890972	3.36961	3.3013	3.91388	4.24599	3.54172	3.45544	3.4891	2.91551	3.09265	2.33317	3.79305	2.58513	4.13897	3.59566	3.78672	3.53562
ENSG00000180509	KCNE1	gene	ENSG00000180509.11	1.12921	0.192597	0.890972	2.0397	1.69987	2.1604	1.42768	2.69432	2.48358	2.06611	1.85191	1.62243	1.21158	1.97488	1.04041	1.00958	1.72311	2.24036	1.51638
ENSG00000137818	RPLP1	gene	ENSG00000137818.11	0.881578	0.192726	0.890972	73.0409	86.9057	88.657	93.0477	92.4823	112.494	87.2572	91.2808	119.39	114.991	102.868	69.0162	83.0739	94.9899	64.1883	109.127
ENSG00000187608	ISG15	gene	ENSG00000187608.8	1.78009	0.192766	0.890972	2.14511	72.7037	4.30283	2.14587	12.223	5.78605	14.8908	15.0416	5.98369	3.18127	2.53788	3.79736	3.0186	2.80779	4.56239	6.67141
ENSG00000060749	QSER1	gene	ENSG00000060749.14	1.14787	0.192905	0.890972	1.43163	1.43823	2.47155	2.44577	3.4464	1.52241	2.52241	1.43035	2.76118	1.56917	2.26422	1.58465	1.94107	2.34826	3.43453	2.97602
ENSG00000163686	ABHD6	gene	ENSG00000163686.14	1.18407	0.192953	0.890972	2.57327	3.16553	4.39932	3.95768	5.1002	2.8829	5.65927	2.97237	3.82477	3.77379	1.4371	3.61902	2.71608	3.9743	2.67183	4.3639
ENSG00000116786	PLEKHM2	gene	ENSG00000116786.12	0.899268	0.193062	0.890972	22.8725	30.6176	23.1611	22.3989	28.9489	25.112	25.3156	29.176	34.6409	35.4882	34.1027	24.1002	27.2869	25.4471	20.4568	31.7568
ENSG00000224307		gene	ENSG00000224307.1	0.866947	0.193248	0.890972	3.44794	2.78595	4.13771	4.27424	2.28316	4.6098	2.00724	4.00542	3.79817	2.36151	3.29549	2.49347	4.43814	5.24748	3.42807	4.65606
ENSG00000138050	THUMPD2	gene	ENSG00000138050.14	0.906481	0.193335	0.890972	1.44946	1.36314	2.28201	2.88456	1.94119	1.06578	1.00989	1.8036	1.99968	1.80533	1.3549	1.68186	2.44416	2.74859	2.27612	1.29995
ENSG00000164919	COX6C	gene	ENSG00000164919.10	1.11458	0.193524	0.890972	14.588	13.5323	16.8024	20.3327	16.2323	14.0032	18.4671	12.8376	11.8977	12.8013	12.5211	12.2603	17.168	16.1934	11.0077	15.73
ENSG00000154144	TBRG1	gene	ENSG00000154144.12	0.907369	0.193655	0.890972	9.71523	7.53163	11.1783	10.6365	11.6	10.5014	8.43989	9.1251	9.95128	10.5771	10.5324	12.0049	9.66908	11.2157	6.98815	11.6253
ENSG00000177156	TALDO1	gene	ENSG00000177156.10	0.908712	0.193729	0.890972	56.231	71.3118	50.8037	67.0957	51.0415	69.2557	46.6107	63.8162	69.8743	63.2197	60.6457	54.2692	64.5616	67.9278	74.8754	58.9718
ENSG00000067082	KLF6	gene	ENSG00000067082.14	1.27832	0.193735	0.890972	17.8885	21.5663	18.437	61.8121	17.669	16.1936	23.5844	15.9092	16.8034	13.6452	19.4073	15.3738	27.1441	15.2111	34.782	13.898
ENSG00000112033	PPARD	gene	ENSG00000112033.13	0.860452	0.193855	0.890972	10.6898	7.95834	6.2007	7.77801	6.07017	11.6299	7.71766	8.56644	13.5295	12.555	12.1994	8.48878	8.31097	5.32789	5.78699	10.4786
ENSG00000128383	APOBEC3A	gene	ENSG00000128383.12	1.91041	0.194033	0.890972	13.1778	53.6751	30.3641	12.3966	63.4517	10.412	34.0885	16.8893	26.9996	13.3792	0.180016	20.9572	49.3107	21.4249	39.6576	20.608
ENSG00000256448		gene	ENSG00000256448.5	0.790767	0.194133	0.890972	9.40754	3.83399	10.5157	8.13988	10.7752	11.6928	13.5201	15.2038	11.8732	13.3094	19.9738	13.5647	14.7417	6.33559	9.26523	14.8076
ENSG00000085415	SEH1L	gene	ENSG00000085415.15	1.10737	0.194154	0.890972	3.00692	2.87576	3.67178	4.01034	4.0021	3.4723	3.6535	2.85417	3.12468	3.14433	3.31204	2.93353	4.46309	3.16795	3.79605	5.66911
ENSG00000123933	MXD4	gene	ENSG00000123933.16	0.873898	0.194271	0.890972	2.9983	1.56904	3.62493	3.89877	4.14273	3.47788	1.81416	2.8094	4.42727	3.1441	3.03113	2.78954	1.827	4.99934	3.43409	3.10118
ENSG00000182979	MTA1	gene	ENSG00000182979.17	0.933098	0.194319	0.890972	2.29049	1.86234	2.90659	2.68159	2.11874	2.59428	2.32606	2.3195	2.78708	2.41555	2.68348	1.80456	1.93631	2.84064	2.16529	1.90657
ENSG00000122779	TRIM24	gene	ENSG00000122779.17	1.10642	0.194362	0.890972	2.89543	2.61346	3.17941	3.90203	2.44943	2.30703	3.35711	2.32114	2.87796	2.2836	2.69199	2.56862	4.19117	2.99311	3.7417	3.52988
ENSG00000143977	SNRPG	gene	ENSG00000143977.13	1.11011	0.194643	0.890972	11.3311	11.6243	10.5035	14.679	12.4623	11.0351	12.5025	9.9293	10.5554	8.13613	10.3284	10.7035	13.0834	15.6616	13.565	14.5539
ENSG00000147853	AK3	gene	ENSG00000147853.16	1.10079	0.194952	0.890972	2.07398	1.72817	3.09166	2.07159	1.86224	1.8107	2.02404	1.81095	1.94075	1.9756	1.99955	1.90427	2.14972	2.16383	3.74112	2.5338
ENSG00000102054	RBBP7	gene	ENSG00000102054.17	1.08835	0.195025	0.890972	5.91107	5.06721	8.11848	8.35764	7.91956	5.40127	7.19928	6.33365	5.91088	6.05225	5.10992	6.67535	6.88516	7.92184	7.34057	7.98057
ENSG00000176542	USF3	gene	ENSG00000176542.9	1.0965	0.19512	0.890972	3.71927	4.02248	4.17262	4.66385	5.44314	3.43793	5.38083	4.0201	3.84143	4.1912	3.70392	5.0177	3.71315	3.87298	5.43864	3.31907
ENSG00000118496	FBXO30	gene	ENSG00000118496.4	0.889386	0.195194	0.890972	5.30922	4.12319	4.1205	4.85139	5.0426	5.03423	4.36876	3.64112	6.7152	5.91537	5.41333	6.71438	4.19959	5.41273	5.98634	3.4864
ENSG00000139354	GAS2L3	gene	ENSG00000139354.10	1.25224	0.195272	0.890972	4.09694	4.99925	5.97301	3.03403	4.61055	1.95771	4.7906	3.86283	4.397	1.7959	5.7128	2.65796	5.96406	4.73882	3.83953	8.31488
ENSG00000156711	MAPK13	gene	ENSG00000156711.16	0.807997	0.195292	0.890972	5.08751	3.97656	1.15038	1.0601	1.46499	3.25589	3.8161	3.75816	4.31587	5.01487	3.33741	3.44793	7.36897	1.17498	0.590168	3.56098
ENSG00000114416	FXR1	gene	ENSG00000114416.17	0.933	0.195293	0.890972	6.4095	5.26855	7.27393	8.27361	7.89764	6.13779	5.52064	6.57177	7.2613	6.57594	6.09185	7.72213	7.93069	7.42678	8.22502	5.65282
ENSG00000053900	ANAPC4	gene	ENSG00000053900.10	1.05784	0.195362	0.890972	3.80744	3.2348	4.0187	3.84094	3.92678	3.69844	3.295	3.50437	2.83265	2.79226	3.01574	3.45752	2.99519	3.63472	4.06359	2.75958
ENSG00000052723	SIKE1	gene	ENSG00000052723.11	1.1156	0.19538	0.890972	2.67387	2.13051	3.34872	3.65524	3.94822	2.74968	2.02572	1.72598	2.53456	2.36788	2.81272	2.61077	1.58898	2.94166	4.37163	2.39063
ENSG00000254719		gene	ENSG00000254719.1	1.14257	0.195396	0.890972	5.54092	7.74205	7.23456	5.87341	6.7807	4.40983	7.10169	5.00826	5.07436	7.51899	5.4123	5.84847	8.87702	5.44058	9.43103	5.36765
ENSG00000101452	DHX35	gene	ENSG00000101452.14	0.95514	0.195418	0.890972	1.85397	1.93842	3.09215	2.80657	2.5354	2.56652	1.88046	1.81663	2.17998	2.15859	1.86816	1.93651	2.27687	2.86141	2.07148	1.78393
ENSG00000142784	WDTC1	gene	ENSG00000142784.15	0.897876	0.195493	0.890972	6.04695	6.47025	5.13663	5.20477	5.55775	7.15958	4.64828	7.07624	8.10232	7.48973	5.66397	5.02249	4.64091	7.03735	7.09997	5.74738
ENSG00000023228	NDUFS1	gene	ENSG00000023228.13	1.04221	0.195544	0.890972	3.24868	3.06069	3.83588	4.34732	4.42778	3.30642	3.07101	3.30513	3.21473	2.93801	2.94428	3.44412	3.03201	3.84333	4.04107	3.05602
ENSG00000124486	USP9X	gene	ENSG00000124486.12	1.05262	0.195558	0.890972	22.5001	19.9584	25.4035	28.4917	23.5489	20.9813	21.5601	20.566	19.9435	22.8325	20.5068	21.628	24.7443	23.3679	24.9139	23.3188
ENSG00000125779	PANK2	gene	ENSG00000125779.22	1.12848	0.195566	0.890972	4.32757	4.34487	4.3385	6.21671	7.66236	4.26244	4.03843	4.8996	4.13161	3.96098	3.71409	4.47451	3.62589	6.70066	7.07978	6.05851
ENSG00000067248	DHX29	gene	ENSG00000067248.9	1.09198	0.195812	0.890972	5.08382	3.99806	7.18322	7.75446	6.51726	4.51109	4.72609	4.51854	4.88265	3.99182	3.60267	5.50601	4.22605	7.05445	7.18713	4.32015
ENSG00000124313	IQSEC2	gene	ENSG00000124313.14	0.927708	0.195888	0.890972	1.44043	1.38393	1.77584	1.81039	1.39219	1.79546	1.42468	1.48105	2.00823	1.52511	1.4966	1.00037	1.42209	1.84047	1.00646	1.30059
ENSG00000271762		gene	ENSG00000271762.1	0.834246	0.195937	0.890972	7.43051	8.20554	5.33732	4.3662	6.54609	6.84784	11.0715	9.28886	12.101	8.85484	15.641	10.1452	10.543	7.49607	3.78693	15.5125
ENSG00000125912	NCLN	gene	ENSG00000125912.10	0.853236	0.196091	0.890972	3.27766	3.63108	3.90967	2.4598	3.16022	4.33964	1.43339	4.08985	4.19237	4.24257	2.63973	1.72503	3.18141	4.35662	3.10902	3.62841
ENSG00000129562	DAD1	gene	ENSG00000129562.10	1.13651	0.196132	0.890972	62.5668	51.1806	45.1548	64.8478	44.7446	40.7356	55.0818	35.1555	42.5194	55.2845	41.4682	43.4935	58.0239	66.0741	51.2878	54.4654
ENSG00000119285	HEATR1	gene	ENSG00000119285.10	1.05661	0.196142	0.890972	2.83732	2.2922	3.69798	3.44252	3.30962	3.11453	2.9183	2.76533	2.44285	2.30787	2.19542	2.23697	2.58048	3.3467	2.74805	2.64838
ENSG00000129566	TEP1	gene	ENSG00000129566.12	1.09605	0.196192	0.890972	7.07004	8.63298	7.88107	8.78996	11.094	7.56301	7.14917	7.35485	7.59242	6.47014	6.48766	5.85246	5.55197	9.05781	9.2921	5.77917
ENSG00000213557		gene	ENSG00000213557.4	0.726115	0.196335	0.890972	12.3549	4.18025	5.92528	9.30532	19.0605	11.863	3.34014	12.5099	6.15574	11.563	16.1053	8.80209	4.46931	8.59562	7.02316	3.9875
ENSG00000196209	SIRPB2	gene	ENSG00000196209.12	1.28399	0.196385	0.890972	14.3923	17.4482	12.7459	16.2999	6.58914	8.9174	15.3504	7.31022	17.3794	7.0183	11.1469	10.2122	9.40422	20.7588	22.9751	13.6475
ENSG00000229119		gene	ENSG00000229119.3	0.876404	0.196395	0.890972	13.4579	10.212	17.2492	19.2783	16.8209	16.9488	15.4331	14.2209	19.5583	18.4192	14.7137	12.6479	18.13	21.6045	11.797	20.0018
ENSG00000164105	SAP30	gene	ENSG00000164105.3	1.20979	0.196408	0.890972	3.10978	3.52959	4.99517	7.37304	5.65485	4.36441	3.25365	4.95713	3.26337	2.95496	3.32249	3.13191	1.38029	5.69863	9.35942	4.2598
ENSG00000170242	USP47	gene	ENSG00000170242.17	1.07299	0.196517	0.890972	8.41936	7.69774	11.0475	12.0598	11.0754	7.94679	8.67393	8.47445	9.03469	8.5891	7.3301	9.93486	8.80633	10.9415	11.4149	10.4642
ENSG00000154059	IMPACT	gene	ENSG00000154059.9	1.10141	0.196623	0.890972	3.26507	2.89192	5.19705	5.36931	3.71942	3.45604	2.59431	2.70638	2.826	3.29074	2.55127	3.37582	2.7538	3.69304	5.9237	2.671
ENSG00000125944	HNRNPR	gene	ENSG00000125944.19	1.07524	0.196783	0.890972	12.5106	10.3655	15.5722	14.8828	14.0546	11.3456	11.568	9.47387	11.614	11.7	10.7144	12.258	12.205	15.362	16.3265	12.2893
ENSG00000102081	FMR1	gene	ENSG00000102081.14	1.09534	0.196897	0.890972	3.12135	3.36894	3.92313	3.76267	4.36822	3.39955	2.91748	2.27728	2.85444	2.28856	4.29618	3.12541	2.82421	3.54952	4.38796	2.99808
ENSG00000025770	NCAPH2	gene	ENSG00000025770.18	0.885857	0.197017	0.890972	3.34561	3.57348	3.3272	3.96701	3.50584	4.83263	3.22891	4.01143	5.17513	3.61603	3.70038	2.16477	4.54045	4.26643	2.5437	4.35823
ENSG00000104660	LEPROTL1	gene	ENSG00000104660.17	1.0876	0.197196	0.890972	4.97744	6.40027	6.48001	6.40601	5.02878	6.56372	4.9758	5.48193	4.43157	4.76706	6.42261	5.00707	4.80998	4.64818	6.37309	6.38453
ENSG00000117091	CD48	gene	ENSG00000117091.9	1.12813	0.197252	0.890972	151.125	153.579	141.929	123.688	138.919	133.763	158.397	146.901	108.87	89.191	96.8123	151.671	115.554	139.148	120.265	110.783
ENSG00000124882	EREG	gene	ENSG00000124882.3	0.71706	0.197322	0.890972	16.6962	26.3025	54.3474	11.72	17.4496	21.4414	37.0422	27.3434	21.6231	38.0202	53.1824	46.8738	29.7545	18.2037	12.5105	12.5733
ENSG00000034510	TMSB10	gene	ENSG00000034510.5	1.09582	0.197332	0.890972	1951.24	2616.29	1766.89	2097.87	2139.95	1940.99	2215.43	1938.8	1743.37	1887.54	1569.37	1651.44	2014.03	2305.86	1758.73	1932.8
ENSG00000153975	ZUP1	gene	ENSG00000153975.9	1.12432	0.197387	0.890972	8.22002	6.22307	6.3398	8.92078	10.0134	6.1817	8.27035	7.65536	6.83721	6.74097	5.65203	8.32549	4.89186	9.23221	8.47424	7.48145
ENSG00000152127	MGAT5	gene	ENSG00000152127.8	0.938825	0.197541	0.890972	7.13433	6.59635	8.12521	6.32208	5.92511	8.48449	6.25782	6.25489	7.16796	7.55542	6.46509	7.26404	6.87932	6.90749	6.00817	6.90178
ENSG00000157593	SLC35B2	gene	ENSG00000157593.18	0.853419	0.197574	0.890972	7.98309	8.44186	4.60614	3.47193	4.70911	8.00685	8.3788	9.62559	7.45146	8.74916	10.3095	7.57933	7.18057	4.15275	2.35859	8.41259
ENSG00000055332	EIF2AK2	gene	ENSG00000055332.16	1.35276	0.197931	0.890972	4.48147	20.097	5.65732	5.4548	12.8336	5.74885	7.05065	12.5555	6.76423	4.0609	4.71927	7.85288	4.76864	5.34771	15.698	6.89602
ENSG00000179388	EGR3	gene	ENSG00000179388.8	1.52786	0.19796	0.890972	22.0505	99.0711	17.4363	5.85375	20.567	28.4984	82.7719	42.2004	20.5539	23.9998	33.6009	10.0836	38.9109	8.40766	12.2197	60.388
ENSG00000133612	AGAP3	gene	ENSG00000133612.18	0.873788	0.198069	0.890972	11.8312	8.15135	4.05671	7.26956	4.9536	10.245	11.3085	7.86692	9.80814	15.4462	11.5153	9.44184	11.4172	4.90672	5.20298	8.75493
ENSG00000143398	PIP5K1A	gene	ENSG00000143398.19	1.12138	0.198183	0.890972	6.61627	4.66115	3.72941	4.81645	5.07369	3.06471	6.38671	5.55296	4.9081	5.64436	4.02295	5.18365	5.01724	4.89245	3.50263	7.04313
ENSG00000115541	HSPE1	gene	ENSG00000115541.10	1.16602	0.198261	0.890972	8.36009	6.17999	8.24437	8.65983	8.83478	7.55417	6.93836	5.26127	4.08548	4.29318	5.93181	5.66459	7.4592	10.1807	5.1055	9.07932
ENSG00000104043	ATP8B4	gene	ENSG00000104043.14	1.13606	0.198406	0.890972	3.17036	3.86875	5.01873	4.391	3.3858	2.61247	2.16208	3.74827	3.91432	3.06857	2.30909	3.50089	2.61225	1.96735	4.6615	3.05856
ENSG00000260196		gene	ENSG00000260196.1	0.730005	0.198424	0.890972	15.4818	9.24494	4.63057	5.30473	3.08392	16.811	9.28455	9.21872	6.96971	11.188	10.4273	15.0995	13.7912	2.58705	1.69103	5.09599
ENSG00000153037	SRP19	gene	ENSG00000153037.14	1.06749	0.198425	0.890972	2.57383	1.83461	2.38312	3.18685	2.29282	2.22147	1.9244	2.02544	1.86684	2.07982	1.73465	2.08766	2.00247	2.3231	1.97111	2.53594
ENSG00000167766	ZNF83	gene	ENSG00000167766.18	0.803305	0.198437	0.890972	5.96792	1.76009	4.53026	3.07658	4.31998	2.84692	1.52272	3.69803	5.66774	4.12906	7.12327	5.03755	4.68839	4.17914	5.03393	4.54134
ENSG00000184014	DENND5A	gene	ENSG00000184014.7	0.871885	0.198574	0.890972	71.1687	57.7742	29.5186	49.0598	62.3907	72.2659	83.1513	68.0125	71.3546	96.7829	88.9668	116.575	57.31	42.59	42.2907	78.8752
ENSG00000119844	AFTPH	gene	ENSG00000119844.15	1.15752	0.198602	0.890972	12.4889	19.0652	12.9874	18.6857	23.0479	15.4627	13.4552	17.0596	16.413	14.1805	14.6344	17.1997	12.3193	14.7626	23.7361	24.4959
ENSG00000197323	TRIM33	gene	ENSG00000197323.11	1.07792	0.198616	0.890972	6.35208	5.89848	9.03377	7.32438	7.16632	5.79579	7.30462	6.61065	5.80636	6.46414	5.77619	7.01125	6.31768	7.61781	9.38559	6.05903
ENSG00000226091	LINC00937	gene	ENSG00000226091.7	0.820342	0.198699	0.890972	6.15128	3.70745	3.2917	3.90276	3.56224	9.02189	2.69181	5.52994	4.80188	5.30787	2.2067	5.88111	3.40536	4.85054	4.56967	3.40175
ENSG00000172578	KLHL6	gene	ENSG00000172578.11	1.1642	0.19873	0.890972	7.37266	5.76457	4.10988	6.34045	10.9982	5.37906	8.67982	6.20999	8.17452	6.62498	5.99416	4.94308	7.07935	4.96855	8.94862	6.28353
ENSG00000145715	RASA1	gene	ENSG00000145715.14	1.08965	0.198759	0.890972	5.85287	5.1714	6.1165	6.30876	5.91387	5.90673	7.5885	6.63453	5.0933	4.52802	5.95188	4.64039	5.31877	7.12487	6.92954	6.39023
ENSG00000126088	UROD	gene	ENSG00000126088.13	0.914827	0.198762	0.890972	5.28945	5.21482	4.94478	4.627	4.24371	4.93804	3.60481	5.47333	6.09803	4.77903	5.05649	3.64881	4.19035	6.11274	4.08565	4.74772
ENSG00000075303	SLC25A40	gene	ENSG00000075303.12	1.10201	0.198873	0.890972	4.04205	3.98965	4.54171	3.84114	4.33974	3.61503	4.237	4.15636	3.65132	3.9666	4.72469	4.53883	2.79918	3.55008	6.34746	3.75061
ENSG00000142227	EMP3	gene	ENSG00000142227.10	0.907159	0.198922	0.890972	210.486	231.274	132.087	152.821	177.641	205.903	205.722	229.819	203.366	226.886	169.992	226.328	188.599	223.19	132.673	220.587
ENSG00000137806	NDUFAF1	gene	ENSG00000137806.8	1.11465	0.198933	0.890972	3.01408	3.38065	2.17105	4.40996	3.20436	2.30378	1.7446	2.62905	2.17731	1.92367	2.85161	2.52496	2.57567	2.71943	3.26119	2.97769
ENSG00000004864	SLC25A13	gene	ENSG00000004864.13	1.13651	0.198934	0.890972	6.32732	3.89979	6.32195	4.98659	5.44945	4.67668	6.18884	4.29988	4.34509	6.73005	5.21505	6.34651	3.33044	4.23798	4.02496	6.90604
ENSG00000139514	SLC7A1	gene	ENSG00000139514.12	0.80904	0.198947	0.890972	8.1832	7.99037	6.83315	13.4008	12.3301	14.1242	9.93968	10.8499	14.7029	15.1742	13.837	11.2148	21.3678	9.69142	8.39026	22.2369
ENSG00000184470	TXNRD2	gene	ENSG00000184470.20	0.939266	0.199057	0.890972	2.00684	1.71188	1.71996	1.7947	2.11861	2.13381	1.27028	1.96742	2.49302	1.91166	1.79088	1.69155	1.78392	1.80581	1.88418	1.9397
ENSG00000123607	TTC21B	gene	ENSG00000123607.14	1.06823	0.199063	0.890972	2.10626	2.04795	3.54936	2.74987	3.42872	2.49416	2.34581	2.36466	2.43086	2.25915	2.55485	2.14819	2.33369	2.85436	3.49918	3.11753
ENSG00000107854	TNKS2	gene	ENSG00000107854.5	1.09339	0.19916	0.890972	19.5547	19.043	20.106	23.7897	28.6478	18.4393	21.288	20.0458	20.5637	20.2198	22.309	23.2449	17.8867	21.8071	29.0477	23.4012
ENSG00000158473	CD1D	gene	ENSG00000158473.6	1.16908	0.199573	0.890972	24.1257	16.9499	41.7612	28.9182	28.4296	19.1895	15.4637	23.9017	18.3976	19.0052	16.2115	12.9282	19.7616	25.998	49.4678	15.6996
ENSG00000148308	GTF3C5	gene	ENSG00000148308.17	0.926281	0.199862	0.890972	3.06696	2.99683	3.63883	4.24002	4.20418	4.19365	2.8989	4.33135	4.13017	3.35767	3.18802	2.55022	3.08743	4.75632	3.40787	3.73033
ENSG00000155463	OXA1L	gene	ENSG00000155463.12	0.916657	0.200013	0.890972	30.1699	23.2833	33.599	36.2968	32.6861	33.2615	28.4102	30.0506	35.9829	28.6099	23.4514	34.8834	29.9516	35.6955	25.0272	29.4057
ENSG00000106638	TBL2	gene	ENSG00000106638.15	1.17409	0.200183	0.890972	2.89526	2.46817	2.73922	4.2196	3.92679	3.05099	3.35538	3.95214	2.95152	2.00687	2.74153	1.76658	3.87587	3.32404	4.2008	6.32973
ENSG00000167526	RPL13	gene	ENSG00000167526.13	0.888497	0.200198	0.890972	66.9477	53.3972	70.7315	77.577	66.3614	74.2509	68.6865	62.1364	81.7832	77.6785	72.4692	54.8915	66.824	84.556	43.5312	73.8169
ENSG00000105202	FBL	gene	ENSG00000105202.8	0.899248	0.200219	0.890972	24.1298	19.3834	28.5709	29.1161	22.2456	32.5859	28.0362	24.974	29.1348	29.6975	23.7973	23.2018	25.7121	37.2031	24.9515	30.4699
ENSG00000109854	HTATIP2	gene	ENSG00000109854.13	1.1213	0.200757	0.890972	11.7625	14.0628	14.7738	13.8812	14.1469	11.7591	9.95747	13.615	12.325	8.69156	10.5493	13.9284	7.44698	14.1835	13.8854	14.8506
ENSG00000171603	CLSTN1	gene	ENSG00000171603.16	1.08733	0.200864	0.890972	6.86991	6.51875	7.88097	7.47082	5.25805	6.73091	6.16386	6.51828	7.54014	6.06568	5.16651	5.97137	5.24303	5.71005	8.45499	6.41317
ENSG00000219529		gene	ENSG00000219529.2	1.23553	0.200977	0.890972	3.31717	2.61398	3.5768	3.18208	4.39008	2.76317	3.22031	2.85564	0.417216	2.61124	3.44435	3.31004	1.87502	4.2467	3.28172	3.54052
ENSG00000103966	EHD4	gene	ENSG00000103966.10	0.854954	0.201157	0.890972	11.2323	13.356	8.17648	8.5919	10.7594	14.0628	13.462	12.5801	17.0985	19.5592	12.3747	16.4298	14.1772	5.6568	7.02776	11.1713
ENSG00000168476	REEP4	gene	ENSG00000168476.11	0.885765	0.201265	0.890972	4.04158	4.7095	7.44783	11.2139	7.68279	5.5202	3.48136	6.46349	7.49208	6.30995	5.87881	3.74188	6.58951	7.45456	9.52963	3.97343
ENSG00000150995	ITPR1	gene	ENSG00000150995.18	1.07608	0.201297	0.890972	6.78464	5.49329	5.98782	5.78359	7.32404	6.15795	6.66662	5.4635	5.47024	6.6577	7.79059	5.3473	6.41884	5.2562	7.19358	6.70652
ENSG00000101191	DIDO1	gene	ENSG00000101191.16	0.93986	0.201419	0.890972	5.63446	4.93469	4.77646	6.52739	6.27364	6.3279	5.85189	6.18813	6.68753	6.19788	5.51654	5.1535	5.54813	6.38873	5.12503	5.87632
ENSG00000101940	WDR13	gene	ENSG00000101940.17	0.93895	0.201419	0.890972	2.32836	2.21482	2.28215	2.31774	2.7416	2.88523	2.62717	2.68741	3.04492	2.66568	2.48323	2.00065	2.24348	2.93138	2.05202	2.63159
ENSG00000206337	HCP5	gene	ENSG00000206337.10	1.11501	0.201478	0.890972	3.18098	2.71136	2.17062	2.91699	3.55255	2.78652	3.62446	3.91801	2.39487	2.09064	2.1142	3.1078	1.97838	2.81616	2.36331	3.3382
ENSG00000100292	HMOX1	gene	ENSG00000100292.16	1.20665	0.201715	0.890972	54.1059	82.4111	63.7846	108.461	82.0478	57.0676	94.4132	52.9002	54.094	66.5645	70.0599	40.5127	104.271	86.2732	66.3244	91.5026
ENSG00000167315	ACAA2	gene	ENSG00000167315.17	1.11669	0.201755	0.890972	8.00036	5.99151	8.66096	11.0642	7.69645	6.65282	6.29265	6.02685	5.07993	6.92656	6.56943	8.13309	7.41297	9.17505	8.85069	9.76969
ENSG00000165092	ALDH1A1	gene	ENSG00000165092.12	0.801661	0.202207	0.890972	43.9724	52.7204	22.5281	45.216	53.5736	48.6079	22.7633	44.7689	31.8596	33.4488	42.9665	62.2786	45.1174	44.0826	39.3709	20.857
ENSG00000156136	DCK	gene	ENSG00000156136.9	1.16507	0.202222	0.890972	3.95771	4.77175	5.54212	6.03082	7.26812	5.27795	5.71524	4.68081	5.10292	4.71983	6.10182	6.25079	2.36076	4.73823	8.0157	6.18067
ENSG00000163510	CWC22	gene	ENSG00000163510.13	1.10856	0.202324	0.890972	12.722	11.3947	14.8481	18.7373	18.7414	12.2961	12.4955	15.1724	12.2513	11.085	10.4147	14.1982	11.0623	18.1189	17.4117	17.0675
ENSG00000280852		gene	ENSG00000280852.2	0.930773	0.202445	0.890972	37.7753	37.2143	47.1706	40.7088	41.8055	41.8451	46.5301	35.24	43.9213	45.6114	43.5969	48.1869	43.4473	43.8379	40.5696	33.2218
ENSG00000132383	RPA1	gene	ENSG00000132383.11	1.08646	0.20245	0.890972	7.57951	4.61716	6.86214	7.8906	6.21818	5.6657	4.83999	4.60153	6.15994	4.8807	4.84737	4.91612	5.13458	6.51635	7.26782	4.97586
ENSG00000168944	CEP120	gene	ENSG00000168944.15	1.09315	0.202467	0.890972	1.69081	1.18468	2.06102	1.59655	1.66469	1.52743	1.93238	1.99945	1.09916	1.27025	1.65035	1.0742	1.11254	1.93125	1.93077	1.69321
ENSG00000285448		gene	ENSG00000285448.1	0.766684	0.202751	0.890972	8.21593	2.16023	3.46827	2.22898	2.58717	3.14706	2.5245	5.99406	4.97675	4.5537	6.10557	2.16148	5.12779	2.36784	0.978102	2.67394
ENSG00000260805		gene	ENSG00000260805.2	1.39217	0.20294	0.890972	7.77293	14.1623	8.83549	2.07011	2.887	3.77813	8.22687	6.00003	4.56109	3.43576	6.27079	2.49874	3.42718	1.79233	1.70397	3.49488
ENSG00000213553	RPLP0P6	gene	ENSG00000213553.4	0.902623	0.202952	0.890972	63.2649	42.5528	68.8789	76.7798	58.8216	67.3435	60.5201	58.2521	73.5438	63.4777	60.3495	56.0028	69.8731	78.594	51.4147	72.2124
ENSG00000161638	ITGA5	gene	ENSG00000161638.10	0.852978	0.203011	0.890972	151.147	129.586	46.3799	117.965	125.193	153.429	136.318	172.585	175.596	140.162	160.823	136.315	135.383	118.84	101.777	166.408
ENSG00000110768	GTF2H1	gene	ENSG00000110768.11	1.15682	0.203068	0.890972	8.31105	7.1649	4.96	6.30679	6.24437	6.17421	4.73215	6.00442	4.75061	4.55206	4.92566	6.86966	2.77605	6.70871	6.33186	5.87296
ENSG00000214174	AMZ2P1	gene	ENSG00000214174.8	1.19508	0.203074	0.890972	4.63061	5.60388	10.9001	6.54878	4.30402	4.35667	6.52921	4.40619	3.45445	4.52778	5.39181	3.29489	5.93542	5.88203	3.31859	7.5793
ENSG00000100994	PYGB	gene	ENSG00000100994.11	0.891963	0.203115	0.890972	10.5244	10.6889	10.5269	14.2319	13.0825	14.3279	9.52189	14.1048	16.1211	13.3109	10.8841	10.3219	9.55363	14.8684	10.1197	15.1022
ENSG00000128739	SNRPN	gene	ENSG00000128739.22	0.862752	0.203518	0.890972	5.35452	2.63456	3.84389	3.50756	3.9549	6.56268	6.29048	3.09675	6.10586	7.7786	5.41251	4.55316	5.89944	4.28768	4.31249	4.63782
ENSG00000169756	LIMS1	gene	ENSG00000169756.16	1.14205	0.203591	0.890972	42.1462	32.7975	22.0543	27.2918	27.0731	24.4139	37.8515	20.0675	34.1047	36.594	43.6747	37.857	26.1405	18.232	21.7787	35.8077
ENSG00000121671	CRY2	gene	ENSG00000121671.11	0.785597	0.20371	0.890972	6.80341	2.58886	3.88174	4.77672	4.97967	8.63799	8.65199	8.77406	7.48977	3.44914	4.30905	4.442	11.0463	9.58425	5.60705	5.43026
ENSG00000180263	FGD6	gene	ENSG00000180263.13	1.15443	0.203899	0.890972	4.72641	3.72157	7.77581	6.27834	4.61393	4.51244	6.79334	3.72809	3.1192	3.36482	3.85357	3.03682	5.82088	6.41904	5.76124	3.48261
ENSG00000165632	TAF3	gene	ENSG00000165632.7	1.08321	0.204115	0.890972	2.28202	2.01583	3.19963	2.15568	2.58928	1.97362	1.96696	2.08272	1.49714	1.41345	1.94363	1.55525	1.73781	3.13638	2.48282	1.72002
ENSG00000085760	MTIF2	gene	ENSG00000085760.14	1.11776	0.204124	0.890972	4.64295	2.79794	6.42025	7.95759	6.80911	4.34963	4.61702	4.05645	4.30151	3.22933	3.45103	4.64724	4.34219	6.73112	6.96082	4.89965
ENSG00000248275	TRIM52-AS1	gene	ENSG00000248275.1	0.882155	0.204212	0.890972	2.10576	1.36949	2.22555	1.54397	2.06549	2.44671	2.38115	1.34307	2.34213	3.1028	1.8162	2.91831	2.37993	3.20975	1.58104	2.63513
ENSG00000166188	ZNF319	gene	ENSG00000166188.2	0.88122	0.204262	0.890972	1.83191	1.50931	1.04242	2.31783	1.38547	2.55992	1.23534	1.35363	2.48005	1.47766	1.5492	1.26234	1.43412	1.72038	1.6122	0.788544
ENSG00000140319	SRP14	gene	ENSG00000140319.10	1.14318	0.204335	0.890972	57.576	40.4506	30.1198	42.8582	31.6779	34.2742	44.4146	30.6325	39.0011	33.8225	28.7234	29.7634	51.9183	39.5835	38.3993	36.7188
ENSG00000137161	CNPY3	gene	ENSG00000137161.16	0.914534	0.204345	0.890972	95.7903	116.85	115.154	105.422	86.8569	115.242	89.9293	107.182	131.034	96.8478	91.3536	86.4065	98.357	130.745	114.309	84.178
ENSG00000141971	MVB12A	gene	ENSG00000141971.12	0.918823	0.2044	0.890972	1.22767	1.94978	1.93496	1.10077	1.27221	1.82237	1.02373	1.61988	1.65694	1.46275	1.59033	1.14146	1.19862	1.81387	1.20579	1.38665
ENSG00000144840	RABL3	gene	ENSG00000144840.8	0.939726	0.20441	0.890972	3.20428	2.43403	3.66156	3.33768	3.42645	3.0058	2.79159	2.84016	3.0042	2.80221	2.58858	3.2869	3.92958	3.8907	3.15624	2.4443
ENSG00000113811	SELENOK	gene	ENSG00000113811.10	1.24843	0.204567	0.890972	25.0612	28.7955	33.4065	30.252	35.6184	15.3654	44.0275	43.6693	23.1937	26.1676	50.6668	22.4434	22.8208	30.1948	27.3435	52.7303
ENSG00000111642	CHD4	gene	ENSG00000111642.15	0.911447	0.204718	0.890972	10.5181	9.0776	10.649	13.9047	16.0749	13.0941	9.90053	11.8482	11.9831	14.9451	12.6994	12.571	12.3521	13.6585	14.3342	13.034
ENSG00000273320		gene	ENSG00000273320.1	1.33954	0.204776	0.890972	12.3017	20.0248	15.7954	3.96796	6.55002	6.55898	20.7804	16.0576	7.67855	6.17737	8.59121	6.58207	9.47512	7.82536	4.70913	11.5576
ENSG00000050426	LETMD1	gene	ENSG00000050426.15	0.940005	0.204887	0.890972	3.42086	2.38444	4.63576	4.75921	3.79477	3.80619	2.5695	3.40333	3.43796	2.80114	2.67471	3.61371	3.39498	4.63658	3.49073	3.13319
ENSG00000184221	OLIG1	gene	ENSG00000184221.12	0.693475	0.204897	0.890972	42.0063	24.9641	12.3502	13.8869	33.8637	56.2512	12.0105	29.7752	17.2815	26.6264	27.7791	40.5058	14.4146	18.2075	18.5931	6.38329
ENSG00000129515	SNX6	gene	ENSG00000129515.18	1.10966	0.205153	0.890972	11.0113	11.4057	11.2321	14.1255	16.5924	11.7248	11.1423	11.1578	11.0259	12.3608	11.8014	13.6934	9.98034	11.7468	19.1963	13.5109
ENSG00000159363	ATP13A2	gene	ENSG00000159363.17	0.926702	0.205183	0.890972	1.42531	1.95007	1.65258	1.76002	1.63745	2.588	1.59094	2.03368	2.07552	2.08761	1.95562	1.2724	1.57098	1.62608	1.67755	1.74221
ENSG00000117318	ID3	gene	ENSG00000117318.8	1.21765	0.20528	0.890972	3.13507	1.67433	2.85052	4.67066	2.61135	1.99816	3.36572	0.643561	3.35549	2.45072	2.55163	2.62245	2.08497	3.88045	4.05691	3.36377
ENSG00000007520	TSR3	gene	ENSG00000007520.3	0.884055	0.205326	0.890972	4.60744	5.74238	3.52482	4.51495	3.85186	6.237	3.65932	4.70903	5.43655	4.87294	3.46847	3.49208	3.89835	4.85949	3.0899	3.02724
ENSG00000076924	XAB2	gene	ENSG00000076924.11	0.923044	0.205365	0.890972	4.12248	5.05531	4.6125	4.65557	4.81828	4.92215	3.69732	4.57734	5.71487	5.12608	4.07895	3.72229	3.6273	5.4743	3.61453	4.00125
ENSG00000141068	KSR1	gene	ENSG00000141068.14	0.927899	0.205397	0.890972	2.03447	2.37045	2.17689	2.23081	2.83674	3.14588	2.34101	2.28001	2.47201	2.05919	2.27695	2.00936	2.38687	3.4254	2.69158	1.89392
ENSG00000100528	CNIH1	gene	ENSG00000100528.11	0.890525	0.205448	0.890972	11.8164	10.0416	12.664	16.9546	9.81464	13.1374	9.05506	8.97339	13.92	13.5532	11.5374	11.9611	16.6466	11.6723	10.4275	11.8339
ENSG00000104969	SGTA	gene	ENSG00000104969.9	0.814375	0.205723	0.890972	5.02822	4.5712	5.20991	6.95241	8.37213	7.86907	4.78796	7.57864	8.45854	8.06014	8.20543	3.98146	9.52731	6.94067	3.50563	12.1156
ENSG00000182196	ARL6IP4	gene	ENSG00000182196.13	0.91722	0.205851	0.890972	6.14337	8.90621	7.3652	6.91087	6.17978	8.38188	5.87507	9.43816	8.21571	6.47311	6.49751	6.84389	8.30206	7.36728	8.25161	7.1368
ENSG00000147592	LACTB2	gene	ENSG00000147592.8	1.14744	0.20586	0.890972	2.12184	2.08892	1.07109	1.16354	2.00466	1.65486	1.16886	1.50653	1.00972	1.50598	1.78814	1.75917	0.725249	1.93996	1.99115	2.75678
ENSG00000157933	SKI	gene	ENSG00000157933.9	0.807739	0.20588	0.890972	11.7472	10.7202	5.73282	16.4745	8.64116	15.4856	11.7036	10.6101	11.0473	21.6201	15.5085	14.149	26.2531	7.87786	8.57319	14.8425
ENSG00000106868	SUSD1	gene	ENSG00000106868.16	1.17897	0.205906	0.890972	15.6383	14.2454	12.1258	14.488	14.2209	13.3941	16.0347	11.9483	12.0215	8.05827	7.61166	13.9025	8.62131	19.6722	16.3098	9.9264
ENSG00000210117	MT-TW	gene	ENSG00000210117.1	1.32395	0.206013	0.890972	124.938	36.8975	54.4271	50.6026	24.5565	39.5103	39.1931	45.3189	73.8446	36.783	39.8693	28.5048	32.7504	42.4253	71.3483	72.7482
ENSG00000151779	NBAS	gene	ENSG00000151779.12	1.06657	0.20608	0.890972	5.03489	3.72278	4.41624	5.59355	5.33003	4.48744	4.24342	3.75678	4.12092	3.85181	4.01667	4.4392	3.6155	5.10552	5.10746	4.00189
ENSG00000106479	ZNF862	gene	ENSG00000106479.10	0.937293	0.206113	0.890972	1.48832	1.13333	1.31777	1.55061	1.41668	1.67054	1.0998	1.20275	1.40387	1.4257	1.301	0.922461	1.22577	1.95916	1.1926	1.10654
ENSG00000055483	USP36	gene	ENSG00000055483.19	1.11468	0.206183	0.890972	10.5349	11.82	18.3804	14.1974	12.7622	10.0659	17.9206	11.4098	11.4423	9.96027	11.6157	12.0891	12.1436	15.2954	11.2003	12.8845
ENSG00000134684	YARS	gene	ENSG00000134684.10	0.872217	0.206193	0.890972	4.39598	4.28265	4.45193	5.81215	7.53704	5.83251	3.60474	4.18535	7.00629	3.90385	5.43058	8.25092	5.2398	6.76115	5.11992	6.00541
ENSG00000141540	TTYH2	gene	ENSG00000141540.10	0.890416	0.206302	0.890972	8.96905	9.9128	10.532	12.3093	12.9276	14.6571	12.987	11.2642	10.9349	11.347	9.86782	15.0935	9.48809	12.0393	7.72382	9.15058
ENSG00000025796	SEC63	gene	ENSG00000025796.13	1.07365	0.206333	0.890972	8.50283	7.55467	11.0671	11.8727	9.90765	7.32492	8.6779	8.9112	8.27178	8.66252	7.63881	9.00924	10.0077	9.97477	12.1929	9.58861
ENSG00000210191	MT-TL2	gene	ENSG00000210191.1	1.52649	0.206344	0.890972	86.1019	18.3327	56.4965	22.2027	9.45254	20.7926	20.2836	14.6128	55.6329	22.3475	21.1953	10.1818	16.6593	19.4688	50.0214	42.9738
ENSG00000054523	KIF1B	gene	ENSG00000054523.17	1.1184	0.20653	0.890972	8.20072	5.70738	5.45402	7.41936	4.77751	5.57682	9.70008	6.96782	5.88946	7.37293	6.05688	7.91712	5.26779	6.84814	9.05254	6.98862
ENSG00000144744	UBA3	gene	ENSG00000144744.16	1.08808	0.206618	0.890972	15.919	14.5375	14.304	16.0145	15.3434	15.3984	14.1358	16.7533	13.8609	14.3625	16.3494	14.2407	13.4577	11.5974	21.519	15.1946
ENSG00000163755	HPS3	gene	ENSG00000163755.8	1.21035	0.206762	0.890972	6.83451	6.15552	11.3403	13.5709	9.97543	3.4571	4.2442	3.65257	5.66353	5.06348	4.5933	8.06203	5.80199	14.1852	12.1119	6.21677
ENSG00000104164	BLOC1S6	gene	ENSG00000104164.10	0.734032	0.206891	0.890972	23.1314	12.5583	21.8132	17.9132	6.28729	20.4525	4.63208	19.2901	17.9613	20.0096	22.1403	22.9212	23.7098	14.1657	27.849	22.2508
ENSG00000162244	RPL29	gene	ENSG00000162244.10	0.904099	0.207151	0.890972	85.3271	88.192	91.8031	88.5943	85.0359	97.6735	81.6843	94.0962	116.339	106.063	83.9122	74.5851	87.0235	102.421	63.653	107.667
ENSG00000102524	TNFSF13B	gene	ENSG00000102524.11	0.800605	0.207155	0.890972	8.6188	13.4273	12.401	18.5977	12.4379	23.1893	9.25105	19.4753	8.90887	21.2885	12.5168	12.5422	10.4881	10.5976	16.9357	6.51062
ENSG00000134243	SORT1	gene	ENSG00000134243.11	1.13387	0.207267	0.890972	12.8087	15.5202	18.2919	13.9063	12.0403	12.7579	14.8711	13.4652	11.2298	11.7051	9.94667	16.4557	10.2725	15.3613	20.9822	11.1198
ENSG00000163781	TOPBP1	gene	ENSG00000163781.13	1.07861	0.20731	0.890972	3.82334	3.25214	5.06874	5.76878	5.95749	3.92586	3.81163	3.7327	3.55004	3.53203	3.47587	4.10997	3.56203	5.66113	5.96639	4.03436
ENSG00000183486	MX2	gene	ENSG00000183486.12	1.26094	0.207347	0.890972	6.43593	24.0456	11.7158	9.2008	15.9006	8.28631	12.0801	18.0605	9.79636	9.03825	7.65054	11.7571	9.00209	8.95335	19.7886	11.4728
ENSG00000176396	EID2	gene	ENSG00000176396.10	1.10918	0.207447	0.890972	4.63729	3.02493	5.8445	4.60452	4.11042	3.3509	2.67432	2.69668	4.08855	3.36503	2.40718	3.90994	2.61702	3.47521	4.37662	2.88034
ENSG00000147202	DIAPH2	gene	ENSG00000147202.17	1.07134	0.208262	0.890972	4.21401	5.32184	5.79895	4.07316	4.07516	4.13186	4.59727	4.14005	4.00638	3.51639	4.18314	5.03698	4.61606	4.62716	4.54613	4.92631
ENSG00000242071	RPL7AP6	gene	ENSG00000242071.3	0.914096	0.208309	0.890972	160.91	126.985	195.457	215.436	156.228	175.174	158.568	145.308	197.305	156.484	139.658	165.57	189.627	210.157	141.218	164.614
ENSG00000172831	CES2	gene	ENSG00000172831.11	0.93926	0.208445	0.890972	3.17099	3.02595	3.03977	3.57899	3.33309	3.45493	2.12272	2.78572	3.80168	2.57965	2.96458	2.52728	2.81959	3.70947	2.88138	2.64905
ENSG00000232956	SNHG15	gene	ENSG00000232956.8	0.863991	0.208637	0.890972	14.1776	7.16166	15.4602	15.0188	15.6032	15.5377	19.772	13.9336	15.334	13.8302	15.0969	15.2873	17.9809	15.3782	10.5513	11.8945
ENSG00000169016	E2F6	gene	ENSG00000169016.16	1.101	0.208688	0.890972	6.44936	4.81413	5.57703	4.99466	5.71802	5.5306	5.92169	5.64792	4.40188	4.29373	4.6068	5.25559	5.8802	5.11171	3.97841	7.82143
ENSG00000114331	ACAP2	gene	ENSG00000114331.13	1.07464	0.208763	0.890972	18.1877	16.9567	18.295	19.6163	17.4192	17.5807	17.8215	15.4214	14.8299	16.375	20.5691	17.5589	14.2397	17.3247	21.8698	15.5186
ENSG00000119707	RBM25	gene	ENSG00000119707.13	1.09226	0.208829	0.890972	14.4944	10.3542	15.0282	20.3751	15.9857	11.5962	12.909	11.251	11.177	13.1579	12.7624	13.3566	14.6358	15.4479	15.7318	14.6065
ENSG00000130592	LSP1	gene	ENSG00000130592.15	0.892843	0.209024	0.890972	71.1949	62.2961	59.2237	46.8278	60.7728	53.7481	41.3889	68.7668	78.8484	74.8089	57.151	61.6583	60.5712	55.6646	48.6061	63.6606
ENSG00000147155	EBP	gene	ENSG00000147155.10	1.1858	0.209075	0.890972	7.90633	5.27203	4.56056	3.89818	5.56451	5.24291	4.84408	5.83424	2.52567	5.89951	2.7899	7.0845	3.63054	3.31089	4.96318	4.23628
ENSG00000210184	MT-TS2	gene	ENSG00000210184.1	1.66172	0.209112	0.890972	40.2979	6.91708	14.8633	5.75334	4.51035	3.42791	3.60012	6.72261	24.0743	6.34865	4.64724	1.46398	3.18916	1.78957	5.5071	7.76267
ENSG00000108100	CCNY	gene	ENSG00000108100.17	0.935574	0.209167	0.890972	34.9915	29.151	36.387	35.7953	29.4156	34.0601	27.9229	32.7684	33.6281	38.1141	29.9639	32.1214	34.1901	37.6626	40.3848	28.7703
ENSG00000081320	STK17B	gene	ENSG00000081320.10	1.20773	0.209257	0.890972	39.5051	66.3464	96.7581	45.0815	39.9816	43.185	74.4673	70.1821	43.9205	42.7811	48.5205	39.8614	57.4037	51.2604	81.9046	60.3931
ENSG00000123810	B9D2	gene	ENSG00000123810.7	0.890172	0.209327	0.890972	1.77958	1.91072	1.76107	1.60301	2.37974	2.56266	1.66157	3.21934	2.58324	1.85923	1.44368	1.28025	1.45233	2.54356	1.83737	1.45293
ENSG00000075914	EXOSC7	gene	ENSG00000075914.12	1.05633	0.20956	0.890972	1.78479	1.5764	2.18182	1.88767	1.59888	1.86493	1.47914	1.30671	1.78948	1.30075	1.27585	1.5892	1.62825	1.93885	1.9254	1.94004
ENSG00000109113	RAB34	gene	ENSG00000109113.19	0.895637	0.209618	0.890972	3.49532	3.18819	5.23572	3.49988	3.61331	3.64212	4.18575	6.53259	4.15493	4.37579	3.48949	4.52417	4.6412	5.54636	5.15208	4.53835
ENSG00000131725	WDR44	gene	ENSG00000131725.13	1.07418	0.209775	0.890972	4.67507	4.72758	5.31893	6.24963	6.09302	5.43194	5.28029	4.99547	4.77431	3.88574	4.01119	4.2724	4.38952	6.19131	6.87711	4.26767
ENSG00000119335	SET	gene	ENSG00000119335.16	1.08607	0.209808	0.890972	33.6368	26.3817	42.9726	43.4121	42.2265	34.159	33.1805	29.4458	32.1722	30.8304	30.5829	32.5726	29.5982	44.5571	49.3476	35.4667
ENSG00000036054	TBC1D23	gene	ENSG00000036054.12	0.911097	0.209887	0.890972	16.1833	14.3049	16.8721	19.0817	16.5383	16.751	11.7162	17.0444	20.2111	17.9263	16.4761	20.813	19.2688	15.3996	20.108	19.4105
ENSG00000073614	KDM5A	gene	ENSG00000073614.12	1.05905	0.210495	0.890972	10.7696	10.0993	14.0296	14.9623	15.1485	11.9795	9.82631	10.1689	10.2062	8.81766	10.2905	10.4144	9.62269	14.3299	14.5002	9.61802
ENSG00000183337	BCOR	gene	ENSG00000183337.16	0.775634	0.210646	0.890972	8.0156	7.94826	2.92417	13.4795	7.77395	13.5933	6.338	5.78364	8.21263	14.5626	11.6117	7.81946	13.0402	5.26112	7.24223	4.87938
ENSG00000196843	ARID5A	gene	ENSG00000196843.15	0.787149	0.210707	0.890972	12.7671	31.1855	5.6414	6.27397	12.7966	15.1506	15.7718	18.8747	17.1932	26.583	14.0818	10.8488	19.5545	12.2963	5.61561	12.2385
ENSG00000119899	SLC17A5	gene	ENSG00000119899.12	1.20971	0.210846	0.890972	7.13067	8.68173	8.04361	10.8525	12.4208	5.77697	9.88537	8.55138	8.05806	12.7527	8.71369	8.01587	12.2639	8.70373	12.2468	21.2568
ENSG00000197471	SPN	gene	ENSG00000197471.11	1.13934	0.211161	0.890972	9.28152	7.9744	12.892	11.5792	14.5955	11.3836	17.2859	9.67467	10.1985	9.6072	8.72587	10.2278	7.88423	11.3733	9.05101	11.6841
ENSG00000148737	TCF7L2	gene	ENSG00000148737.16	1.16531	0.211246	0.890972	1.73415	2.16596	2.34334	2.84683	2.39022	3.05249	4.50153	1.68815	1.30664	1.61448	1.60323	1.823	2.28612	2.08536	1.29227	2.28503
ENSG00000163683	SMIM14	gene	ENSG00000163683.11	1.12018	0.211254	0.890972	4.7095	5.76761	3.96443	6.16223	5.41381	4.4626	3.94298	4.08188	3.53923	5.01284	4.88233	5.75273	4.27061	4.8189	7.88279	5.19208
ENSG00000210151	MT-TS1	gene	ENSG00000210151.2	1.50127	0.211343	0.890972	15.3325	2.22011	5.80682	2.99107	2.89636	1.66352	1.91037	3.65155	8.92763	3.52786	0.59432	2.36179	1.1839	1.16169	5.77183	2.45926
ENSG00000179144	GIMAP7	gene	ENSG00000179144.4	1.47796	0.211365	0.890972	3.10707	4.59462	10.8284	12.5493	14.4265	5.77513	3.12812	2.06353	5.2812	1.26128	2.07795	4.44226	1.131	17.8368	36.3568	2.84884
ENSG00000107643	MAPK8	gene	ENSG00000107643.15	0.917626	0.21146	0.890972	4.21974	4.13958	4.64751	5.25306	5.24411	3.90975	3.58189	4.31865	4.06267	5.52905	4.9869	5.91309	5.48977	4.15086	4.62375	3.55848
ENSG00000024048	UBR2	gene	ENSG00000024048.10	1.1117	0.21152	0.890972	7.73298	5.91898	11.1869	9.14822	9.18373	7.50351	6.6722	6.8126	6.67878	5.89318	5.13336	6.24835	6.82177	9.41686	13.6059	5.52749
ENSG00000128829	EIF2AK4	gene	ENSG00000128829.11	1.07332	0.211664	0.890972	3.67527	3.16117	5.51506	4.85481	4.01879	4.09184	4.51617	3.18432	3.46106	3.3343	3.38113	3.54439	3.7924	5.07511	4.76341	3.89315
ENSG00000168071	CCDC88B	gene	ENSG00000168071.21	0.89056	0.211895	0.890972	9.34898	9.08821	8.61546	8.93051	9.26472	11.6643	7.20863	10.1929	11.5247	9.74532	10.1937	5.90909	7.03475	9.32383	6.81398	7.55252
ENSG00000153561	RMND5A	gene	ENSG00000153561.12	1.11663	0.212212	0.890972	10.8416	7.5233	14.8033	15.085	16.3849	10.3661	10.116	8.96471	9.38798	11.0027	8.75597	10.2152	9.40227	14.4998	18.1831	10.3767
ENSG00000160213	CSTB	gene	ENSG00000160213.6	1.18129	0.212395	0.890972	36.7889	48.5532	18.9278	29.056	33.2923	27.638	53.8396	31.1468	28.6478	25.54	51.8803	29.8101	29.0793	21.8524	17.8073	33.8158
ENSG00000111224	PARP11	gene	ENSG00000111224.13	1.1226	0.212436	0.890972	1.48795	1.77301	1.31355	2.05039	2.77943	1.64572	1.67464	1.49491	1.67879	1.0154	1.46456	1.67555	1.91561	1.86694	3.38898	1.78307
ENSG00000188215	DCUN1D3	gene	ENSG00000188215.9	0.865119	0.212741	0.890972	10.7561	10.3578	11.5047	6.55723	7.03282	15.8781	11.3617	15.1132	8.01538	15.3227	10.0056	10.3458	11.8073	8.72503	7.72372	11.3389
ENSG00000116871	MAP7D1	gene	ENSG00000116871.15	0.872239	0.212888	0.890972	21.9529	20.9827	13.6368	26.5575	27.1385	27.9845	24.1526	25.0994	34.8055	34.0433	24.7633	20.0407	21.1019	24.7918	21.7348	24.5885
ENSG00000175573	C11orf68	gene	ENSG00000175573.6	0.839618	0.212953	0.890972	15.9466	10.6863	9.35256	14.3229	12.7937	19.4237	11.438	11.4474	22.5594	14.2	12.7222	13.7807	7.59163	17.115	11.5828	10.1572
ENSG00000171566	PLRG1	gene	ENSG00000171566.11	1.08649	0.213002	0.890972	5.31251	4.50194	5.91655	7.5816	6.79268	5.31937	4.2552	4.20252	4.77706	3.72346	4.24627	5.58107	4.23862	7.14647	6.34671	5.54484
ENSG00000111229	ARPC3	gene	ENSG00000111229.15	1.05933	0.213244	0.890972	151.895	162.162	174.428	158.575	156.93	139.644	160.023	150.442	134.567	144.07	132.114	167.106	177.469	169.654	170.674	160.498
ENSG00000143514	TP53BP2	gene	ENSG00000143514.16	0.899878	0.213543	0.890972	45.6872	36.6873	28.5147	28.9085	42.8217	64.5011	48.4833	47.5949	41.1637	47.3265	47.4253	53.8763	34.63	37.8006	40.3456	45.0187
ENSG00000135317	SNX14	gene	ENSG00000135317.12	1.0743	0.213626	0.890972	6.87283	6.58002	8.62894	8.78844	8.77518	7.71513	7.58737	7.53345	6.22139	7.55805	7.19736	6.94016	6.52399	8.87941	10.9773	7.98709
ENSG00000049541	RFC2	gene	ENSG00000049541.10	0.888942	0.213675	0.890972	3.61754	2.95084	3.81576	4.07988	4.15686	4.86891	2.01855	4.94554	2.46727	2.81248	3.27251	3.34486	4.54362	5.21381	4.67992	3.69031
ENSG00000114978	MOB1A	gene	ENSG00000114978.17	1.07981	0.213687	0.890972	51.9783	57.7958	55.6871	51.4408	59.8892	54.4884	57.0363	50.9547	47.3567	52.7629	52.3358	66.0525	48.3879	50.3221	73.1006	50.0544
ENSG00000214485	RPL7P1	gene	ENSG00000214485.6	0.898398	0.213729	0.890972	158.415	125.871	204.823	213.408	147.006	170.956	161.556	157.84	183.031	164.574	146.703	196.742	214.595	210.43	139.716	199.197
ENSG00000109971	HSPA8	gene	ENSG00000109971.13	1.20144	0.21387	0.890972	109.079	125.294	93.5305	94.0862	181.249	121.975	151.972	105.263	94.6536	75.9571	137.991	127.357	91.4595	159.827	123.151	208.401
ENSG00000104856	RELB	gene	ENSG00000104856.13	0.758788	0.214317	0.890972	19.4916	21.7606	12.4729	9.17137	16.3369	28.6549	13.4297	24.5181	27.1153	23.5755	21.0806	10.3038	17.2914	8.88312	4.99864	14.8379
ENSG00000173391	OLR1	gene	ENSG00000173391.8	0.787445	0.21436	0.890972	361.356	342.765	296.616	179.589	298.887	268.626	460.431	335.842	356.445	572.463	906.909	628.985	627.438	187.92	171.96	398.254
ENSG00000169442	CD52	gene	ENSG00000169442.8	1.47854	0.214392	0.890972	431.875	363.119	440.487	202.769	218.412	301.658	257.433	313.933	284.682	312.847	316.172	289.461	36.028	234.428	359.885	402.417
ENSG00000111144	LTA4H	gene	ENSG00000111144.9	1.15435	0.214532	0.890972	81.0026	77.0908	64.1829	86.4499	76.969	55.8231	45.1585	58.2459	43.5179	76.9063	44.6748	59.1102	82.3698	58.3071	71.5544	62.5426
ENSG00000106948	AKNA	gene	ENSG00000106948.16	0.919658	0.214532	0.890972	10.4894	9.48804	13.9715	13.5189	12.066	12.3358	7.95229	11.0933	12.7577	11.1213	10.885	7.13551	10.5736	13.7346	14.0816	7.92768
ENSG00000077235	GTF3C1	gene	ENSG00000077235.17	0.93461	0.214549	0.890972	2.58785	2.673	3.01217	2.74653	3.42775	3.69968	2.35323	2.95888	3.06362	2.885	3.15708	2.15397	2.76436	3.73122	3.59288	2.80459
ENSG00000119737	GPR75	gene	ENSG00000119737.5	0.874318	0.2147	0.890972	1.99812	2.22881	1.54879	1.43884	2.2358	2.05376	2.42638	3.91603	2.20441	4.35251	4.32696	2.87544	2.77849	1.96099	2.37018	4.27402
ENSG00000046647	GEMIN8	gene	ENSG00000046647.13	0.937189	0.214705	0.890972	1.39541	1.26374	1.79956	2.30497	1.86333	1.75388	1.74156	1.81085	1.51642	1.88669	1.49537	1.96548	1.44279	2.24537	1.77055	1.30351
ENSG00000163947	ARHGEF3	gene	ENSG00000163947.11	1.20376	0.214711	0.890972	3.41591	3.26336	6.10116	11.4878	7.57777	2.34662	2.86424	2.99835	3.86037	2.8723	3.03111	2.821	4.3475	5.27887	11.0165	1.85372
ENSG00000123329	ARHGAP9	gene	ENSG00000123329.17	0.889506	0.21479	0.890972	9.89952	10.5071	12.4206	10.8436	10.4949	9.6813	5.33622	12.1474	8.72238	6.44142	9.41027	6.75645	9.33642	14.4389	9.41936	5.96122
ENSG00000146282	RARS2	gene	ENSG00000146282.17	1.06809	0.215067	0.890972	6.51556	5.5536	8.61978	7.35553	7.96658	5.54143	6.57492	6.98507	5.92012	5.66869	5.59458	6.0237	7.36364	7.89216	8.84354	6.45222
ENSG00000070366	SMG6	gene	ENSG00000070366.13	1.03403	0.215259	0.890972	2.14035	2.02952	2.32204	2.38861	2.52367	2.16768	2.09027	2.23048	2.42082	1.8699	2.18217	1.79902	1.95125	2.2342	2.4495	2.21357
ENSG00000178252	WDR6	gene	ENSG00000178252.17	1.18804	0.21538	0.890972	7.3776	6.29064	5.6938	8.22424	5.4442	2.58603	5.09026	5.74856	8.20701	5.84994	7.71583	3.62186	4.37138	6.00438	6.68431	7.38922
ENSG00000141524	TMC6	gene	ENSG00000141524.15	1.13074	0.215504	0.890972	1.85371	2.74104	3.63053	2.68345	3.09596	2.54803	3.68991	2.89446	2.82592	2.28764	2.30183	1.57524	1.56114	2.74235	1.90306	3.23573
ENSG00000196968	FUT11	gene	ENSG00000196968.10	1.09832	0.21564	0.890972	4.12862	3.6328	3.21194	4.19054	4.94621	3.46969	4.48736	3.28708	3.82732	5.06705	3.79464	4.66421	2.72095	3.95509	5.06467	4.13637
ENSG00000068079	IFI35	gene	ENSG00000068079.7	1.34871	0.21587	0.890972	8.75587	44.589	7.0276	6.11284	17.0022	11.7499	13.7166	18.7745	10.269	8.05666	8.28891	9.47878	8.66334	8.05259	15.5338	11.5245
[truncated: 6,385 more rows]
