# Supplementary material for: Boosting NAD+ blunts TLR4-induced type I IFN in control and systemic lupus erythematosus monocytes
Source: J Clin Invest. 2022 Mar 1;132(5):e139828. doi: 10.1172/JCI139828 (PMC8884917; doi:10.1172/JCI139828)
Supplement: Supplemental table 4 [file jci-132-139828-s090.xlsx]

## Sheet: Supp_Table1_DEesults_Refed1P_Re
Supplemental Table 4. Differential expression result for Refed1P vs. Refed1NR comparison in LPS-activated monocytes.
ensemblID	hgnc_symbol	feature	id	fc	pval	qval	FPKM.S12	FPKM.S16	FPKM.S20	FPKM.S27	FPKM.S29	FPKM.S31	FPKM.S33	FPKM.S35	FPKM.S37	FPKM.S39	FPKM.S4	FPKM.S41	FPKM.S43	FPKM.S55	FPKM.S56	FPKM.S8
ENSG00000141499	WRAP53	gene	ENSG00000141499.16	0.769187	0.000382948	0.8777	3.05686	2.7418	3.64759	1.90505	3.93191	4.02298	4.00792	3.50316	3.4364	2.74252	2.0529	3.15503	3.31026	2.62135	2.41815	2.37866
ENSG00000167851	CD300A	gene	ENSG00000167851.13	1.52308	0.000499226	0.8777	31.1846	24.9939	22.8647	19.2562	15.3403	18.9395	11.1779	12.3264	13.8626	11.164	23.517	15.1724	14.7247	20.3084	16.8465	19.6396
ENSG00000177200	CHD9	gene	ENSG00000177200.16	1.32036	0.000797106	0.8777	3.44148	3.24139	3.79276	4.08121	2.57997	1.79333	2.48066	2.20018	2.86138	2.54521	4.59175	3.26303	3.30936	3.69381	4.41662	3.38745
ENSG00000175324	LSM1	gene	ENSG00000175324.9	0.773347	0.000836393	0.8777	2.45457	1.96155	2.81643	2.99113	3.27709	3.27501	4.40478	3.80531	3.02262	3.55209	3.24927	3.50381	4.11065	2.22932	3.16009	2.234
ENSG00000061794	MRPS35	gene	ENSG00000061794.12	1.3528	0.000953148	0.8777	4.92475	6.04746	7.89438	7.70859	4.59023	5.72427	4.72915	5.22082	5.56334	5.89218	9.75635	4.94374	5.04631	7.51583	7.36428	7.99585
ENSG00000056097	ZFR	gene	ENSG00000056097.15	1.23425	0.00119942	0.8777	13.6708	11.3244	13.3465	13.4994	10.8975	8.61177	10.3258	7.63511	9.26749	9.35239	12.9551	9.63026	12.8438	12.4257	12.6325	10.9587
ENSG00000143553	SNAPIN	gene	ENSG00000143553.10	1.2292	0.00141501	0.8777	4.09162	3.69355	3.45034	3.28449	3.27674	2.58637	2.99869	2.90291	2.31936	3.34649	4.11958	2.29281	3.49507	3.77849	3.61686	4.00028
ENSG00000113441	LNPEP	gene	ENSG00000113441.15	1.20764	0.0014841	0.8777	5.00064	5.28571	4.72069	6.0317	4.62774	4.60349	4.5629	4.02748	4.55407	4.35244	7.01364	3.98505	5.02092	5.77422	5.94264	5.0841
ENSG00000107036	RIC1	gene	ENSG00000107036.11	1.3118	0.0014869	0.8777	8.16346	8.32641	11.0759	10.4241	7.30175	8.03473	6.80101	6.04798	6.74868	7.52161	8.13528	5.58097	9.23425	11.6091	11.6552	10.4234
ENSG00000174197	MGA	gene	ENSG00000174197.16	1.14215	0.00150733	0.8777	1.96076	1.90572	2.43888	1.96809	1.66998	1.25904	1.61017	1.24318	1.46435	1.36628	1.68351	1.64817	1.80271	1.64952	2.49689	1.60318
ENSG00000056586	RC3H2	gene	ENSG00000056586.15	1.20291	0.00173542	0.8777	5.00968	4.4632	4.33574	5.08925	4.3204	3.59271	4.59236	3.58452	4.26569	3.70263	5.43868	3.28042	4.57095	5.40896	5.604	4.91934
ENSG00000156313	RPGR	gene	ENSG00000156313.13	0.815459	0.00214172	0.8777	5.08112	3.92621	5.06582	5.26924	6.34388	5.61589	5.49373	5.35096	5.10274	5.88326	3.56247	7.13634	6.81329	4.9576	5.54506	5.2393
ENSG00000150527	MIA2	gene	ENSG00000150527.17	1.23795	0.00215051	0.8777	3.2717	3.82367	3.91272	4.35312	3.50177	3.55698	2.98375	2.83008	2.91475	3.36267	4.55817	2.92008	3.98899	4.86117	4.34074	5.10026
ENSG00000177963	RIC8A	gene	ENSG00000177963.14	0.609133	0.00226743	0.8777	4.40138	3.15224	5.07998	3.07573	6.9892	10.9225	3.71996	10.289	4.55339	5.18555	4.03784	7.53528	7.76527	3.25752	6.30065	3.28813
ENSG00000272986		gene	ENSG00000272986.1	1.55864	0.00248275	0.8777	7.17157	5.52373	13.0887	5.7808	3.25447	2.76285	4.27457	2.467	4.17217	3.35779	7.09192	6.17903	3.72945	5.70158	5.4086	5.29596
ENSG00000138760	SCARB2	gene	ENSG00000138760.9	1.23592	0.00256011	0.8777	4.18663	4.58283	3.32764	4.42094	3.67129	4.09855	3.48279	2.71277	3.70793	4.04788	4.06414	3.0912	2.49506	5.29702	4.18116	4.35094
ENSG00000151893	CACUL1	gene	ENSG00000151893.14	1.2603	0.00259072	0.8777	5.1674	6.72818	5.1477	7.23069	4.73238	5.79458	5.37114	5.0453	4.83297	4.14716	7.97735	4.25613	5.4822	6.48457	7.07557	6.14652
ENSG00000115020	PIKFYVE	gene	ENSG00000115020.16	1.23963	0.00289408	0.8777	6.85965	8.85904	9.87795	7.94825	7.43558	5.81288	5.18327	5.38888	6.53362	6.1643	8.83894	6.84691	7.70269	8.22177	9.82746	6.73247
ENSG00000116199	FAM20B	gene	ENSG00000116199.11	1.20815	0.00292588	0.8777	4.7464	4.85803	4.82538	6.05692	5.01257	3.89359	5.2012	3.95095	4.05321	3.89307	6.13215	4.31287	4.74674	6.02764	6.29035	5.51932
ENSG00000112992	NNT	gene	ENSG00000112992.16	1.22318	0.00299338	0.8777	2.85412	2.9801	3.54471	3.62626	2.99007	3.16151	2.47712	2.21514	2.25447	2.11597	3.22604	2.47102	2.85842	4.59668	4.11314	2.95687
ENSG00000152492	CCDC50	gene	ENSG00000152492.14	1.20331	0.00303329	0.8777	4.50359	4.13113	3.46998	4.34938	3.02731	3.51373	2.78523	3.1632	2.87592	3.49186	4.30036	2.61942	3.83214	3.179	3.98952	3.90281
ENSG00000255893		gene	ENSG00000255893.1	0.681041	0.00309124	0.8777	0.841207	1.61261	2.05181	1.34468	4.01717	2.57361	2.8168	2.00379	1.81334	2.54155	2.49607	1.93446	3.85074	1.18715	1.9029	1.26192
ENSG00000094975	SUCO	gene	ENSG00000094975.13	1.36384	0.00367762	0.8777	3.93914	6.74625	5.69597	3.69913	3.37674	4.06178	4.7136	2.49439	3.16385	3.47869	5.99021	3.70832	3.41233	6.32543	4.72494	4.66054
ENSG00000112149	CD83	gene	ENSG00000112149.9	1.22278	0.00377464	0.8777	997.174	1068.75	1142.74	1044.27	837.323	833.318	756.936	764.476	762.019	942.181	1168.55	1094.26	953.125	954.876	963.067	1089.19
ENSG00000133321	RARRES3	gene	ENSG00000133321.10	1.49902	0.0038381	0.8777	16.0621	35.4794	12.8566	16.782	14.3751	11.5076	9.98182	11.9973	10.0041	10.9866	17.2827	11.3527	13.1594	18.9606	14.3793	13.6167
ENSG00000169231	THBS3	gene	ENSG00000169231.13	0.831965	0.00389101	0.8777	3.00782	2.48678	3.57084	2.75581	3.51622	4.62898	3.99045	3.5138	3.71029	2.12912	2.69251	3.35666	3.94426	2.73783	2.98144	3.28934
ENSG00000152818	UTRN	gene	ENSG00000152818.18	1.35319	0.00402287	0.8777	20.228	28.2057	24.8972	28.0006	19.7261	17.4992	15.7559	15.2927	19.5449	21.4965	31.2231	19.672	24.1044	28.3458	31.716	19.2934
ENSG00000175395	ZNF25	gene	ENSG00000175395.15	1.1568	0.00423861	0.8777	2.09155	2.5855	2.8052	3.09625	2.61181	2.30707	2.192	2.05402	2.05751	2.46365	2.95191	2.14805	2.43683	2.86904	2.99409	3.08518
ENSG00000165474	GJB2	gene	ENSG00000165474.6	2.11614	0.00424464	0.8777	111.271	95.76	124.715	110.345	24.5314	29.3464	37.2425	19.9838	44.8148	65.8561	42.7217	68.4717	35.4315	78.3633	81.1441	48.0093
ENSG00000174125	TLR1	gene	ENSG00000174125.7	1.25426	0.00437071	0.8777	3.31211	4.2	3.77945	3.68374	2.73286	3.43088	2.37801	2.4858	2.44516	2.64191	4.62797	3.30507	2.67505	4.15637	3.59015	2.5182
ENSG00000242083	RPL7AP31	gene	ENSG00000242083.2	0.818036	0.00442325	0.8777	3.22562	3.84175	5.14965	2.9386	4.43086	4.54883	5.57936	3.92689	4.57945	4.32777	3.8125	5.04914	4.1903	2.95498	4.05471	3.55552
ENSG00000076685	NT5C2	gene	ENSG00000076685.18	1.21401	0.00453062	0.8777	19.073	24.2514	17.644	23.3874	17.0598	18.5172	15.5261	14.0357	15.0451	17.8174	20.1352	19.0996	17.1316	21.1509	20.4415	17.0898
ENSG00000138119	MYOF	gene	ENSG00000138119.16	1.46953	0.00464441	0.8777	8.15125	17.8704	10.4532	15.7395	10.8253	6.56588	9.15086	8.90331	8.10703	9.08577	19.7113	8.09813	11.9994	13.1061	12.4808	12.2043
ENSG00000213236	YWHAZP2	gene	ENSG00000213236.3	0.833346	0.00482028	0.8777	7.4962	7.17781	8.19496	6.86576	10.3605	8.48941	8.64679	9.5795	8.11915	8.9674	7.44159	10.7393	7.45581	5.95638	8.15353	8.0542
ENSG00000096996	IL12RB1	gene	ENSG00000096996.15	1.20989	0.00490535	0.8777	2.35732	2.97492	2.22819	3.31843	2.23372	1.87336	2.13494	2.29681	2.56232	1.84402	2.84685	2.13313	2.25383	3.80449	2.36931	2.52857
ENSG00000110079	MS4A4A	gene	ENSG00000110079.16	1.57304	0.00491449	0.8777	2.60993	4.4572	3.96224	6.2685	2.39203	3.79981	1.70195	1.69645	3.02486	3.0482	7.70469	2.71743	2.3236	5.30378	4.11855	2.67504
ENSG00000255112	CHMP1B	gene	ENSG00000255112.2	0.789921	0.00502071	0.8777	89.0746	102.351	110.415	87.591	97.9827	124.708	121.025	158.505	133.837	139.405	122.356	133.039	117.619	97.7456	106.139	82.8315
ENSG00000136169	SETDB2	gene	ENSG00000136169.16	1.27386	0.00510877	0.8777	3.00101	2.79595	2.97101	3.55728	1.81075	2.48178	2.06275	1.71047	2.85791	1.88538	3.78517	1.82992	3.21834	2.66898	2.70507	3.38355
ENSG00000112685	EXOC2	gene	ENSG00000112685.13	1.26103	0.00516595	0.8777	5.55128	4.82657	3.81476	4.99949	4.90107	3.50885	3.49409	3.68784	4.70856	4.09351	6.71177	2.93659	4.1544	5.58109	4.71809	4.85867
ENSG00000020922	MRE11	gene	ENSG00000020922.12	0.832597	0.00540821	0.8777	2.86237	2.06919	3.11112	2.56994	4.22219	2.95708	3.29118	3.04999	2.78395	2.83035	2.69233	2.60227	4.51267	2.94855	3.56546	1.94881
ENSG00000127914	AKAP9	gene	ENSG00000127914.16	1.17906	0.00548826	0.8777	6.88074	7.45408	7.03394	8.08092	6.899	6.01859	5.80887	5.36852	5.84811	5.77326	7.11432	6.65359	6.90384	8.84855	9.22774	6.21221
ENSG00000084623	EIF3I	gene	ENSG00000084623.11	0.901557	0.00550236	0.8777	60.5511	51.6923	65.1775	57.3824	71.8501	66.4949	66.1545	63.5516	57.0102	57.158	56.2861	61.4581	69.7958	56.0294	60.3782	65.4917
ENSG00000053371	AKR7A2	gene	ENSG00000053371.12	0.830847	0.00593821	0.8777	4.00822	3.72372	6.18116	3.26902	4.59152	4.98344	4.83178	5.77219	4.75956	3.4319	3.24912	5.3211	5.13506	4.52179	4.23095	3.69196
ENSG00000112576	CCND3	gene	ENSG00000112576.12	0.653994	0.00599181	0.8777	4.51617	3.65579	3.66395	4.1377	10.2345	11.6178	4.25507	6.58401	8.43182	4.81964	3.97751	5.44021	7.05588	3.83106	4.6136	6.78516
ENSG00000095015	MAP3K1	gene	ENSG00000095015.5	1.44684	0.00603364	0.8777	13.2129	18.7627	20.7776	14.0832	12.568	11.5417	6.80394	7.33147	8.56416	8.71203	16.8907	10.3128	9.8187	12.6327	11.6187	9.33648
ENSG00000120690	ELF1	gene	ENSG00000120690.15	1.21058	0.00604279	0.8777	106.519	121.053	134.413	121.075	94.6119	87.229	91.0059	90.02	84.3895	111.553	113.992	88.4174	123.98	123.217	112.323	104.251
ENSG00000083750	RRAGB	gene	ENSG00000083750.12	1.12017	0.00606711	0.8777	2.06147	1.68149	2.47871	1.45095	1.37288	1.55437	1.26677	1.26655	1.41126	1.22241	1.63543	1.52111	1.65402	1.51826	1.72777	1.70365
ENSG00000117228	GBP1	gene	ENSG00000117228.9	1.6492	0.00607613	0.8777	76.0949	142.672	47.0323	144.859	71.786	69.0733	47.4889	49.3088	47.5748	83.4514	82.9225	60.2681	87.0574	144.745	81.7351	112.774
ENSG00000091009	RBM27	gene	ENSG00000091009.7	1.19144	0.00620989	0.8777	3.88978	3.3399	3.83335	4.0187	3.99592	2.79524	2.96495	2.43414	2.41594	3.05149	4.24319	3.12937	3.85157	3.97953	4.68185	3.55249
ENSG00000215021	PHB2	gene	ENSG00000215021.8	0.847829	0.00633338	0.8777	14.9687	15.0621	18.2043	13.4622	20.418	15.7534	19.5699	19.4353	17.0657	13.5402	15.7817	18.7389	19.2468	13.0124	16.6391	17.1993
ENSG00000185404	SP140L	gene	ENSG00000185404.16	1.22234	0.006361	0.8777	1.72781	2.6946	2.26456	2.26242	1.87191	1.87356	1.56591	1.48991	1.32925	1.74912	3.09869	2.21152	1.81854	2.60413	1.83002	2.06888
ENSG00000068024	HDAC4	gene	ENSG00000068024.16	0.844044	0.00666951	0.8777	3.24044	3.67518	4.32082	2.34883	4.45586	3.90811	3.93201	4.06294	3.48572	2.90115	2.36861	3.44609	3.98854	3.06945	3.55845	3.06068
ENSG00000066044	ELAVL1	gene	ENSG00000066044.14	1.09961	0.00678411	0.8777	3.4248	3.27005	3.83413	2.97268	3.25918	2.97713	3.25313	3.14149	3.23747	2.54047	3.81468	2.80456	3.18538	3.47892	3.68406	3.68985
ENSG00000240342	RPS2P5	gene	ENSG00000240342.3	0.758286	0.00678634	0.8777	108.735	107.966	134.69	152.395	166.74	156.381	222.039	203.74	181.046	138.273	160.144	189.782	169.796	126.875	120.693	171.999
ENSG00000219200	RNASEK	gene	ENSG00000219200.11	1.31101	0.0069501	0.8777	36.9612	46.6809	39.3742	25.212	24.4691	30.4518	26.6972	25.224	24.7515	29.7093	36.8399	33.5417	20.4587	32.01	32.0665	32.3527
ENSG00000065600	TMEM206	gene	ENSG00000065600.12	1.26607	0.00700126	0.8777	2.24784	2.53621	3.42627	3.10529	2.02814	2.57588	1.76885	1.69032	2.4237	2.04592	3.52161	1.26913	2.60551	3.13776	2.69909	2.4595
ENSG00000087903	RFX2	gene	ENSG00000087903.12	0.774146	0.00742554	0.8777	1.9661	1.53398	1.76377	1.09259	2.21208	1.18986	1.89169	2.543	1.89485	1.94655	0.843095	2.19217	2.49601	1.05849	2.08201	1.24222
ENSG00000079950	STX7	gene	ENSG00000079950.13	1.1908	0.00746491	0.8777	4.59906	4.19572	3.34888	4.26751	3.97032	3.56295	3.83511	3.44439	3.794	3.29119	4.39324	2.51849	3.37634	4.12052	5.19029	4.46623
ENSG00000026025	VIM	gene	ENSG00000026025.15	0.823966	0.00750757	0.8777	1118.26	949.517	960.023	993.138	1422.77	1234.95	1053.6	1322.95	1059.63	1280.16	1096.35	1595.91	1107.77	997.971	1134.03	993.921
ENSG00000198087	CD2AP	gene	ENSG00000198087.7	1.28494	0.00768756	0.8777	2.31607	4.57446	1.77921	3.30665	2.7451	2.35772	2.46668	1.8888	2.4846	2.42639	3.2706	1.5457	2.00661	3.37475	3.14997	2.79852
ENSG00000179331	RAB39A	gene	ENSG00000179331.2	1.30095	0.00770372	0.8777	1.09758	2.49715	1.22392	2.59497	1.44806	1.1876	1.36971	1.06197	1.12967	1.02805	2.26648	1.19329	0.945378	1.51962	2.09551	1.31445
ENSG00000116455	WDR77	gene	ENSG00000116455.13	1.14978	0.00780588	0.8777	3.61725	3.09523	2.75673	3.42889	3.27411	3.17991	2.69307	2.56663	2.4213	2.15384	3.02073	2.38073	2.77619	3.39611	3.54643	3.31834
ENSG00000155313	USP25	gene	ENSG00000155313.15	1.24702	0.00809775	0.8777	7.87653	11.5739	9.55783	11.6581	8.5863	9.32402	6.88981	6.89754	6.80274	7.48517	10.0672	8.62761	9.25536	12.6789	9.73077	8.77689
ENSG00000105993	DNAJB6	gene	ENSG00000105993.14	0.827632	0.00831936	0.8777	10.7054	9.87338	8.93526	9.11591	12.1898	10.9337	11.8557	13.9532	13.589	15.0668	9.03086	11.5645	10.2666	8.31724	11.8759	11.703
ENSG00000146247	PHIP	gene	ENSG00000146247.13	1.14157	0.00855736	0.8777	7.01079	7.35054	7.38194	8.48734	7.59437	6.28371	6.26375	5.84559	7.16132	5.80138	7.17001	7.0898	6.13368	7.93551	9.29898	7.09585
ENSG00000113811	SELENOK	gene	ENSG00000113811.10	0.753048	0.0086609	0.8777	32.1467	33.4274	31.1438	33.7847	26.9325	44.1265	38.9193	41.8831	62.7484	50.8932	33.0054	55.629	36.4885	31.1093	23.5158	32.0613
ENSG00000101639	CEP192	gene	ENSG00000101639.18	1.21792	0.00902508	0.8777	3.21528	2.87989	3.8722	3.75673	3.57445	2.78804	2.62312	2.13664	2.64964	1.98203	4.0274	2.0709	3.6766	3.95444	3.17954	3.72525
ENSG00000171132	PRKCE	gene	ENSG00000171132.13	1.20231	0.00908193	0.8777	1.39119	1.8226	1.62925	1.60132	1.24355	1.59767	1.2189	1.27301	1.04435	1.37824	1.65819	1.09911	1.13324	2.68879	1.44055	1.31037
ENSG00000178980	SELENOW	gene	ENSG00000178980.14	1.2385	0.00925909	0.8777	2.39351	2.59981	3.00958	2.17546	2.0963	1.8845	2.10557	2.00178	1.64768	1.7152	3.79672	1.75669	1.63915	2.06427	3.22524	1.79473
ENSG00000136643	RPS6KC1	gene	ENSG00000136643.11	1.14252	0.009486	0.8777	5.8006	6.70609	6.2584	6.82246	6.44783	4.66625	5.06111	4.85477	5.30144	4.96171	6.00535	5.20883	6.54338	6.86014	6.86717	5.68752
ENSG00000053254	FOXN3	gene	ENSG00000053254.15	1.18152	0.00960592	0.8777	8.15242	10.224	10.4485	9.30751	8.06334	8.34265	6.90783	8.90987	7.28958	7.82417	8.95346	7.83256	7.80168	10.9373	11.7163	7.57322
ENSG00000161929	SCIMP	gene	ENSG00000161929.14	1.34715	0.00999624	0.8777	12.2761	21.399	16.0066	17.8115	13.7176	13.6932	9.30604	10.6299	11.1771	11.9398	17.2329	12.4086	16.1924	23.2548	17.2219	12.6991
ENSG00000143190	POU2F1	gene	ENSG00000143190.21	1.13354	0.0100013	0.8777	2.2064	1.84166	1.94638	2.00277	2.02749	1.57482	1.86454	1.49872	1.87659	1.59671	2.1999	1.39589	1.74853	1.78523	2.72287	2.13817
ENSG00000144848	ATG3	gene	ENSG00000144848.10	1.26758	0.0100818	0.8777	14.1993	16.788	14.5162	15.9844	12.2214	13.5176	8.90492	9.05254	9.84432	14.1446	14.2553	10.3423	15.2957	15.8626	13.3553	13.3101
ENSG00000089053	ANAPC5	gene	ENSG00000089053.12	0.933122	0.0103275	0.8777	5.08361	4.24036	6.00289	4.12292	5.63842	5.05748	5.10189	4.63702	4.5643	3.87868	3.97461	4.51923	5.20039	4.33066	5.04201	4.50256
ENSG00000203747	FCGR3A	gene	ENSG00000203747.10	1.69108	0.0106895	0.8777	20.2123	24.8195	33.7442	26.3295	28.7888	16.8036	10.677	17.6107	23.9454	20.3172	61.8388	12.4257	23.0889	39.3269	41.919	25.6939
ENSG00000133313	CNDP2	gene	ENSG00000133313.14	1.38206	0.0107215	0.8777	5.65318	10.2142	5.79886	7.26379	7.24112	4.14805	3.78009	4.05915	3.59948	4.20137	7.13284	4.68987	6.89811	7.97984	6.84803	5.41336
ENSG00000170581	STAT2	gene	ENSG00000170581.13	1.68419	0.0107799	0.8777	14.3047	45.6695	14.2188	31.4877	16.381	16.841	14.6381	9.21766	10.6311	16.763	25.0078	11.4537	18.5023	37.4179	15.0796	16.5885
ENSG00000181982	CCDC149	gene	ENSG00000181982.18	1.13602	0.0108022	0.8777	1.48431	1.70786	2.06259	1.53635	1.44794	1.16913	1.02007	1.05155	1.18158	1.08975	1.33709	1.50915	1.69751	1.90717	1.95484	1.2794
ENSG00000136040	PLXNC1	gene	ENSG00000136040.8	1.21773	0.0109534	0.8777	24.5145	26.8669	21.5948	26.5223	23.1178	23.2494	19.9622	22.0187	22.5822	30.0929	28.4888	17.2934	20.6769	33.8865	27.9251	22.9839
ENSG00000085449	WDFY1	gene	ENSG00000085449.14	1.27483	0.0111402	0.8777	12.1593	24.8153	9.71176	17.8556	13.4489	12.8937	10.7187	11.6111	11.9807	12.4776	16.0974	11.4293	11.4892	14.889	13.3759	13.5377
ENSG00000269906		gene	ENSG00000269906.1	1.47116	0.0116665	0.8777	7.22912	7.44141	9.62846	9.99591	7.35437	2.97283	7.60284	2.79348	5.28345	5.43318	9.82904	4.79259	6.20063	5.34353	7.82437	8.72337
ENSG00000117625	RCOR3	gene	ENSG00000117625.13	1.17831	0.0117008	0.8777	2.12472	2.20911	2.88489	1.67893	2.10967	1.65048	1.89392	0.946224	1.65472	1.33668	1.82617	1.29693	1.44788	1.87466	2.23035	1.85556
ENSG00000163635	ATXN7	gene	ENSG00000163635.18	1.32002	0.0121507	0.8777	2.0371	3.78391	5.04113	4.5281	2.68212	3.47125	2.108	2.04666	3.01982	2.42766	2.92314	2.21487	2.09475	4.17221	3.51483	3.81168
ENSG00000136193	SCRN1	gene	ENSG00000136193.16	1.34021	0.0121927	0.8777	5.22922	5.58054	7.50413	7.62817	4.44044	4.51354	3.0089	5.85078	4.71288	5.08555	8.76604	3.62248	6.51969	4.90175	6.57497	7.0734
ENSG00000116044	NFE2L2	gene	ENSG00000116044.15	0.559049	0.0124113	0.8777	167.734	63.3806	116.383	178.555	167.315	165.428	143.783	151.44	159.512	193.23	40.8463	102.732	200.935	60.6358	159.481	71.476
ENSG00000159131	GART	gene	ENSG00000159131.16	1.13445	0.0126146	0.8777	1.62898	1.72547	1.32299	1.81127	1.45057	1.43309	1.25142	1.19247	1.42499	1.45458	1.58055	1.18446	1.70637	2.15364	1.88025	1.55616
ENSG00000254087	LYN	gene	ENSG00000254087.7	1.14928	0.0126538	0.8777	146.278	169.287	132.431	181.475	152.037	128.045	142.991	144.112	149.499	128.28	187.859	132.513	151.949	160.744	150.757	158.616
ENSG00000065491	TBC1D22B	gene	ENSG00000065491.8	0.87083	0.0127032	0.8777	1.98602	2.20916	2.17899	2.75946	2.86431	2.67857	3.35671	3.77508	2.61615	3.11315	2.75661	2.70185	2.65161	2.27351	2.71935	2.42
ENSG00000138688	KIAA1109	gene	ENSG00000138688.15	1.21495	0.0127637	0.8777	8.51389	11.4339	11.2762	13.3032	8.7383	8.71596	7.16782	8.83346	9.30952	9.63405	11.3114	9.31765	10.2656	11.6638	13.8408	9.01638
ENSG00000170088	TMEM192	gene	ENSG00000170088.13	1.07073	0.0128017	0.8777	1.38804	1.56859	1.48725	1.64476	1.50379	1.42552	1.44129	1.36442	1.47582	1.13785	1.51391	1.27438	1.39089	1.65535	1.75469	1.50126
ENSG00000026508	CD44	gene	ENSG00000026508.18	0.747976	0.0128077	0.8777	99.0989	63.8349	75.0486	85.3953	136.084	78.0336	114.945	105.272	105.006	128.658	86.7799	130.343	100.762	70.4398	123.972	79.6433
ENSG00000147471	PLPBP	gene	ENSG00000147471.11	1.15898	0.0128225	0.8777	7.27742	9.85613	8.58932	8.72776	8.17993	7.58327	6.20106	7.86205	6.95335	6.88711	8.23808	6.21535	8.00911	9.50607	9.1877	7.42628
ENSG00000146463	ZMYM4	gene	ENSG00000146463.11	1.17499	0.0128877	0.8777	4.4308	4.40067	6.15991	4.31036	4.07324	3.76034	3.02847	2.72664	3.65803	3.22164	4.4043	4.68927	5.05578	5.3841	5.58166	3.97367
ENSG00000151650	VENTX	gene	ENSG00000151650.7	0.764727	0.0130396	0.8777	10.912	7.93398	11.9756	8.82493	8.93255	11.3882	11.6366	10.9194	18.1755	8.06324	6.43888	14.606	12.8258	9.81858	10.3478	8.55807
ENSG00000130766	SESN2	gene	ENSG00000130766.4	0.62017	0.0130658	0.8777	5.48261	5.18824	5.78004	12.6368	12.3739	9.54452	21.1523	15.4129	15.7439	16.5757	9.43629	11.666	11.6794	6.53799	16.3548	8.70442
ENSG00000096968	JAK2	gene	ENSG00000096968.13	1.36029	0.0132479	0.8777	25.6566	50.1083	20.8931	34.2377	25.9649	22.5164	16.8988	20.2618	20.8855	23.9294	29.6574	23.9392	25.3767	35.7285	27.7522	22.0665
ENSG00000162645	GBP2	gene	ENSG00000162645.12	1.23667	0.0133126	0.8777	210.095	244.467	166.452	296.302	203.616	180.783	200.787	219.12	172.693	244.399	204.167	188.389	201.245	317.067	206.978	293.511
ENSG00000162654	GBP4	gene	ENSG00000162654.8	1.66834	0.013475	0.8777	9.87844	28.9259	3.92933	20.7837	9.52797	10.2522	6.95702	7.7161	7.74374	10.1413	13.2501	10.0952	9.13479	21.132	16.2827	12.8529
ENSG00000092841	MYL6	gene	ENSG00000092841.18	0.834942	0.013636	0.8777	57.9645	83.929	58.18	68.9995	88.8021	81.6102	92.8835	84.5124	73.5489	76.9623	80.1358	75.3867	82.0518	74.0131	64.6995	54.7073
ENSG00000149177	PTPRJ	gene	ENSG00000149177.12	1.18103	0.0137248	0.8777	14.5004	16.2355	16.2662	16.255	15.5889	13.4153	13.7901	13.9725	11.6975	12.2867	19.9378	12.1308	16.2788	18.7621	15.3768	14.0575
ENSG00000135677	GNS	gene	ENSG00000135677.10	1.16217	0.0137873	0.8777	52.1797	63.1736	47.5218	56.0527	56.0748	56.5884	51.0756	48.6824	44.5901	51.6791	64.5982	47.7269	47.5364	68.7617	61.0881	52.5854
ENSG00000224397	SMIM25	gene	ENSG00000224397.5	1.78919	0.0138285	0.8777	20.0311	9.86806	22.8082	25.2246	7.74044	10.694	18.0255	19.5427	9.96943	5.15333	37.4436	10.0733	16.9522	31.3329	19.7621	19.9268
ENSG00000112096	SOD2	gene	ENSG00000112096.17	0.87008	0.0138653	0.8777	198.706	170.06	144.602	166.489	177.129	173.614	198.714	207.732	202.26	265.864	190.844	224.167	202.681	160.292	156.56	196.944
ENSG00000073008	PVR	gene	ENSG00000073008.14	0.501059	0.0139977	0.8777	8.17519	1.73253	1.8822	4.32962	10.2766	6.22496	10.7231	2.02994	6.94103	6.43153	1.54045	6.8569	7.5862	1.3757	2.65801	6.04711
ENSG00000111817	DSE	gene	ENSG00000111817.17	0.757929	0.0141191	0.8777	27.2123	24.806	16.055	19.006	28.9884	28.1375	24.548	31.6668	28.8456	35.1633	21.5794	39.6659	22.0858	17.2045	29.1165	20.76
ENSG00000117899	MESD	gene	ENSG00000117899.10	1.11492	0.0141397	0.8777	1.63435	1.52777	1.81596	1.62662	1.52944	1.05565	1.35837	1.31704	1.15842	1.31988	1.49488	1.14591	1.45958	1.83954	1.66849	1.14946
ENSG00000279821		gene	ENSG00000279821.1	0.688078	0.01425	0.8777	4.63486	3.714	1.33537	3.51464	5.19073	7.08808	5.65025	7.70333	8.35487	4.7789	3.14522	4.27549	4.22831	3.00855	3.92007	5.68316
ENSG00000085117	CD82	gene	ENSG00000085117.11	0.661214	0.0143205	0.8777	7.07254	7.03357	7.40683	4.71723	8.9166	13.6678	16.4142	14.8012	12.8963	7.91741	4.17073	7.69134	6.62023	7.97042	8.23499	8.75477
ENSG00000262089		gene	ENSG00000262089.1	0.858603	0.0144699	0.8777	4.61613	3.41196	3.44844	3.90347	4.52802	5.96408	4.48051	4.04075	3.82347	3.69404	3.39593	4.09646	4.55059	3.49618	3.40204	3.70342
ENSG00000115956	PLEK	gene	ENSG00000115956.9	1.14587	0.0147853	0.8777	1363.71	1449.1	1297.8	1975.79	1228.39	1338.76	1309.86	1385.12	1420.05	1414.62	1650.43	1318.73	1386.57	1677.7	1295.16	1475.1
ENSG00000114127	XRN1	gene	ENSG00000114127.10	1.28153	0.0150175	0.8777	5.42593	9.50792	4.34658	8.43766	5.42116	5.33917	5.34399	4.95792	5.97493	4.78202	6.66248	4.82258	5.69313	9.40963	6.92468	5.6298
ENSG00000066697	MSANTD3	gene	ENSG00000066697.14	0.71738	0.015068	0.8777	5.07102	3.09464	2.87009	3.63375	5.57035	4.70044	6.54723	4.96662	4.5513	6.16953	2.87417	5.08537	4.1891	1.55745	4.38716	5.08227
ENSG00000076108	BAZ2A	gene	ENSG00000076108.11	1.25298	0.0150917	0.8777	10.6616	14.4404	17.7106	12.1676	10.1401	11.6653	9.84597	10.7287	8.06595	7.70163	13.5413	8.00912	13.0593	14.0536	14.1762	9.19191
ENSG00000136270	TBRG4	gene	ENSG00000136270.13	0.868886	0.015137	0.8777	1.38521	1.31362	1.84527	1.05298	2.25726	1.43082	1.84962	1.65536	1.99766	1.00979	1.50737	1.48498	1.64636	1.32156	1.39957	1.22022
ENSG00000245060	LINC00847	gene	ENSG00000245060.6	1.50638	0.0152026	0.8777	12.7183	13.8072	13.4736	16.3899	6.84385	8.72872	8.03198	6.99076	6.84257	5.87409	8.01068	5.10413	14.0577	11.6854	7.03287	16.2998
ENSG00000011258	MBTD1	gene	ENSG00000011258.15	1.11606	0.0155485	0.8777	3.62865	2.69148	3.33304	2.7758	3.31644	2.79895	2.69855	2.41812	2.93057	2.13414	3.72949	2.57601	2.9906	3.15665	3.46647	3.32352
ENSG00000132950	ZMYM5	gene	ENSG00000132950.18	1.13214	0.015852	0.8777	2.90457	2.88902	2.46089	3.55068	2.41051	2.46352	2.43811	2.93855	2.58579	2.63047	2.74634	1.9357	2.72709	2.67967	3.23029	3.14524
ENSG00000185753	CXorf38	gene	ENSG00000185753.12	1.38445	0.0158782	0.8777	1.82596	3.73697	1.91143	3.68735	1.79294	3.64142	2.04785	1.68332	1.92431	1.6625	3.14127	1.30741	2.09059	3.99742	4.22031	2.70787
ENSG00000181555	SETD2	gene	ENSG00000181555.20	1.15113	0.0159552	0.8777	6.74833	7.36513	9.30263	7.34631	7.13777	7.00147	6.03926	5.14104	6.01347	5.60924	7.85034	5.82927	8.42938	8.90379	8.61958	6.32659
ENSG00000122008	POLK	gene	ENSG00000122008.15	1.2005	0.0161516	0.8777	2.81009	3.68373	1.90492	3.59669	3.08135	2.82227	2.38447	1.9659	2.64762	2.51684	3.53674	2.34032	2.36671	3.85136	3.02568	2.82036
ENSG00000054219	LY75	gene	ENSG00000054219.10	1.2357	0.016202	0.8777	8.37833	10.2162	9.57621	7.88382	8.52471	7.17028	5.81853	8.00918	6.66827	6.26764	6.44645	6.65727	6.03604	10.4539	12.0051	7.48426
ENSG00000088832	FKBP1A	gene	ENSG00000088832.16	0.660987	0.0162372	0.8777	51.8444	28.4714	38.4529	30.126	68.1814	46.1962	32.7046	40.8226	70.8998	42.4178	39.0977	63.6828	38.9568	34.1844	37.4711	17.028
ENSG00000196821	C6orf106	gene	ENSG00000196821.9	1.16273	0.0164174	0.8777	13.4311	15.2781	18.0545	19.3888	14.8952	15.8093	15.3832	14.0563	13.7185	12.9919	18.58	11.9317	15.8299	18.7217	17.4921	15.7082
ENSG00000048649	RSF1	gene	ENSG00000048649.13	1.13831	0.0166555	0.8777	1.39512	1.65495	2.1629	1.85411	1.36998	1.41724	1.35168	1.18136	1.26675	1.34959	1.68472	1.00558	1.90667	1.87489	1.92734	1.35508
ENSG00000234353		gene	ENSG00000234353.2	0.834349	0.0168439	0.8777	2.6646	1.31028	2.86357	1.82361	3.04235	2.70515	2.27771	1.71317	2.06649	1.96856	1.83057	2.09562	2.70486	1.41395	1.52956	1.87498
ENSG00000163807	KIAA1143	gene	ENSG00000163807.5	1.15039	0.0168848	0.8777	1.94762	2.02716	2.30709	2.62529	1.98474	1.40319	2.00147	1.8474	1.80956	1.78605	1.98107	2.20006	1.94838	2.73405	3.038	2.20599
ENSG00000198805	PNP	gene	ENSG00000198805.11	0.786031	0.0170689	0.8777	200.316	247.92	155.678	208.375	231.434	364.467	228.32	369.156	307.559	332.241	286.069	328.679	184.162	182.93	138.724	282.217
ENSG00000165097	KDM1B	gene	ENSG00000165097.14	1.21016	0.0171331	0.8777	8.32224	9.1985	8.22879	11.4886	7.72198	8.62243	7.03043	8.58337	8.48729	8.84665	12.6281	7.43914	7.05515	9.63917	11.5713	7.36997
ENSG00000103257	SLC7A5	gene	ENSG00000103257.8	0.662746	0.0171566	0.8777	57.4384	58.3283	67.4348	40.6692	70.0837	93.489	103.104	124.452	126.725	63.8862	54.2434	81.9996	49.8808	39.2355	67.321	77.489
ENSG00000101421	CHMP4B	gene	ENSG00000101421.3	0.920824	0.0171731	0.8777	155.449	155.752	129.264	150.937	159.141	168.274	174.718	181.925	165.09	174.263	163.364	182.178	157.051	145.745	153.849	177.377
ENSG00000104812	GYS1	gene	ENSG00000104812.14	0.888716	0.0173655	0.8777	3.76162	3.39926	4.82502	3.2988	4.76079	4.27787	4.85839	4.63713	4.21439	3.09382	3.06623	3.93026	4.40357	4.43773	4.16094	3.92965
ENSG00000152061	RABGAP1L	gene	ENSG00000152061.23	1.18832	0.0174456	0.8777	2.7157	4.19781	3.27683	3.75454	3.23897	3.48122	2.89941	2.48295	2.42195	2.94498	4.67723	2.51044	2.50379	3.21092	3.03041	2.95965
ENSG00000156831	NSMCE2	gene	ENSG00000156831.7	0.896733	0.0174711	0.8777	3.98154	3.84999	3.44445	3.16368	4.01862	4.00629	4.34455	3.49459	3.6145	4.56154	3.70329	4.46558	3.88136	3.24728	3.6519	3.07167
ENSG00000103502	CDIPT	gene	ENSG00000103502.13	1.2532	0.0176201	0.8777	5.38984	7.35274	7.66148	4.31574	5.38919	4.08021	4.46779	3.39404	3.04116	3.23119	4.78846	4.84636	3.82412	5.10997	4.91171	4.63624
ENSG00000101916	TLR8	gene	ENSG00000101916.11	1.51639	0.0176513	0.8777	25.0066	29.9984	13.7936	24.836	13.2214	9.60084	15.7772	11.0826	16.7291	17.3118	19.2974	14.1704	17.54	31.7884	26.1925	10.9895
ENSG00000052841	TTC17	gene	ENSG00000052841.14	1.10683	0.0177532	0.8777	6.9164	6.0732	7.57107	7.34679	6.39361	6.09923	6.06602	6.17503	5.79324	6.30387	7.43014	6.41271	7.71838	8.29593	7.89109	6.78985
ENSG00000124214	STAU1	gene	ENSG00000124214.19	1.11812	0.0178736	0.8777	9.85242	8.88729	9.83748	9.40042	9.87187	9.15185	8.28978	9.49275	8.01041	8.13734	10.8337	8.19047	10.2448	11.1614	11.754	10.3833
ENSG00000167083	GNGT2	gene	ENSG00000167083.6	1.23908	0.0179915	0.8777	2.47008	2.74614	3.11642	3.47766	2.68932	2.11209	1.60968	2.3728	2.39749	2.26664	4.85033	2.2752	2.16386	2.18759	2.70307	2.69662
ENSG00000123213	NLN	gene	ENSG00000123213.22	1.2038	0.0180095	0.8777	1.9818	1.50769	1.27229	1.92904	1.11644	1.25167	1.11355	1.22877	1.56815	1.38027	2.47477	1.03145	2.01455	1.50063	1.80146	1.88122
ENSG00000263956	NBPF11	gene	ENSG00000263956.6	1.09455	0.0182329	0.8777	3.59153	3.49275	4.62295	3.45018	3.33939	3.62404	2.89446	2.57373	2.97855	3.07752	3.46906	3.35886	3.22299	3.27415	3.82938	3.32587
ENSG00000120539	MASTL	gene	ENSG00000120539.14	1.43798	0.0182998	0.8777	9.50691	10.7111	9.6712	13.1727	8.12296	9.73689	12.0144	5.89923	7.1476	10.7391	23.9778	10.3676	10.4648	12.4146	10.5723	19.396
ENSG00000166471	TMEM41B	gene	ENSG00000166471.10	0.775945	0.0184009	0.8777	3.61669	3.01543	2.44314	3.31608	4.55934	3.90438	5.00396	5.05604	4.73075	4.91684	3.41285	5.6943	3.38623	2.76334	5.98077	2.99753
ENSG00000158417	EIF5B	gene	ENSG00000158417.10	1.12786	0.0184111	0.8777	3.59554	3.15068	3.56278	3.81643	3.42125	2.96536	2.74097	2.86335	3.0301	3.24985	4.03559	2.63798	4.1068	3.72542	3.76167	3.75521
ENSG00000161970	RPL26	gene	ENSG00000161970.13	0.787091	0.0186176	0.8777	152.008	135.156	181.602	191.101	213.6	174.585	148.016	153.048	177.113	166.534	164.463	257.958	241.689	114.547	148.034	147.869
ENSG00000062598	ELMO2	gene	ENSG00000062598.17	1.22874	0.0187479	0.8777	3.84396	4.77573	7.10673	5.2907	4.60077	3.44475	4.07626	3.44511	3.54848	3.70501	6.32999	3.42421	4.68389	5.8333	4.95684	3.5416
ENSG00000119922	IFIT2	gene	ENSG00000119922.9	1.96279	0.0188303	0.8777	86.5396	282.533	78.97	375.46	109.326	202.756	58.9448	55.7245	96.3299	225.175	289.491	112.984	124.343	156.097	213.444	299.859
ENSG00000198815	FOXJ3	gene	ENSG00000198815.8	1.15251	0.0188638	0.8777	6.44043	6.53636	8.62997	7.36876	6.63188	6.88772	5.53862	5.20026	5.73655	5.02406	8.61389	5.57248	7.74727	7.5697	8.43493	5.71299
ENSG00000151883	PARP8	gene	ENSG00000151883.17	0.84181	0.0189134	0.8777	11.1936	9.76012	11.3102	8.41774	10.3803	12.5228	11.962	8.26759	11.1217	11.1106	6.9715	11.6956	11.9086	10.4626	10.4574	7.9002
ENSG00000069275	NUCKS1	gene	ENSG00000069275.12	1.11866	0.0190007	0.8777	5.99269	4.99603	6.23508	5.78855	5.12914	5.18205	5.73883	5.16651	5.03113	5.05222	5.73839	4.80052	6.21413	7.02148	7.68093	6.20949
ENSG00000158796	DEDD	gene	ENSG00000158796.16	1.15959	0.019012	0.8777	6.87795	8.30507	9.8543	8.48631	7.30476	6.54794	8.57487	5.84997	8.05993	5.99729	7.73896	5.95472	7.5633	8.66277	8.19699	9.04898
ENSG00000119737	GPR75	gene	ENSG00000119737.5	0.843866	0.0191758	0.8777	2.14045	2.33047	2.39551	2.62321	2.62002	3.46673	2.78451	4.66546	3.81909	3.76289	2.65643	3.56514	2.93086	3.65657	2.50682	2.89827
ENSG00000115339	GALNT3	gene	ENSG00000115339.13	1.19501	0.0192476	0.8777	4.54826	6.29352	4.56439	8.09279	5.37647	4.71101	5.54125	5.7839	5.27864	5.99292	7.66063	4.55726	5.33182	8.18799	5.77665	6.05493
ENSG00000204217	BMPR2	gene	ENSG00000204217.13	1.14575	0.01926	0.8777	2.52388	3.58994	2.10371	2.59332	2.36383	2.66567	2.63146	2.17655	2.35496	2.46439	2.94997	1.79363	2.4405	3.14926	2.91987	2.57083
ENSG00000028203	VEZT	gene	ENSG00000028203.17	1.10876	0.0193234	0.8777	3.58216	2.45908	2.95098	2.76098	2.54962	2.30889	2.27554	2.05929	2.26568	2.13435	2.79339	2.90839	2.80974	2.45033	3.15834	2.82766
ENSG00000213064	SFT2D2	gene	ENSG00000213064.9	1.23051	0.0193318	0.8777	8.60967	12.3004	8.20224	9.44829	10.1175	8.44394	7.62721	8.60913	7.70175	6.26973	12.2853	7.61821	9.40947	10.9806	12.9503	9.18765
ENSG00000162604	TM2D1	gene	ENSG00000162604.12	0.937552	0.0194162	0.8777	1.85152	1.63179	1.45055	1.81185	1.97022	1.86117	1.90814	1.76835	1.8829	2.04737	1.66372	1.84933	1.96379	1.71216	1.51562	1.9903
ENSG00000175334	BANF1	gene	ENSG00000175334.7	0.7623	0.0195544	0.8777	9.05398	8.14894	8.52853	7.29173	10.8114	13.115	13.6377	12.2725	13.7689	5.98101	7.79664	7.27757	9.54708	6.95523	8.02067	8.14568
ENSG00000105518	TMEM205	gene	ENSG00000105518.13	0.848404	0.019738	0.8777	10.5445	13.5976	14.9504	10.0645	13.9929	15.5203	14.4977	14.1347	12.7679	11.4133	9.68882	14.098	14.3815	11.0533	11.2774	14.417
ENSG00000136731	UGGT1	gene	ENSG00000136731.12	1.11362	0.0200441	0.8777	5.95166	6.12663	7.1149	6.26346	6.28454	5.76796	5.76485	5.23044	5.48843	5.83799	6.59529	6.5555	6.00766	7.80751	8.28265	6.26651
ENSG00000121797	CCRL2	gene	ENSG00000121797.9	1.27311	0.0200556	0.8777	254.972	278.71	252.243	279.064	241.609	152.173	158.276	181.431	220.803	294.831	286.496	211.11	236.039	234.183	189.042	292.123
ENSG00000137770	CTDSPL2	gene	ENSG00000137770.13	1.1682	0.0201365	0.8777	2.73279	2.65737	2.59766	3.18247	2.79527	2.75884	1.93518	2.06311	2.71209	2.47903	3.22695	2.0354	2.8125	3.54358	3.89611	2.71477
ENSG00000110514	MADD	gene	ENSG00000110514.19	1.22004	0.0204147	0.8777	5.35778	5.46862	9.61463	6.78926	5.74662	5.45344	5.96767	4.51562	5.23927	4.02062	7.42996	3.28035	6.68607	6.97727	6.94404	5.71356
ENSG00000170471	RALGAPB	gene	ENSG00000170471.14	1.14781	0.0204775	0.8777	3.12447	3.32487	4.92049	4.1478	3.26823	2.95336	2.60254	2.73969	2.68892	3.06412	3.46838	2.99752	3.34688	3.84539	4.25625	2.61418
ENSG00000180628	PCGF5	gene	ENSG00000180628.14	1.14229	0.0207101	0.8777	5.8745	7.39255	4.50416	7.27883	6.2519	5.56975	6.17467	5.37846	4.96381	5.99596	7.69183	5.87605	5.52962	5.99288	6.57646	6.91272
ENSG00000105401	CDC37	gene	ENSG00000105401.8	0.810677	0.0207432	0.8777	20.7675	17.8472	25.4174	21.8759	34.3869	30.2373	23.0935	25.6363	21.7424	25.7851	20.0005	19.0323	30.6964	20.413	19.4146	26.0106
ENSG00000099290	WASHC2A	gene	ENSG00000099290.16	1.1797	0.0208406	0.8777	9.74671	10.5953	10.6377	12.089	10.121	8.68244	7.65494	7.965	7.60705	8.9521	12.0876	7.77757	10.5915	10.7457	10.4116	7.81751
ENSG00000133398	MED10	gene	ENSG00000133398.3	0.89026	0.0210602	0.8777	5.1528	4.98591	5.62443	5.91778	7.09926	5.17526	5.8919	6.32918	4.78253	5.15523	5.19589	6.30458	6.63781	4.65822	5.61793	4.93381
ENSG00000273980		gene	ENSG00000273980.1	0.701865	0.0210911	0.8777	11.8865	5.45032	4.55241	5.09507	11.213	12.2469	8.74355	6.73199	10.7929	9.25766	4.31161	7.00576	6.35081	6.48371	5.10496	6.28233
ENSG00000112249	ASCC3	gene	ENSG00000112249.13	1.21622	0.0212125	0.8777	4.51228	5.15396	3.74728	5.78776	3.55013	3.10138	3.44005	3.02837	3.70598	2.95101	4.36139	4.91198	4.68827	5.06698	5.3769	3.77881
ENSG00000138744	NAAA	gene	ENSG00000138744.14	1.26784	0.0213494	0.8777	22.4199	23.0749	23.7142	22.0189	16.7167	16.4968	16.5988	18.8191	30.2671	21.8402	31.3787	15.3469	20.1004	28.3789	19.984	22.1606
ENSG00000100697	DICER1	gene	ENSG00000100697.14	1.14149	0.0215932	0.8777	5.64047	5.31191	5.43188	6.8806	5.44061	4.51413	5.04005	4.9873	6.00355	4.97767	5.42085	4.69416	5.4835	6.91502	7.45882	5.75816
ENSG00000132530	XAF1	gene	ENSG00000132530.16	2.38386	0.0216766	0.8777	4.04759	26.3312	3.62717	14.2077	6.62359	2.54276	8.08634	1.94708	3.92476	7.38913	43.2716	2.01649	4.46317	15.9413	1.64295	5.4419
ENSG00000125827	TMX4	gene	ENSG00000125827.8	0.824523	0.0219062	0.8777	13.9554	12.9435	15.4006	15.3838	23.1625	19.6027	17.6495	21.7293	16.8402	14.9826	15.1813	23.746	15.8463	18.89	18.2729	16.6233
ENSG00000007237	GAS7	gene	ENSG00000007237.18	0.873134	0.0220192	0.8777	30.1831	28.2847	36.2674	21.8123	34.5439	32.4798	29.0688	32.7895	34.0913	29.9198	24.0639	34.3702	31.6631	29.2033	33.5375	30.8856
ENSG00000163121	NEURL3	gene	ENSG00000163121.9	1.42564	0.0220318	0.8777	2.6717	4.86088	1.07847	3.4255	1.71284	3.03952	2.10327	1.54457	2.94164	1.42614	4.84745	1.5637	1.49914	3.58888	1.0558	3.29837
ENSG00000198825	INPP5F	gene	ENSG00000198825.12	1.17859	0.0220889	0.8777	2.6919	2.08426	3.26668	3.40849	2.80519	2.42716	2.29627	2.40634	1.87793	1.90656	3.81826	1.87593	2.97027	2.68243	2.97779	3.11802
ENSG00000132670	PTPRA	gene	ENSG00000132670.20	1.12734	0.0221676	0.8777	8.82799	8.86397	11.2709	9.18134	9.06622	8.60366	8.76696	7.92519	7.40661	8.42141	10.371	7.45884	9.66772	11.6427	9.90303	8.48471
ENSG00000136986	DERL1	gene	ENSG00000136986.9	1.11522	0.0222648	0.8777	7.05183	8.31712	5.91351	7.48173	7.30164	6.95568	6.75418	6.91994	6.07087	6.63509	8.06642	5.95392	6.93063	8.1255	8.09129	7.02483
ENSG00000008083	JARID2	gene	ENSG00000008083.13	0.864084	0.02264	0.8777	18.4493	15.0424	22.5693	17.1141	25.2934	20.7645	20.2111	22.1308	20.4624	19.5928	19.7387	26.757	18.7321	20.764	20.867	18.3741
ENSG00000165801	ARHGEF40	gene	ENSG00000165801.9	0.785338	0.0228547	0.8777	8.79467	9.25503	14.3504	6.01763	11.9858	8.90971	11.0197	10.5496	9.59543	4.80142	6.96669	9.52897	13.0529	7.95516	7.54032	5.79238
ENSG00000228218	ATF4P3	gene	ENSG00000228218.1	0.847774	0.0230097	0.8777	3.48767	4.19249	3.76821	4.73655	5.966	5.27474	6.04747	5.90249	5.79042	5.01417	5.44682	4.218	6.37357	4.87007	4.37632	5.43667
ENSG00000121210	TMEM131L	gene	ENSG00000121210.15	1.2584	0.0232557	0.8777	8.60005	10.528	7.68789	10.3712	9.15347	7.51608	6.72967	5.60619	7.18698	6.58344	10.964	5.89175	10.3896	11.4397	9.90639	7.25902
ENSG00000164944	VIRMA	gene	ENSG00000164944.11	1.12108	0.0234646	0.8777	1.8794	1.8778	2.60708	2.12615	1.86083	1.76328	1.38355	1.29594	1.4435	1.8159	1.67322	1.85977	1.84706	2.23233	2.37519	1.67495
ENSG00000101407	TTI1	gene	ENSG00000101407.12	1.11587	0.0238245	0.8777	1.8612	1.28925	1.98042	1.91963	1.7265	1.51788	1.42912	1.06104	1.4269	1.42671	1.80721	1.28205	1.70077	1.96272	2.30678	1.39847
ENSG00000137216	TMEM63B	gene	ENSG00000137216.18	0.814571	0.0238456	0.8777	6.0306	6.27424	5.64572	8.46591	9.79637	6.86583	11.4501	11.7346	7.51531	8.34858	6.28886	8.02877	7.49196	7.64408	6.88676	7.77177
ENSG00000213699	SLC35F6	gene	ENSG00000213699.8	1.1603	0.0238503	0.8777	2.79545	3.27667	4.59131	3.07428	3.29586	3.19568	2.9825	2.31109	2.29048	2.16669	3.761	2.18689	2.74045	3.3752	3.02657	2.86319
ENSG00000165694	FRMD7	gene	ENSG00000165694.9	1.48413	0.0238587	0.8777	12.4486	8.68118	10.3969	12.7181	8.86863	5.24554	5.56999	4.69882	6.24566	13.396	8.21535	4.10014	11.5558	12.6654	10.6513	11.2045
ENSG00000129534	MIS18BP1	gene	ENSG00000129534.13	1.31802	0.0239065	0.8777	3.25626	3.63189	4.73057	5.69501	4.00938	3.69281	1.96872	2.12358	3.21051	2.93473	4.96775	2.30771	4.46311	6.01337	4.35718	3.25077
ENSG00000115935	WIPF1	gene	ENSG00000115935.17	1.14125	0.0240436	0.8777	16.7035	20.1006	17.2789	15.7444	15.6392	16.1327	15.8264	13.4917	14.9088	13.7069	17.7691	13.8667	15.1919	20.3636	14.6275	14.5823
ENSG00000077312	SNRPA	gene	ENSG00000077312.8	0.880481	0.0240813	0.8777	5.5806	4.51809	7.25291	3.96856	6.68442	6.69563	4.97185	4.17533	4.20405	3.39268	3.86012	5.11262	7.22925	4.82473	6.21325	3.69296
ENSG00000082074	FYB1	gene	ENSG00000082074.16	1.2917	0.0241334	0.8777	24.674	32.1756	17.8205	26.4007	23.0749	20.6496	17.9806	17.0632	20.667	17.7722	24.8725	15.7575	26.1061	36.2322	25.2618	20.8395
ENSG00000125877	ITPA	gene	ENSG00000125877.12	0.871577	0.0241788	0.8777	4.45566	5.22598	6.025	4.05111	5.72517	4.95104	5.01229	5.80969	5.65677	4.09499	4.95982	5.22231	5.74944	3.45723	4.85341	4.16062
ENSG00000173193	PARP14	gene	ENSG00000173193.13	1.59627	0.024338	0.8777	20.1339	65.5174	12.7371	42.3588	21.2424	23.9747	19.964	13.3636	18.8292	19.0766	26.6487	16.0374	19.8556	46.4535	23.8123	19.9497
ENSG00000100209	HSCB	gene	ENSG00000100209.9	1.16859	0.024672	0.8777	2.45123	2.20155	2.67861	2.50018	1.35033	1.37335	1.96281	1.38839	2.00213	1.74067	1.89037	1.71354	1.77665	1.51371	1.74821	2.12264
ENSG00000243646	IL10RB	gene	ENSG00000243646.9	0.72837	0.0247478	0.8777	13.5661	5.62463	15.1147	7.50277	11.8296	8.97629	15.2633	16.4553	12.6223	9.71202	7.90428	17.0248	9.40808	8.49402	12.0376	7.65414
ENSG00000005238	FAM214B	gene	ENSG00000005238.19	0.837748	0.0248307	0.8777	8.89746	8.29033	8.12228	7.99168	12.1867	10.5487	12.1758	9.50635	9.87172	6.63134	7.98991	9.99147	7.50151	7.80025	8.35724	7.37529
ENSG00000186566	GPATCH8	gene	ENSG00000186566.12	1.27087	0.0249701	0.8777	3.05584	3.35433	5.519	5.0654	4.27416	1.61666	3.73193	2.64049	2.8917	3.07939	4.03273	3.14437	3.35632	4.78412	5.28301	3.68045
ENSG00000145012	LPP	gene	ENSG00000145012.13	1.25453	0.0250158	0.8777	3.01829	2.91367	2.59758	2.49116	2.56333	2.58517	1.29293	2.95754	2.409	1.12843	3.4507	2.29397	1.8917	2.70543	3.74737	2.71417
ENSG00000140990	NDUFB10	gene	ENSG00000140990.14	0.875022	0.0250434	0.8777	12.4329	14.9297	16.0954	12.0587	17.0138	15.6765	13.6525	14.3727	13.7224	11.9495	13.0633	17.6092	16.5693	14.5395	12.5654	11.5266
ENSG00000136144	RCBTB1	gene	ENSG00000136144.11	1.24273	0.0251293	0.8777	5.76191	5.59363	4.8631	4.55216	3.0177	3.84943	4.20053	3.21832	4.71291	2.52281	5.96523	3.42074	3.65363	3.44168	4.70157	3.40044
ENSG00000272941		gene	ENSG00000272941.1	1.35741	0.0251345	0.8777	2.04582	4.39198	2.41604	3.08698	1.73323	2.19785	2.44108	1.46428	1.44222	1.2548	2.23777	0.711238	1.73077	2.74129	1.38476	1.92797
ENSG00000198646	NCOA6	gene	ENSG00000198646.13	1.18758	0.0252608	0.8777	2.72981	3.08151	4.7142	4.11794	3.44108	3.23041	2.94623	2.79921	3.11093	2.42418	3.99196	2.17132	3.80291	4.92919	4.44498	3.35001
ENSG00000002549	LAP3	gene	ENSG00000002549.12	1.56346	0.0252696	0.8777	27.2202	76.614	17.2582	34.25	25.5809	24.5276	22.9636	12.2685	26.0159	26.6905	38.117	26.6501	19.5683	48.4591	31.8705	20.8658
ENSG00000155545	MIER3	gene	ENSG00000155545.19	1.10505	0.0253682	0.8777	1.68438	1.72851	1.80575	1.73166	1.62789	1.41743	1.77264	1.35183	1.42651	1.63328	1.85354	1.16139	1.84759	1.67761	2.24752	1.82309
ENSG00000164329	TENT2	gene	ENSG00000164329.13	1.10885	0.0255425	0.8777	8.51401	9.2706	7.69346	8.82985	8.12773	8.47407	8.23085	7.11266	7.23288	7.53041	9.23464	7.8556	8.78175	10.0114	9.98556	7.95807
ENSG00000135899	SP110	gene	ENSG00000135899.17	1.43047	0.0257644	0.8777	5.12416	15.2823	6.90026	10.1356	6.32866	8.32453	5.29402	3.97516	4.68984	5.54527	10.0519	4.80257	7.14513	10.1743	5.93838	5.99519
ENSG00000130640	TUBGCP2	gene	ENSG00000130640.13	0.85248	0.0258165	0.8777	4.58053	4.66763	7.37724	4.66541	6.03451	6.44637	7.18623	5.8283	5.68798	3.62244	5.36551	7.76101	5.90532	4.7983	5.75532	4.94655
ENSG00000054267	ARID4B	gene	ENSG00000054267.21	1.1009	0.0258691	0.8777	7.31293	7.68385	5.71951	7.74063	7.47796	6.33442	6.79876	6.54656	7.61653	7.68377	7.76561	6.08004	6.44003	7.72792	7.66875	8.31157
ENSG00000197323	TRIM33	gene	ENSG00000197323.11	1.13183	0.025914	0.8777	4.98571	5.314	5.23033	5.41524	5.01173	5.13551	4.55918	3.95773	4.72268	3.94379	6.79971	4.50877	5.70284	5.62231	6.23568	4.78878
ENSG00000154447	SH3RF1	gene	ENSG00000154447.14	1.22881	0.0260602	0.8777	1.49131	1.81818	2.50392	2.19333	1.34724	1.18145	1.27155	1.11061	1.66946	1.19814	2.99383	1.09504	1.8978	1.79846	1.65026	1.19952
ENSG00000138385	SSB	gene	ENSG00000138385.15	1.18268	0.0260676	0.8777	6.65299	10.1467	6.74169	8.43035	7.36361	5.94768	5.55558	5.5192	5.44469	7.07142	8.3606	6.61153	7.95422	7.14324	6.52354	7.30218
ENSG00000234009	RPL5P34	gene	ENSG00000234009.1	0.821744	0.0261138	0.8777	12.1308	8.2631	13.3576	10.1601	13.012	10.5338	13.4253	13.5644	12.7934	14.2671	11.3433	17.1021	12.8964	8.29814	13.7097	12.4995
ENSG00000197111	PCBP2	gene	ENSG00000197111.15	0.932425	0.0261161	0.8777	36.3387	32.9838	43.1668	36.4264	43.0526	41.5859	44.4415	38.8513	38.4808	35.0108	36.5055	39.8408	41.7961	40.9362	44.3201	39.3698
ENSG00000171522	PTGER4	gene	ENSG00000171522.5	1.66628	0.0261373	0.8777	47.2209	59.187	43.5717	42.9807	28.5663	23.8275	46.0274	27.3366	27.1073	28.7235	46.6023	24.494	7.87621	20.1324	36.1839	34.8869
ENSG00000143387	CTSK	gene	ENSG00000143387.12	0.752732	0.0263419	0.8777	2.42575	2.19835	5.35626	4.10612	4.867	4.86837	2.09033	3.26913	3.80438	4.00719	2.6347	4.30112	4.43753	2.38897	2.3871	2.05008
ENSG00000112305	SMAP1	gene	ENSG00000112305.14	1.19814	0.0266085	0.8777	7.89607	7.47308	5.69307	7.48829	7.69084	6.42423	5.05533	5.78642	6.22292	7.00208	7.87126	6.46395	3.81699	7.50541	7.30931	6.1539
ENSG00000137628	DDX60	gene	ENSG00000137628.16	1.62101	0.0266197	0.8777	1.85496	10.1214	1.49927	7.28128	2.8705	4.94491	2.51355	1.69119	2.26199	3.32463	4.79031	1.81476	2.49211	8.5422	3.17683	3.51033
ENSG00000150540	HNMT	gene	ENSG00000150540.13	1.14802	0.0267853	0.8777	5.81175	7.33814	5.56059	6.59344	4.37309	5.65584	4.70379	5.28393	6.10876	6.4636	5.62453	5.28869	5.91151	6.95415	7.25449	5.52251
ENSG00000130811	EIF3G	gene	ENSG00000130811.11	0.841275	0.0268842	0.8777	10.1924	13.55	16.9763	10.3986	14.6509	14.7742	16.3719	15.2408	14.6893	9.26489	9.93726	13.2191	14.5717	11.8748	12.3057	12.7309
ENSG00000144136	SLC20A1	gene	ENSG00000144136.10	1.23753	0.0270387	0.8777	19.1193	18.4753	15.3198	18.7101	17.0781	13.8728	12.7113	13.4164	12.8001	15.0538	27.73	13.5367	16.2276	15.0678	16.6047	13.7286
ENSG00000172500	FIBP	gene	ENSG00000172500.12	1.11889	0.0271027	0.8777	4.37112	4.54085	6.2122	4.85586	4.60133	4.39865	4.35137	4.76542	3.38217	3.50105	4.53416	3.82557	5.08551	4.62149	5.66827	5.51261
ENSG00000101346	POFUT1	gene	ENSG00000101346.13	1.19347	0.0271942	0.8777	2.0541	2.60013	4.22602	3.00962	3.02217	2.3585	1.88335	2.13209	1.72539	1.90832	3.53456	1.84418	2.92922	3.03823	3.2994	2.30832
ENSG00000107201	DDX58	gene	ENSG00000107201.9	1.53416	0.0272141	0.8777	3.87866	11.4829	2.19151	13.3169	4.67147	5.09743	4.43381	3.22598	4.6626	7.90825	5.6929	2.45948	4.56152	8.45876	7.18584	6.79017
ENSG00000163877	SNIP1	gene	ENSG00000163877.10	0.884923	0.0273125	0.8777	4.55251	3.34194	3.79682	3.72668	4.79197	4.02756	4.51446	4.31815	3.81229	4.57622	4.19126	3.83509	5.26361	3.35439	4.66604	3.28896
ENSG00000164830	OXR1	gene	ENSG00000164830.18	1.24317	0.027382	0.8777	5.60944	5.80025	5.79312	6.63676	5.79812	3.59394	4.14346	3.98208	4.40457	6.76222	7.37762	3.67758	6.20007	6.09293	6.7155	4.88416
ENSG00000111424	VDR	gene	ENSG00000111424.10	0.80649	0.0275257	0.8777	10.3295	10.5453	9.06952	6.91323	13.5485	10.4858	11.1444	13.4099	10.3412	11.5618	9.96893	8.70545	8.71868	6.90455	8.85724	6.66754
ENSG00000126262	FFAR2	gene	ENSG00000126262.4	1.40165	0.0275561	0.8777	74.0471	118.775	84.4581	96.7493	80.2117	48.8833	74.9585	36.0124	43.0044	51.9782	59.7071	56.71	81.935	94.1029	99.3941	58.8245
ENSG00000175482	POLD4	gene	ENSG00000175482.8	0.767221	0.0278137	0.8777	4.75729	5.19941	5.77837	4.15295	5.54475	5.73966	6.53957	6.46485	4.60706	3.92423	1.8207	5.07934	6.11721	3.9125	3.6151	4.90775
ENSG00000196923	PDLIM7	gene	ENSG00000196923.13	0.711713	0.0278293	0.8777	10.0204	7.576	6.82589	7.51569	13.8506	13.8701	20.3345	17.5623	12.2052	8.39464	8.21548	9.25564	8.28345	7.14116	12.4613	10.7581
ENSG00000136717	BIN1	gene	ENSG00000136717.14	0.645293	0.0279529	0.8777	4.03973	5.96086	2.00782	1.44191	6.34669	5.34981	2.54583	3.58054	5.85671	3.80398	1.90783	3.80732	3.52272	1.01417	1.70449	2.58645
ENSG00000011454	RABGAP1	gene	ENSG00000011454.16	1.11864	0.0280766	0.8777	3.19801	2.9152	3.63821	4.11549	3.05138	2.90726	3.12813	3.21973	3.09123	2.83817	4.20018	3.04083	3.77479	3.99163	4.24621	3.30339
ENSG00000149577	SIDT2	gene	ENSG00000149577.15	1.49339	0.0281949	0.8777	5.76196	10.4052	15.788	14.7979	3.39523	5.58328	7.31359	7.96763	7.02496	5.08815	12.0729	6.69131	7.54437	10.6841	9.1342	5.09851
ENSG00000180329	CCDC43	gene	ENSG00000180329.13	1.16938	0.0285605	0.8777	2.3734	2.93386	3.99777	3.01982	2.82883	3.0396	1.99237	1.80154	2.54238	2.48488	3.58827	2.99552	2.53193	3.38681	3.63091	2.75319
ENSG00000112282	MED23	gene	ENSG00000112282.17	1.1549	0.0285722	0.8777	3.74453	3.27237	5.32108	4.13324	3.98259	3.70221	2.98547	2.4515	3.08156	2.77188	4.88516	3.20505	3.55627	4.18929	4.15267	2.87773
ENSG00000117682	DHDDS	gene	ENSG00000117682.16	1.24783	0.0286209	0.8777	2.19621	2.50363	3.5815	2.44953	1.519	1.11247	2.74345	2.234	1.57293	2.22363	2.88981	2.65853	1.60072	2.60183	2.9961	2.09257
ENSG00000164151	ICE1	gene	ENSG00000164151.11	1.16989	0.0286239	0.8777	4.21248	4.74847	7.17144	5.00774	4.67231	4.62088	4.03636	3.48757	3.34024	3.63379	6.06483	5.01136	5.24765	5.18136	7.29244	4.17186
ENSG00000186594	MIR22HG	gene	ENSG00000186594.14	0.784909	0.0286328	0.8777	4.05317	4.41336	3.28276	5.39778	6.65259	6.99243	5.14348	9.7393	6.23896	6.47486	6.06472	5.15296	8.36288	5.01196	4.31038	7.35846
ENSG00000196781	TLE1	gene	ENSG00000196781.14	0.815233	0.0286634	0.8777	1.7948	1.66859	1.00277	1.32523	2.71104	1.81287	2.09285	2.98299	2.63427	2.90898	2.38264	2.18062	1.11538	1.14029	1.58338	1.60418
ENSG00000178952	TUFM	gene	ENSG00000178952.10	0.810646	0.0286797	0.8777	24.1448	20.7018	39.2077	19.7045	28.9003	23.3933	33.156	33.5429	28.32	17.1415	22.4932	22.9408	37.4447	23.475	22.1663	21.0066
ENSG00000110852	CLEC2B	gene	ENSG00000110852.4	1.29625	0.0287555	0.8777	19.4344	27.131	11.5684	26.0445	14.5007	13.2487	11.27	17.1461	14.016	21.079	28.4258	17.5034	17.0867	17.6615	14.5286	13.8897
ENSG00000112200	ZNF451	gene	ENSG00000112200.16	1.09971	0.0288028	0.8777	1.46904	1.4677	1.79148	1.82123	1.78336	1.55761	1.59047	1.44298	1.42679	1.38174	2.01479	1.23325	1.47829	1.9437	2.09612	1.56547
ENSG00000107929	LARP4B	gene	ENSG00000107929.14	1.11185	0.0288853	0.8777	3.99227	3.06898	3.11102	3.55196	3.47175	2.75454	2.75872	2.66708	3.36136	3.01675	3.16376	2.44582	3.32369	3.58769	3.67081	3.45034
ENSG00000156587	UBE2L6	gene	ENSG00000156587.15	1.58786	0.0290584	0.8777	24.8201	94.5902	25.1522	39.5197	28.6391	32.655	19.9589	18.8755	17.36	22.8309	35.3598	21.5733	27.4762	52.8702	27.8152	21.8147
ENSG00000114779	ABHD14B	gene	ENSG00000114779.19	0.846758	0.0290848	0.8777	4.65085	3.30977	6.45685	3.35925	5.77248	5.36622	6.37849	6.18247	5.07171	2.96472	4.23422	5.06349	4.96405	4.69979	5.14119	4.64191
ENSG00000008128	CDK11A	gene	ENSG00000008128.22	0.834168	0.0290895	0.8777	2.69582	4.40165	5.82988	4.64007	5.23668	4.96823	4.34604	4.66012	4.4773	3.63275	2.61611	5.39074	5.15129	3.84772	4.63264	3.79215
ENSG00000237350	CDC42P6	gene	ENSG00000237350.1	0.889025	0.0293735	0.8777	15.5562	15.1318	11.4212	11.5987	16.0128	15.7001	15.5852	14.7435	14.9087	16.1274	15.7061	15.7609	15.5214	11.987	14.9163	13.208
ENSG00000126709	IFI6	gene	ENSG00000126709.14	1.86234	0.0293933	0.8777	18.6742	171.132	22.1795	36.4182	12.8628	52.6735	19.9356	21.548	19.8665	57.756	91.4129	20.9173	13.1801	24.4887	16.399	31.0306
ENSG00000171643	S100Z	gene	ENSG00000171643.13	1.19403	0.029538	0.8777	5.23494	3.86923	7.30402	4.4071	4.48314	2.79711	3.84003	3.69825	4.11255	4.45259	5.2665	4.77921	4.1316	5.67388	4.63075	4.9256
ENSG00000167985	SDHAF2	gene	ENSG00000167985.6	0.847205	0.0298133	0.8777	8.29728	8.57953	8.05078	10.5837	9.39085	7.5732	10.4239	9.78375	8.54076	11.3029	8.00522	11.9444	12.0966	8.25066	7.93192	7.01712
ENSG00000171206	TRIM8	gene	ENSG00000171206.14	0.724545	0.0299029	0.8777	1.32852	1.32692	2.28326	1.46975	3.51989	4.0948	3.33774	1.63263	3.71027	2.17875	1.49393	1.25343	3.66967	1.51236	3.28256	3.15505
ENSG00000135269	TES	gene	ENSG00000135269.17	0.83689	0.0300713	0.8777	23.7818	20.7726	23.9346	27.3852	33.4862	24.3186	25.0878	28.5807	24.4642	30.7165	29.9917	29.8377	28.3235	19.1349	25.1519	18.8069
ENSG00000156671	SAMD8	gene	ENSG00000156671.12	1.44423	0.0300915	0.8777	3.8788	4.80435	3.88713	7.83701	2.50451	3.39474	7.82816	2.74356	4.05413	6.57477	6.27338	1.83739	3.42305	5.06925	5.67344	7.31342
ENSG00000072210	ALDH3A2	gene	ENSG00000072210.18	0.85447	0.0301904	0.8777	2.44615	1.95439	3.84471	3.03195	4.18129	3.66465	2.01613	2.89432	3.05834	2.34377	2.70684	3.22851	4.08745	2.63267	3.82595	1.95475
ENSG00000134046	MBD2	gene	ENSG00000134046.11	1.19986	0.0302806	0.8777	20.2403	25.2175	23.2276	26.3132	22.19	23.4253	16.0853	18.3239	18.6223	21.6201	30.1021	21.8174	24.3141	30.5691	24.7527	20.5958
ENSG00000135776	ABCB10	gene	ENSG00000135776.4	1.114	0.030307	0.8777	4.3336	4.32627	5.41085	3.60984	4.07312	4.08721	4.55133	3.87957	4.41964	3.52807	5.36576	3.81985	3.95811	4.85282	4.78419	4.97408
ENSG00000108528	SLC25A11	gene	ENSG00000108528.13	0.871595	0.0303332	0.8777	5.88448	7.37005	8.6899	5.73215	7.56882	8.58837	8.0575	7.65856	7.5024	4.73384	5.78083	7.11024	7.50834	5.86964	7.15748	5.98724
ENSG00000029725	RABEP1	gene	ENSG00000029725.16	1.14092	0.0303636	0.8777	7.18865	6.98784	6.92969	8.69123	7.14926	5.81341	6.02456	5.74343	6.63867	6.97549	8.25878	6.38628	8.58667	7.66381	9.13056	7.54705
ENSG00000031003	FAM13B	gene	ENSG00000031003.10	1.15431	0.0304572	0.8777	9.06691	7.88446	8.91352	9.47634	8.677	6.45743	6.46393	6.17875	6.52561	7.94718	8.42639	7.17034	10.0589	8.19835	10.873	8.42504
ENSG00000086712	TXLNG	gene	ENSG00000086712.12	1.13905	0.0305245	0.8777	3.36738	2.92296	3.83297	3.86166	3.47433	2.81369	3.33029	2.50623	2.70346	2.88019	3.8857	2.56663	3.78706	4.51427	3.83041	3.05491
ENSG00000165312	OTUD1	gene	ENSG00000165312.6	1.30671	0.0305323	0.8777	93.2206	186.201	113.536	82.828	87.6091	89.8038	89.5185	82.9159	79.6121	80.172	142.429	77.0005	72.6698	91.318	87.9418	81.4064
ENSG00000142599	RERE	gene	ENSG00000142599.17	1.12018	0.030664	0.8777	2.96222	3.79375	4.05965	3.16702	3.14933	3.17212	2.68594	2.69057	2.54648	2.56816	2.79188	2.34456	2.69794	3.33274	2.84657	2.9461
ENSG00000051128	HOMER3	gene	ENSG00000051128.18	0.758127	0.0308074	0.8777	5.55873	6.76385	5.2745	3.82559	5.97687	9.09095	8.92183	9.01415	9.69085	4.35275	4.41715	7.91269	5.94498	4.96892	6.04999	7.33686
ENSG00000169245	CXCL10	gene	ENSG00000169245.5	2.01884	0.0309204	0.8777	12.5288	61.4981	4.83503	27.3741	9.88829	4.91578	3.71993	5.14865	8.54215	16.5955	13.1769	4.74776	10.2974	16.3848	6.8988	5.77609
ENSG00000204261	PSMB8-AS1	gene	ENSG00000204261.8	1.25704	0.031266	0.8777	1.93951	2.91794	1.70582	1.97349	1.78647	1.31642	1.34826	1.11817	1.54988	1.54918	1.59077	1.255	2.90195	2.97237	2.48051	2.62798
ENSG00000198862	LTN1	gene	ENSG00000198862.13	1.13664	0.0312916	0.8777	3.07379	3.31933	2.75651	3.94818	3.51647	2.92626	2.9556	2.44317	2.80194	2.58824	3.23997	2.61136	2.81008	3.77426	4.23273	2.89681
ENSG00000133030	MPRIP	gene	ENSG00000133030.20	0.814296	0.031541	0.8777	2.09614	2.20268	3.46723	1.37291	3.77318	2.7417	3.39798	2.65399	3.19646	2.09751	1.40374	2.09494	3.55887	2.39465	3.91699	3.00087
ENSG00000177409	SAMD9L	gene	ENSG00000177409.11	1.79583	0.0316207	0.8777	4.61415	25.041	3.78845	21.7283	7.40898	11.3914	5.19711	4.61433	5.52096	8.16519	13.6881	5.22828	5.97287	25.9644	8.2122	6.3781
ENSG00000279095		gene	ENSG00000279095.1	0.845606	0.0317649	0.8777	2.46243	1.26404	1.85894	1.32906	2.69901	2.12433	2.57206	2.38471	2.32599	1.71597	2.02287	1.97989	1.53264	1.5434	1.97505	1.45086
ENSG00000274396		gene	ENSG00000274396.1	1.30332	0.0318585	0.8777	20.6523	17.5847	16.2321	19.0232	13.2522	11.602	13.9738	12.4623	11.8363	25.4292	26.4455	21.1162	18.0069	20.8428	20.8453	17.5017
ENSG00000184470	TXNRD2	gene	ENSG00000184470.20	0.848371	0.032004	0.8777	1.33694	1.2767	1.77809	1.03107	2.08502	2.2982	2.53898	1.78035	1.69103	0.974439	1.55272	1.56905	1.55454	1.53264	1.34122	1.55686
ENSG00000155363	MOV10	gene	ENSG00000155363.18	1.34387	0.032283	0.8777	2.63097	8.21717	4.071	5.24234	3.23764	3.82883	3.15936	2.47365	2.42169	2.71294	4.77092	2.21376	3.21834	3.41669	2.55929	3.5144
ENSG00000119335	SET	gene	ENSG00000119335.16	1.11595	0.0323084	0.8777	23.841	25.1424	26.6373	26.6402	26.0523	24.0001	23.0503	21.6318	23.3604	22.862	27.1265	21.8008	28.4077	31.9727	31.7896	25.3003
ENSG00000162402	USP24	gene	ENSG00000162402.13	1.11908	0.0323495	0.8777	8.4337	10.0226	12.0628	9.97799	9.07897	9.68551	7.45777	8.38501	8.09134	8.39792	10.5684	8.06972	9.3481	10.0451	10.0449	8.12315
ENSG00000154451	GBP5	gene	ENSG00000154451.14	1.94811	0.0323584	0.8777	8.99544	42.5802	4.0232	24.5469	6.88758	7.05717	7.30148	5.59918	5.96282	14.0705	8.58997	7.74855	9.59263	38.3861	16.6026	6.98242
ENSG00000110031	LPXN	gene	ENSG00000110031.12	0.689193	0.0324297	0.8777	79.7183	51.8326	46.2012	40.5786	68.4436	71.6726	90.5602	80.2981	87.6261	124.698	31.5386	66.4613	87.8374	58.4488	80.7001	89.6845
ENSG00000060558	GNA15	gene	ENSG00000060558.3	0.758354	0.0325311	0.8777	18.7409	21.9397	25.3211	16.876	23.6554	26.7229	35.5497	38.3447	26.5344	20.5791	22.5815	28.9267	17.6794	13.9692	22.7061	20.2902
ENSG00000121858	TNFSF10	gene	ENSG00000121858.10	1.67302	0.032577	0.8777	9.19053	31.8823	7.0233	14.2196	9.23311	10.3043	4.66877	5.25986	4.85862	11.3644	11.1298	6.84916	9.91154	24.6055	6.89906	7.34487
ENSG00000244509	APOBEC3C	gene	ENSG00000244509.3	1.21642	0.0325874	0.8777	13.9434	18.6041	14.2228	11.4764	13.5358	10.1729	12.5844	10.8952	10.3055	12.1552	12.5961	8.75357	14.9325	16.7257	12.5499	14.8933
ENSG00000164494	PDSS2	gene	ENSG00000164494.11	1.09566	0.0328759	0.8777	2.80022	2.30939	2.78312	2.72617	2.64362	2.326	2.36314	1.92797	2.45446	1.72397	2.65525	1.68913	2.43904	2.3085	2.88634	2.21745
ENSG00000168016	TRANK1	gene	ENSG00000168016.14	1.2462	0.0330553	0.8777	1.77993	3.4347	1.83128	2.21619	2.15507	1.32475	1.2265	1.20223	1.1552	1.4319	2.21883	1.60655	2.3593	2.56361	2.1187	1.44797
ENSG00000143507	DUSP10	gene	ENSG00000143507.17	1.20156	0.0332167	0.8777	8.91894	10.4239	13.7062	10.0173	10.5309	7.22328	7.62073	6.10039	7.76452	5.77067	9.71158	8.58883	6.97359	9.36422	8.779	6.79647
ENSG00000146859	TMEM140	gene	ENSG00000146859.6	1.43618	0.0332282	0.8777	6.55647	8.06469	6.45627	4.51711	5.19722	4.41444	8.08218	5.40705	2.52091	2.59627	5.55819	3.79662	4.05564	9.64853	4.43735	9.16655
ENSG00000154305	MIA3	gene	ENSG00000154305.16	1.2119	0.033265	0.8777	3.21031	4.60761	4.43973	4.772	3.16004	2.84812	2.59624	2.84483	3.58619	3.82179	4.16898	4.03846	4.86459	5.11986	5.57047	3.73565
ENSG00000006125	AP2B1	gene	ENSG00000006125.17	1.19803	0.0334669	0.8777	11.8831	12.6038	11.2342	11.9834	9.68125	7.09539	11.8231	10.5183	8.92157	10.1778	11.0437	9.66486	9.61036	13.5389	14.5078	8.29632
ENSG00000103047	TANGO6	gene	ENSG00000103047.7	1.09476	0.0335261	0.8777	2.10452	1.59803	2.52652	1.99601	1.94682	1.36562	1.70469	1.5076	1.82792	1.70437	2.23042	1.75019	1.75637	1.86666	2.20625	1.64501
ENSG00000100084	HIRA	gene	ENSG00000100084.14	1.14862	0.0335607	0.8777	3.64493	4.49289	5.95667	4.60834	4.35279	4.36703	4.00113	3.10924	3.75884	2.33305	4.44102	2.82479	3.95476	4.25723	5.14339	3.46183
ENSG00000171115	GIMAP8	gene	ENSG00000171115.3	1.35483	0.0337539	0.8777	3.59832	5.67024	2.38163	3.45762	2.57175	2.55896	2.65191	1.2749	2.15781	2.75388	2.68822	1.22465	3.42301	4.33644	3.39712	2.26904
ENSG00000167283	ATP5MG	gene	ENSG00000167283.7	0.826595	0.0338083	0.8777	19.1025	30.0431	31.4511	27.0203	29.7376	27.0347	28.1075	33.41	24.3769	32.1684	19.7526	34.0086	36.3957	24.8298	25.1665	26.7651
ENSG00000198836	OPA1	gene	ENSG00000198836.9	1.10874	0.0340236	0.8777	7.99326	10.4113	8.43926	8.93265	9.18961	7.38277	7.03479	7.56038	8.06026	7.71062	8.61923	9.19089	8.30899	8.99288	9.89805	9.10167
ENSG00000257696		gene	ENSG00000257696.1	0.759095	0.0343424	0.8777	1.69189	1.49238	1.05535	2.46825	2.3145	3.564	3.44447	2.40541	2.65122	2.96775	1.75955	1.22301	1.47128	1.20746	0.505295	1.95169
ENSG00000139687	RB1	gene	ENSG00000139687.14	1.20918	0.0344734	0.8777	9.49443	9.5008	5.53687	9.73511	8.55359	6.89552	7.27366	7.34112	8.61256	8.07174	8.57999	5.30634	8.47757	10.4523	9.40381	10.5184
ENSG00000115274	INO80B	gene	ENSG00000115274.14	0.903815	0.034482	0.8777	3.56339	3.76747	4.77706	3.43543	3.52742	4.15833	4.21564	3.98435	4.98882	3.34753	3.39263	3.8874	5.12591	3.63248	4.25336	3.49429
ENSG00000107897	ACBD5	gene	ENSG00000107897.18	1.18459	0.0345225	0.8777	5.33998	6.5644	7.09919	6.94286	5.96294	5.87721	4.5906	4.1809	5.53547	4.51652	6.53892	4.01865	7.24431	7.84516	5.98002	5.62944
ENSG00000132274	TRIM22	gene	ENSG00000132274.15	1.38603	0.0345733	0.8777	33.951	89.2677	25.0781	58.3802	40.0945	48.8825	32.6026	27.6336	27.3371	41.0755	51.2629	32.004	31.8913	59.278	31.4321	36.6601
ENSG00000154813	DPH3	gene	ENSG00000154813.9	0.827888	0.0346948	0.8777	9.82205	9.62956	5.14323	8.97342	14.0342	8.99746	10.3719	10.3152	9.05068	10.7786	7.16693	9.29775	9.19854	8.7608	7.92275	7.77267
ENSG00000185885	IFITM1	gene	ENSG00000185885.15	2.6524	0.0347104	0.8777	4.43117	184.941	8.78207	21.8603	6.69729	25.3901	6.86281	4.26725	6.73711	9.2564	37.0603	5.60356	5.49698	28.1396	3.21133	11.854
ENSG00000001084	GCLC	gene	ENSG00000001084.11	1.22621	0.0348695	0.8777	3.18678	1.95855	2.22751	2.92438	1.99614	2.15932	1.26943	1.51044	2.06387	2.0445	3.61902	1.90139	2.48278	1.80047	2.05037	3.05007
ENSG00000116663	FBXO6	gene	ENSG00000116663.10	1.34886	0.0351025	0.8777	3.56482	10.0614	4.11389	5.96894	4.15565	4.56198	3.46837	2.93532	3.15132	2.61633	4.28071	3.62079	3.42299	6.32492	3.57334	3.56099
ENSG00000105755	ETHE1	gene	ENSG00000105755.7	0.832214	0.0353817	0.8777	8.27472	9.47367	10.712	5.80932	9.5516	8.83229	13.1586	8.85405	8.19533	7.09082	5.71844	8.90225	9.77359	7.50149	8.5908	7.61707
ENSG00000104299	INTS9	gene	ENSG00000104299.14	1.10109	0.0354006	0.8777	2.1147	2.05648	2.48222	1.49729	2.25214	1.57012	1.50393	1.44286	1.40489	1.264	1.64318	1.51318	1.67262	1.91316	1.93367	1.73667
ENSG00000140396	NCOA2	gene	ENSG00000140396.12	1.11141	0.0354417	0.8777	12.9302	14.0324	11.5846	14.7031	13.6002	12.7388	11.4036	12.0488	12.9788	11.2564	15.6489	10.9111	12.9331	12.5544	15.0513	13.2694
ENSG00000205413	SAMD9	gene	ENSG00000205413.7	1.52457	0.035557	0.8777	2.63275	12.5567	2.48614	8.00512	3.85417	5.75271	4.21746	1.75278	2.54967	4.83459	5.81597	3.45232	2.99478	8.06806	4.39364	4.18349
ENSG00000057657	PRDM1	gene	ENSG00000057657.15	1.40216	0.0355849	0.8777	20.4854	33.0006	41.1803	29.2994	16.4043	11.0935	14.0352	19.83	18.7482	19.8114	22.9632	28.4336	26.1258	32.0762	25.1809	18.5283
ENSG00000250182	EEF1A1P13	gene	ENSG00000250182.3	0.894913	0.0356962	0.8777	22.3259	18.9801	27.6073	24.3012	23.9066	22.086	26.7583	28.2897	22.7025	23.0346	24.0954	26.9664	28.7917	21.2104	23.5228	22.4759
ENSG00000100938	GMPR2	gene	ENSG00000100938.17	1.12915	0.0357864	0.8777	9.85843	8.8171	9.93314	7.53773	6.11865	7.09041	7.10466	6.55649	6.89637	6.18232	6.33588	7.66757	8.04403	7.06203	10.0719	7.33339
ENSG00000075568	TMEM131	gene	ENSG00000075568.16	1.14608	0.0357876	0.8777	7.27561	8.47669	5.86298	7.57321	7.97452	6.60716	5.70956	6.60335	6.7668	5.68036	7.64655	5.30806	6.57256	8.32216	7.91682	6.57071
ENSG00000179967	PPP1R14BP3	gene	ENSG00000179967.11	0.820378	0.0357982	0.8777	6.86473	6.94639	10.38	7.64002	10.4052	7.86207	10.6795	11.6508	7.30486	7.02318	7.05432	9.05852	7.74602	5.79509	6.0458	7.88144
ENSG00000139343	SNRPF	gene	ENSG00000139343.10	0.870051	0.0359118	0.8777	4.27888	3.5447	5.0533	3.45143	5.01313	3.94415	3.76963	4.32717	3.99865	3.86237	4.01637	5.71426	4.60579	2.8164	3.59651	3.87702
ENSG00000082153	BZW1	gene	ENSG00000082153.17	0.862469	0.0361295	0.8777	25.1261	29.3662	23.9455	20.9865	23.3694	35.3511	30.6155	29.2447	32.4744	40.3226	30.4128	28.4845	32.923	29.2816	24.7964	25.5153
ENSG00000117758	STX12	gene	ENSG00000117758.13	1.16027	0.0362188	0.8777	16.8215	18.0032	13.0751	15.0965	16.7261	15.4637	16.3929	15.3791	13.6275	12.9692	18.0876	10.9981	12.0814	18.1028	15.6437	15.687
ENSG00000156110	ADK	gene	ENSG00000156110.13	0.657599	0.0365447	0.8777	3.90385	2.49641	4.06951	3.54468	8.57322	12.4022	4.06566	3.93464	2.80305	4.32367	4.40639	10.7924	4.35875	2.6591	3.59022	4.30311
ENSG00000205560	CPT1B	gene	ENSG00000205560.12	0.80049	0.0365801	0.8777	1.82017	1.89818	2.62783	1.12312	1.86896	2.33651	2.90761	1.65407	3.19031	1.63171	1.6392	2.05743	2.20585	1.85276	0.936931	1.29399
ENSG00000267422		gene	ENSG00000267422.1	0.878396	0.0367079	0.8777	2.46916	2.03627	2.96103	2.54527	3.07956	2.31408	3.36974	3.24632	2.42878	2.9833	2.89332	3.20849	3.47549	2.2443	2.27267	2.96936
ENSG00000144802	NFKBIZ	gene	ENSG00000144802.11	1.16975	0.0368347	0.8777	275.933	261.715	376.757	287.753	274.622	216.827	219.955	175.222	246.279	252.275	292.456	290.258	282.984	271.622	374.415	247.704
ENSG00000026751	SLAMF7	gene	ENSG00000026751.16	1.83499	0.0368468	0.8777	162.103	132.586	53.3919	179.442	85.3087	73.3475	59.9846	51.6388	75.5195	125.124	149.051	17.27	127.097	102.513	74.4611	130.181
ENSG00000180233	ZNRF2	gene	ENSG00000180233.10	1.17766	0.0369399	0.8777	5.91964	8.55406	4.02955	5.63348	5.58344	5.22014	4.92097	4.13752	5.53061	5.04231	7.46917	5.03216	5.39319	6.0437	5.85423	5.35931
ENSG00000185722	ANKFY1	gene	ENSG00000185722.16	1.17695	0.0370984	0.8777	2.85827	4.10959	2.65552	3.27103	3.28545	3.13541	2.25182	2.14844	2.43122	2.29506	3.36397	2.17869	3.32166	3.82875	3.59417	2.66565
ENSG00000213406	ANXA2P1	gene	ENSG00000213406.3	0.85119	0.0371194	0.8777	1.97365	1.4434	1.39301	1.86478	1.9229	2.13239	2.65389	2.01422	1.63375	2.5972	1.66938	2.42661	1.71887	1.07492	1.18996	2.3399
ENSG00000160087	UBE2J2	gene	ENSG00000160087.20	0.926376	0.0372231	0.8777	3.80311	2.91666	4.10516	3.07355	4.13804	3.77088	3.87121	3.52639	3.00849	3.00902	3.08261	3.51654	3.9234	2.7731	4.18159	3.49065
ENSG00000103489	XYLT1	gene	ENSG00000103489.11	1.24052	0.0372689	0.8777	8.91365	7.04008	9.3595	8.31531	8.06916	5.30147	6.85812	4.94567	8.73587	8.31351	12.6665	6.34858	8.87769	8.54671	10.3555	8.64817
ENSG00000083099	LYRM2	gene	ENSG00000083099.10	1.09502	0.0375358	0.8777	2.36654	2.63044	2.613	2.72911	2.6657	2.12245	2.08012	1.91995	1.86816	2.10569	2.634	2.25766	2.13653	2.2687	2.6547	1.9397
ENSG00000137106	GRHPR	gene	ENSG00000137106.17	0.837847	0.0375436	0.8777	3.46317	2.02533	4.13044	2.43654	3.31597	3.02995	3.68427	4.08572	3.66267	2.45928	1.7674	2.48141	3.19321	3.32766	2.95069	2.0557
ENSG00000108021	FAM208B	gene	ENSG00000108021.20	1.15501	0.0375879	0.8777	5.99254	6.93491	7.43193	7.29584	6.32506	5.42025	5.30494	4.67943	5.07107	4.84668	7.00387	7.85952	6.96273	6.98055	9.07308	5.87542
ENSG00000136147	PHF11	gene	ENSG00000136147.17	1.26029	0.037649	0.8777	6.51712	9.76974	3.93018	7.05035	5.66863	5.64152	6.24234	4.46706	4.66953	5.76605	5.88655	3.90889	4.20766	7.9106	6.77687	4.44076
ENSG00000149311	ATM	gene	ENSG00000149311.18	1.12498	0.0377402	0.8777	4.26532	4.38752	4.16879	5.1452	4.62909	3.56096	3.69689	4.24781	4.08303	4.53728	5.33065	4.00301	4.89325	5.03482	5.94544	4.67145
ENSG00000108846	ABCC3	gene	ENSG00000108846.15	1.4638	0.0378273	0.8777	2.44961	2.51971	4.23086	2.68332	1.93503	1.37841	3.9713	1.4007	1.55276	0.761223	4.06799	1.38011	1.26065	1.70628	1.41598	5.01096
ENSG00000119979	FAM45A	gene	ENSG00000119979.16	1.16655	0.0378349	0.8777	2.58108	2.5506	2.93345	2.61724	2.48259	2.66155	1.48618	2.24833	2.27167	2.69117	2.97169	1.79175	2.79785	3.2681	3.68815	2.45594
ENSG00000135723	FHOD1	gene	ENSG00000135723.13	0.764171	0.0378438	0.8777	7.53636	6.49536	7.02133	5.90252	12.2439	8.27261	10.918	12.2518	9.65959	5.72985	6.40606	7.93386	7.68677	4.64082	12.8687	7.92972
ENSG00000100714	MTHFD1	gene	ENSG00000100714.15	1.12721	0.0381579	0.8777	1.48792	1.49313	1.67023	1.81484	1.61988	1.14452	1.33863	1.26103	1.12706	1.30696	1.91846	1.26082	1.91138	2.099	1.91341	1.29091
ENSG00000073331	ALPK1	gene	ENSG00000073331.17	1.15184	0.038271	0.8777	2.1952	3.38021	2.06005	3.06882	2.08218	2.40764	2.04701	2.13392	2.11973	2.26103	2.68163	2.49198	2.75046	3.25894	3.34901	2.28226
ENSG00000162542	TMCO4	gene	ENSG00000162542.13	1.08367	0.0382808	0.8777	2.04899	1.72866	2.3717	2.03442	2.10089	1.71789	1.42225	1.49743	1.47709	1.02117	1.767	1.44092	1.93753	1.62456	1.87152	1.63306
ENSG00000168438	CDC40	gene	ENSG00000168438.14	1.17161	0.038726	0.8777	5.53923	6.68207	7.82929	6.94935	5.66634	6.89968	4.90684	4.1392	5.11022	3.91952	6.80989	4.78019	6.83198	7.30869	5.86042	5.29371
ENSG00000119917	IFIT3	gene	ENSG00000119917.13	1.73643	0.0387644	0.8777	44.1656	65.8597	19.244	128.134	44.7869	67.5158	24.7798	23.3373	36.58	100.364	104.53	25.4723	47.2248	61.3076	68.1854	83.1156
ENSG00000141252	VPS53	gene	ENSG00000141252.19	1.09174	0.0389758	0.8777	1.88679	1.59401	2.85037	1.88016	1.67815	1.69314	1.66138	1.69295	1.63794	1.65661	1.65339	1.71164	1.73996	2.39557	2.23863	1.76585
ENSG00000164327	RICTOR	gene	ENSG00000164327.12	1.19577	0.0391566	0.8777	2.78813	4.75695	3.63455	4.78714	3.84098	4.34495	3.22045	3.1632	3.6375	2.98711	5.44165	3.4657	2.61627	4.68348	4.35071	3.45732
ENSG00000213553	RPLP0P6	gene	ENSG00000213553.4	0.835507	0.0391733	0.8777	43.9832	36.6027	69.038	45.4424	56.0802	51.1689	71.2135	58.1441	53.0727	41.0495	49.3149	68.6404	66.2153	44.1672	60.1882	63.2946
ENSG00000163349	HIPK1	gene	ENSG00000163349.21	0.841702	0.0395729	0.8777	33.7009	25.0799	30.2089	30.3595	53.9724	30.2779	40.8623	34.2508	36.6899	30.7525	29.8646	33.2217	37.1706	36.1949	43.0931	29.291
ENSG00000115267	IFIH1	gene	ENSG00000115267.5	1.32791	0.0397481	0.8777	20.3193	27.9539	12.3917	42.266	20.1023	26.4512	19.0334	19.4622	24.5922	30.8842	25.7016	16.3273	20.9683	38.1266	22.7684	39.8407
ENSG00000175489	LRRC25	gene	ENSG00000175489.9	1.3754	0.0398328	0.8777	4.70075	7.80125	12.0544	8.62851	6.23175	7.10417	5.86684	3.53766	4.7146	3.31994	10.8746	3.53865	4.92077	5.32548	5.55792	5.64869
ENSG00000067182	TNFRSF1A	gene	ENSG00000067182.7	0.823563	0.039848	0.8777	12.7684	10.7802	9.44631	10.9491	19.0072	14.0992	17.0465	20.106	12.0497	12.5267	13.2935	13.9319	13.5398	14.4856	14.0553	12.8082
ENSG00000005844	ITGAL	gene	ENSG00000005844.17	1.27587	0.0400342	0.8777	23.279	36.556	47.758	29.9306	27.0499	24.7248	25.5273	26.1833	24.7182	17.6546	50.0463	25.4876	31.1819	26.3758	30.656	30.5685
ENSG00000179388	EGR3	gene	ENSG00000179388.8	1.5189	0.0402995	0.8777	36.2861	88.8403	38.2369	44.0837	48.8873	46.364	28.1262	34.0255	30.7689	16.447	75.4895	39.6342	26.4748	37.3451	34.19	57.9714
ENSG00000111913	RIPOR2	gene	ENSG00000111913.18	1.26452	0.0403435	0.8777	13.697	14.4385	14.0825	15.3706	15.9723	12.4253	9.51638	9.88217	9.77881	12.8353	16.4069	7.53536	12.7133	18.3494	14.7199	9.68504
ENSG00000065243	PKN2	gene	ENSG00000065243.19	1.1798	0.0404427	0.8777	6.43387	7.54744	9.44423	6.21538	6.50036	5.26888	5.14956	4.72733	4.15282	5.08845	7.0328	6.33433	6.50879	6.66616	8.44907	4.38737
ENSG00000170540	ARL6IP1	gene	ENSG00000170540.14	0.737496	0.0405109	0.8777	36.798	20.8158	21.6275	57.2919	40.7943	49.5818	35.4648	56.3079	47.6678	53.0917	36.4228	37.1733	56.0031	32.0141	27.923	42.4949
ENSG00000161638	ITGA5	gene	ENSG00000161638.10	0.800419	0.0405859	0.8777	143.001	142.365	83.8644	108.453	164.078	175.144	172.941	146.721	162.913	115.504	128.902	181.74	131.416	100.04	134.203	156.703
ENSG00000163029	SMC6	gene	ENSG00000163029.15	1.12988	0.0407056	0.8777	1.53624	1.30116	1.51859	1.8814	1.71427	1.21125	1.29211	1.08443	1.27866	1.44455	1.46444	1.27272	1.48782	2.28245	2.10069	1.49336
ENSG00000175054	ATR	gene	ENSG00000175054.14	1.10146	0.0407286	0.8777	2.6669	2.62479	3.26956	3.15676	2.80163	2.1864	2.21613	2.17026	2.213	1.86709	3.05134	2.49865	3.12557	2.59678	3.39354	2.09941
ENSG00000258153	HSPE1P4	gene	ENSG00000258153.1	1.50138	0.0407584	0.8777	4.15409	2.85899	8.01219	6.72682	3.27383	5.34768	3.33184	0.811997	4.3187	3.9369	4.16814	3.01372	3.73964	6.7226	5.69239	9.23208
ENSG00000161057	PSMC2	gene	ENSG00000161057.11	1.11098	0.0408674	0.8777	9.51665	11.3562	11.9591	10.9682	9.61065	9.3395	10.2284	8.15744	7.7764	9.78217	10.9365	9.15651	11.2177	10.1556	10.1006	10.0367
ENSG00000139597	N4BP2L1	gene	ENSG00000139597.17	1.10845	0.0409472	0.8777	2.73375	2.31732	2.4741	2.81891	2.18921	1.66381	2.08942	2.21266	2.01189	2.25829	1.97859	1.96591	2.37368	2.46134	1.96886	2.67328
ENSG00000100077	GRK3	gene	ENSG00000100077.14	1.12612	0.041033	0.8777	18.598	17.6068	17.8275	21.1138	17.9463	15.9855	15.8012	18.0417	19.9007	17.1924	22.6689	14.473	18.2129	19.3132	22.006	17.1463
ENSG00000101493	ZNF516	gene	ENSG00000101493.10	1.18295	0.0411737	0.8777	4.13833	3.99582	5.9343	5.02912	2.80744	4.87759	4.02247	4.23176	5.14029	3.04618	4.55127	3.72834	3.67318	5.57993	4.62555	5.19342
ENSG00000221823	PPP3R1	gene	ENSG00000221823.10	1.16691	0.0411958	0.8777	35.2274	45.8087	29.6527	41.5795	39.6387	34.0387	30.4434	31.832	34.1259	28.1455	46.9043	31.5435	36.8732	34.5234	39.9512	38.1497
ENSG00000106605	BLVRA	gene	ENSG00000106605.10	1.34945	0.0412231	0.8777	34.531	63.3809	27.182	26.9525	22.8272	33.3658	23.2576	27.8472	20.646	32.0129	35.7816	15.4879	28.8459	33.7455	23.3691	25.5167
ENSG00000241258	CRCP	gene	ENSG00000241258.6	1.61146	0.0413844	0.8777	5.64543	5.42095	7.69551	9.46861	2.12758	2.3273	1.7512	1.67025	5.48203	5.31601	9.00905	8.35082	6.22079	4.16091	7.80955	4.91205
ENSG00000055070	SZRD1	gene	ENSG00000055070.16	1.74803	0.0414257	0.8777	24.2125	29.0467	27.5368	25.6644	24.5529	9.13901	10.8815	31.3824	25.6158	4.66768	27.7977	26.4145	7.40758	27.87	25.5407	27.7195
ENSG00000114541	FRMD4B	gene	ENSG00000114541.14	0.835662	0.0415609	0.8777	3.71066	2.9796	4.64215	2.75534	4.88544	3.32618	2.96857	2.97177	2.94018	4.30298	2.09565	4.3064	5.14645	2.73484	3.85055	3.20629
ENSG00000129353	SLC44A2	gene	ENSG00000129353.14	1.22085	0.0416008	0.8777	10.8414	13.6563	14.4097	11.8102	12.8017	12.5892	10.6395	11.5598	10.7114	7.65837	17.495	7.95001	10.8606	13.8378	10.2542	13.5178
ENSG00000165156	ZHX1	gene	ENSG00000165156.14	1.15732	0.041603	0.8777	1.18764	1.40502	1.41711	1.33205	1.2089	1.09818	1.02108	1.09778	1.35582	1.35486	1.66629	0.721152	1.54336	1.4925	2.35628	1.50823
ENSG00000175354	PTPN2	gene	ENSG00000175354.19	1.08833	0.0416275	0.8777	6.11476	7.17167	5.70954	6.14934	6.23232	5.65351	5.6855	4.72336	5.67604	5.81012	6.38883	6.46807	5.57779	6.50257	6.49358	5.79886
ENSG00000024048	UBR2	gene	ENSG00000024048.10	1.18092	0.041735	0.8777	5.78624	5.66878	7.20461	6.57732	6.02199	5.4946	5.0523	3.78815	4.02944	4.22538	6.23608	5.3005	6.52065	8.75736	6.67809	4.48068
ENSG00000064115	TM7SF3	gene	ENSG00000064115.10	0.863183	0.041897	0.8777	6.6755	4.45786	7.13461	3.69308	7.70581	5.74935	6.46244	5.98924	7.40231	5.64416	5.85639	6.69787	6.89408	6.61693	7.53971	5.36971
ENSG00000147475	ERLIN2	gene	ENSG00000147475.14	1.11974	0.0420615	0.8777	2.79276	3.30133	3.58429	2.37181	2.68974	2.72397	2.56634	2.29432	2.4147	2.32327	3.0733	2.45663	2.69983	3.80247	3.10366	2.26775
ENSG00000157450	RNF111	gene	ENSG00000157450.15	1.1749	0.0421362	0.8777	3.4638	3.519	3.86757	4.3821	3.67604	3.3061	2.78941	2.57875	3.04453	3.6081	3.76933	2.11097	4.59685	4.27082	4.17391	4.12285
ENSG00000166326	TRIM44	gene	ENSG00000166326.6	1.0799	0.0421615	0.8777	9.52525	10.1096	9.85861	10.7078	9.76709	9.30212	8.80632	8.57527	9.82363	8.73739	9.65678	9.82279	10.6401	11.3807	12.0105	10.0998
ENSG00000111615	KRR1	gene	ENSG00000111615.13	1.10865	0.0422207	0.8777	1.56784	1.53749	1.64825	2.09911	1.8187	1.16731	1.4126	1.11915	1.32619	1.33027	1.64056	1.45128	1.66853	1.51109	2.26268	1.55131
ENSG00000135336	ORC3	gene	ENSG00000135336.14	1.15202	0.042481	0.8777	2.0373	2.35225	1.77195	2.34357	1.88332	1.96541	1.71504	2.45878	1.76229	2.57597	2.64288	1.33569	2.43148	3.16036	2.31479	2.39935
ENSG00000138646	HERC5	gene	ENSG00000138646.8	1.65731	0.0426575	0.8777	1.4263	10.8097	1.61074	6.05972	2.08813	5.91198	2.10923	0.963857	1.30292	3.52001	4.3335	1.50093	1.43683	6.19671	1.69774	2.50035
ENSG00000114013	CD86	gene	ENSG00000114013.15	1.2889	0.0427822	0.8777	43.8534	49.2364	32.0187	39.1468	41.9687	28.0115	29.9582	23.7466	19.5781	38.1684	45.3339	33.5974	41.6975	39.0066	30.75	41.1381
ENSG00000164683	HEY1	gene	ENSG00000164683.16	1.21435	0.0429914	0.8777	4.3283	5.59913	3.52782	3.73	3.13903	2.05489	3.35216	2.18483	3.32369	2.94788	3.22594	3.10914	2.76912	2.60226	3.80362	2.95159
ENSG00000198223	CSF2RA	gene	ENSG00000198223.16	0.828361	0.0430117	0.8777	14.2764	10.8431	16.379	14.1164	15.7325	14.6456	17.4724	16.2124	17.0696	18.2617	14.6923	23.3178	22.7341	14.0653	21.7926	17.5167
ENSG00000131238	PPT1	gene	ENSG00000131238.17	1.76265	0.0430451	0.8777	115.559	101.656	28.228	48.8855	29.9285	27.3309	33.5473	41.8753	23.1277	58.4565	90.8886	40.0596	24.0451	29.5894	88.2402	23.005
ENSG00000267169		gene	ENSG00000267169.1	0.846097	0.0430759	0.8777	3.25024	2.10044	2.20056	2.12781	2.55883	2.88677	3.44493	3.21721	3.49685	2.30142	2.07127	2.06481	3.56698	2.28027	1.91523	2.88183
ENSG00000229932	YWHAZP3	gene	ENSG00000229932.3	0.885112	0.0433682	0.8777	40.0648	42.5659	37.3235	43.9022	49.7278	46.9483	51.1137	52.4434	51.2836	46.3511	48.0166	49.5769	36.3583	42.232	44.7807	34.9861
ENSG00000180425	C11orf71	gene	ENSG00000180425.11	1.1517	0.0434524	0.8777	3.64411	4.24666	3.73208	3.69236	3.57715	3.69757	3.92155	2.30122	2.42727	2.66905	3.55395	3.165	2.52413	3.50382	3.77399	3.08721
ENSG00000067066	SP100	gene	ENSG00000067066.16	1.18162	0.0434999	0.8777	4.75097	8.78998	6.21866	7.75102	5.57601	6.14349	5.35311	4.67268	5.32495	6.21029	7.07714	6.72843	5.18355	7.90616	6.66069	5.18285
ENSG00000102760	RGCC	gene	ENSG00000102760.12	0.645538	0.0435269	0.8777	132.527	131.153	135.272	135.457	227.05	187.883	191.43	200.972	181.621	199.463	159.342	676.314	145.343	93.3662	192.451	191.092
ENSG00000090054	SPTLC1	gene	ENSG00000090054.14	1.0634	0.0436495	0.8777	5.4506	5.3907	4.84545	5.8201	5.08651	4.67356	4.99873	5.11924	4.5783	5.39906	5.03217	5.285	5.08227	5.22508	5.95253	5.39528
ENSG00000136381	IREB2	gene	ENSG00000136381.12	1.17319	0.043796	0.8777	6.18136	5.70957	5.13775	5.00537	5.48051	3.80838	5.39658	4.34475	3.56979	3.84138	5.62549	3.26978	4.81058	4.33797	6.6567	4.2293
ENSG00000228589	SPCS2P4	gene	ENSG00000228589.3	1.15689	0.0438542	0.8777	14.3721	12.9308	11.8176	12.4225	11.23	12.8247	9.27919	10.0822	8.59845	11.7904	12.8694	11.4917	13.55	15.1743	13.9501	10.8107
ENSG00000139719	VPS33A	gene	ENSG00000139719.10	1.14084	0.0439431	0.8777	1.61434	1.76205	1.45831	1.76375	1.64351	1.66055	1.42503	1.09548	1.08972	1.28936	1.74765	1.15069	1.7411	2.41422	1.87795	1.33482
ENSG00000130779	CLIP1	gene	ENSG00000130779.19	1.07781	0.0443742	0.8777	5.6309	5.74524	6.53864	6.29749	5.72109	5.42241	6.01483	5.30236	5.6761	5.7819	6.0666	5.31556	6.01123	7.37805	6.80271	5.59975
ENSG00000172197	MBOAT1	gene	ENSG00000172197.10	0.864768	0.0445538	0.8777	17.9468	13.0946	18.655	17.5205	19.6827	19.1766	18.5267	16.313	15.1374	19.4744	18.7631	17.9979	18.8039	12.0121	16.0793	13.8763
ENSG00000198830	HMGN2	gene	ENSG00000198830.10	1.38927	0.0447223	0.8777	3.73452	4.44278	3.90783	13.5663	3.92088	4.2585	3.11939	3.92932	3.50842	3.23498	4.53418	2.5607	2.90264	4.23606	5.83227	3.9496
ENSG00000107077	KDM4C	gene	ENSG00000107077.18	1.07429	0.0447298	0.8777	4.26292	3.98765	5.05315	5.12336	4.10138	4.21149	4.17562	4.04741	3.79207	3.91492	4.7279	4.11386	4.32436	4.87441	4.49412	3.82304
ENSG00000139579	NABP2	gene	ENSG00000139579.12	1.10086	0.0447592	0.8777	2.07089	1.84213	2.24626	1.63119	1.64938	1.4641	1.76276	1.6864	1.44488	1.49994	2.14297	2.06369	1.97161	1.63048	2.17584	2.34611
ENSG00000162461	SLC25A34	gene	ENSG00000162461.7	0.760123	0.0447754	0.8777	4.56298	4.10959	4.6631	5.17484	6.12183	6.85285	6.00865	5.19634	6.02851	5.8664	3.0143	2.23571	6.11848	4.15009	3.18274	2.85636
ENSG00000091640	SPAG7	gene	ENSG00000091640.7	0.862817	0.0448823	0.8777	10.5538	11.2957	13.5865	10.4337	10.9872	11.7902	12.1226	13.3938	14.8211	9.11442	10.433	13.0152	11.6858	8.10409	9.50669	10.3479
ENSG00000156502	SUPV3L1	gene	ENSG00000156502.13	1.15481	0.0448973	0.8777	2.79394	2.04049	4.08381	3.12138	2.84491	2.53856	2.50845	2.11959	1.93168	2.24768	4.07832	2.56648	3.52524	3.26749	3.4719	3.12165
ENSG00000070614	NDST1	gene	ENSG00000070614.14	1.32125	0.0450744	0.8777	6.42187	7.68323	9.71884	4.74167	3.98073	5.2488	3.43744	7.01157	2.24728	3.82178	4.35696	4.43428	5.99397	6.31808	7.2499	5.55739
ENSG00000239713	APOBEC3G	gene	ENSG00000239713.8	1.21943	0.0455261	0.8777	1.71234	3.18098	1.87254	2.59047	2.0825	2.36475	1.53928	1.66646	1.46567	1.73391	2.7781	0.975248	2.36429	2.61408	1.56729	2.19012
ENSG00000143815	LBR	gene	ENSG00000143815.14	1.17866	0.0456918	0.8777	8.26786	8.826	9.59301	8.44871	8.80732	9.79894	9.17203	6.89905	7.81813	6.38077	7.85503	5.67452	6.85832	11.6821	9.78965	10.1648
ENSG00000136682	CBWD2	gene	ENSG00000136682.14	1.14504	0.045893	0.8777	2.35145	4.41076	2.29414	2.80738	2.3155	2.06144	2.63964	2.2769	2.00533	2.62846	3.0729	2.59621	2.36509	2.65529	2.58883	2.18045
ENSG00000270640		gene	ENSG00000270640.1	1.45891	0.0459202	0.8777	10.9335	20.6501	19.7597	22.9111	9.94359	14.5028	9.67763	8.31552	15.0962	10.6697	22.6978	28.4905	8.00096	18.0548	13.1964	16.1493
ENSG00000120008	WDR11	gene	ENSG00000120008.15	1.22214	0.0460011	0.8777	9.8485	9.8399	8.89432	13.7763	9.04677	7.21791	8.28072	8.09352	9.6257	10.8937	15.0686	7.07395	10.8079	8.69331	12.6171	9.43248
ENSG00000115839	RAB3GAP1	gene	ENSG00000115839.17	1.10983	0.0460057	0.8777	5.61146	5.93064	5.67974	7.67496	5.80107	5.39757	5.36617	5.65257	5.47904	6.2175	7.50124	6.18181	6.48995	7.1348	6.92191	5.93815
ENSG00000261371	PECAM1	gene	ENSG00000261371.5	1.13167	0.0461591	0.8777	70.0771	73.1746	88.655	67.14	73.6567	79.4046	65.9569	66.9997	55.1393	67.9345	91.7229	69.7611	75.4487	85.6351	86.4362	76.432
ENSG00000114738	MAPKAPK3	gene	ENSG00000114738.10	0.841961	0.0463253	0.8777	18.9096	25.3592	29.4773	21.1309	28.6649	32.8079	30.8108	26.6377	26.524	17.0781	26.3531	29.5436	25.6364	21.5123	22.5879	21.6394
ENSG00000084073	ZMPSTE24	gene	ENSG00000084073.8	1.1551	0.0464948	0.8777	5.47444	6.7936	4.52222	4.91968	6.40852	4.82879	4.97497	4.54928	4.86369	4.84265	6.18678	3.81221	5.1793	5.67126	6.93505	6.20445
ENSG00000145349	CAMK2D	gene	ENSG00000145349.16	1.18442	0.0465994	0.8777	4.77015	7.5105	4.34206	5.64496	3.87198	3.77418	4.85815	3.86915	3.75421	3.4358	4.29128	3.53053	4.85976	4.53531	4.74406	3.84236
ENSG00000110047	EHD1	gene	ENSG00000110047.17	0.858342	0.046656	0.8777	111.738	93.1935	96.5443	76.1943	113.927	114.845	134.007	127.815	108.667	86.7145	94.1205	105.461	92.8127	84.4178	106.808	104.856
ENSG00000149591	TAGLN	gene	ENSG00000149591.16	1.69892	0.0468192	0.8777	5.9322	12.8804	15.1505	18.3293	1.62539	3.26876	8.86388	10.7347	9.50454	4.66109	13.5642	9.88216	5.30332	7.54295	6.93683	8.05132
ENSG00000135473	PAN2	gene	ENSG00000135473.14	0.915109	0.0469299	0.8777	6.41286	4.08972	5.95806	6.4101	6.69397	5.95696	5.69714	5.20241	5.44635	5.14458	4.93206	5.97745	6.84973	5.13064	6.16777	5.16944
ENSG00000055332	EIF2AK2	gene	ENSG00000055332.16	1.46899	0.0470148	0.8777	3.33737	12.5235	3.70257	9.17317	5.63308	9.04028	4.99094	3.0138	3.20975	5.64795	8.77802	3.36786	3.56446	9.69889	5.2262	5.07552
ENSG00000205758	CRYZL1	gene	ENSG00000205758.11	1.04582	0.0472511	0.8777	1.81835	1.80859	2.01195	1.70952	1.69658	1.64231	1.65098	1.6148	1.87044	1.52442	1.50092	1.58835	1.67861	1.88638	1.98787	1.81882
ENSG00000065970	FOXJ2	gene	ENSG00000065970.8	1.16847	0.0472532	0.8777	3.18697	3.09358	4.47634	3.77572	3.27959	2.99705	3.18856	1.67045	3.08294	1.72014	2.89159	2.31911	3.46953	4.53711	3.32077	2.85706
ENSG00000100888	CHD8	gene	ENSG00000100888.13	1.14341	0.0474003	0.8777	2.07483	2.24828	3.41587	1.55037	2.09329	2.01196	1.61118	1.19494	1.23878	1.45792	2.08065	1.69741	2.00416	2.13593	2.90938	1.44586
ENSG00000089127	OAS1	gene	ENSG00000089127.12	1.56844	0.0476946	0.8777	5.339	27.235	4.90263	12.2026	6.99481	12.7226	4.47763	5.21337	4.13991	9.38349	10.6182	3.83159	5.95759	12.6917	5.73888	6.3874
ENSG00000139318	DUSP6	gene	ENSG00000139318.7	0.837469	0.0479105	0.8777	226.376	242.293	178.24	226.308	243.854	272.517	260.97	255.863	242.316	237.198	237.649	417.685	264.456	193.658	230.718	261.84
ENSG00000168397	ATG4B	gene	ENSG00000168397.16	0.880402	0.0480435	0.8777	2.94141	3.46517	4.50559	3.03799	3.86291	4.72174	4.21882	4.14117	3.74191	2.61209	2.95737	4.63785	3.5579	3.29349	3.71157	3.80001
ENSG00000172661	WASHC2C	gene	ENSG00000172661.18	1.2296	0.0482154	0.8777	12.4786	16.3068	12.0869	18.658	12.5363	10.7108	9.74688	10.5573	10.9535	9.52656	12.3825	10.2117	11.52	16.9522	13.0765	8.19085
ENSG00000015133	CCDC88C	gene	ENSG00000015133.18	1.17796	0.0483813	0.8777	3.41783	4.65373	6.40155	5.02904	4.20099	4.12939	3.42338	3.20195	3.97783	2.79911	5.31046	2.61254	4.52478	4.03373	4.16773	3.86236
ENSG00000159082	SYNJ1	gene	ENSG00000159082.17	1.12695	0.0485127	0.8777	4.7351	5.58077	3.8578	5.99046	5.46529	4.7651	4.40087	4.22925	4.84	4.978	5.14824	4.67475	4.56655	6.61991	6.02577	5.38669
ENSG00000145016	RUBCN	gene	ENSG00000145016.15	1.17738	0.0485409	0.8777	2.43992	3.90179	3.74196	3.68873	3.38863	3.47791	2.43297	2.28749	2.38486	2.37417	3.35795	2.18709	3.5169	4.43692	3.31192	2.98228
ENSG00000119950	MXI1	gene	ENSG00000119950.20	1.14125	0.0485934	0.8777	7.06299	5.77082	7.90743	6.01288	6.42848	6.67936	6.00155	6.38548	5.25495	5.51065	8.55003	4.28629	6.06666	6.82567	6.52936	6.48265
ENSG00000177302	TOP3A	gene	ENSG00000177302.14	1.15082	0.0486521	0.8777	4.15847	3.4337	7.06524	3.57212	3.72213	3.35268	3.00724	2.00182	2.23818	2.29119	3.05793	2.52312	4.2375	3.01558	4.03142	2.90712
ENSG00000184924	PTRHD1	gene	ENSG00000184924.5	0.875457	0.0490139	0.8777	4.10916	4.22445	5.37471	3.73263	4.94131	4.73668	5.03325	4.49543	4.10401	4.05591	3.71985	6.55515	4.50401	3.8767	3.47558	4.69978
ENSG00000129625	REEP5	gene	ENSG00000129625.12	1.13329	0.0490165	0.8777	18.7925	25.2984	21.7535	15.8288	16.3302	18.2537	19.6814	19.8384	17.6526	15.8504	21.7154	17.3168	18.5888	21.5203	21.5133	18.7889
ENSG00000130338	TULP4	gene	ENSG00000130338.12	1.11565	0.049284	0.8777	1.23978	1.37974	1.51376	1.43122	0.82654	1.07603	1.40205	1.39277	1.4944	1.10655	1.79484	1.04489	1.52503	1.35147	1.55649	1.58502
ENSG00000145901	TNIP1	gene	ENSG00000145901.14	0.765792	0.0493187	0.8777	65.6118	49.0244	38.1839	67.1867	73.5184	70.9192	81.7437	101.573	72.924	80.3636	54.5951	70.4192	61.7722	37.9279	88.5173	72.8865
ENSG00000126062	TMEM115	gene	ENSG00000126062.3	0.801777	0.0493575	0.8777	2.85487	2.10687	2.20303	2.1207	3.36767	3.06689	4.34249	5.31603	3.73528	2.25467	2.66755	1.83646	3.28255	2.26399	2.96398	2.72575
ENSG00000269019	HOMER3-AS1	gene	ENSG00000269019.1	0.775038	0.0494153	0.8777	3.93671	3.08243	1.22865	2.13472	4.05913	3.54989	4.48038	3.81757	4.29229	4.37669	3.44494	6.04566	2.25883	2.13872	3.61044	3.12067
ENSG00000152518	ZFP36L2	gene	ENSG00000152518.7	1.31452	0.0494161	0.8777	15.0505	12.1736	20.7724	14.575	14.7494	16.8522	8.62945	6.04086	10.8885	10.7075	21.2329	9.46256	12.0012	15.1869	14.652	10.2897
ENSG00000174032	SLC25A30	gene	ENSG00000174032.16	1.1465	0.049604	0.8777	1.89171	1.89813	1.9119	1.98522	1.95705	1.71292	1.43887	1.08502	1.92285	1.40684	2.4153	1.00549	1.69969	1.76786	1.53283	1.75011
ENSG00000135801	TAF5L	gene	ENSG00000135801.9	1.0956	0.049609	0.8777	2.69769	3.19894	3.61737	2.71423	2.70895	2.47196	2.90481	2.91317	2.49873	2.40165	3.75697	2.89499	3.13436	3.25166	3.0336	2.88793
ENSG00000213985		gene	ENSG00000213985.4	1.1348	0.0496145	0.8777	5.24157	5.54529	6.99245	7.17877	5.45032	4.79104	6.01116	5.86192	5.01316	5.95092	6.0465	5.95154	5.80817	7.37283	8.65877	6.12507
ENSG00000220867	HSPE1P26	gene	ENSG00000220867.1	0.700671	0.049705	0.8777	1.72722	0.698855	1.93824	1.2913	1.56116	1.16929	3.24174	2.41025	1.23455	2.48699	1.14433	6.49722	2.01475	1.07737	1.53578	1.64906
ENSG00000104689	TNFRSF10A	gene	ENSG00000104689.9	1.41834	0.0499091	0.8777	6.7667	5.33455	6.77966	5.49685	4.92356	5.07003	8.2542	1.90138	1.64328	4.87182	7.38458	3.4146	5.54969	7.5138	6.35641	5.6688
ENSG00000108599	AKAP10	gene	ENSG00000108599.14	1.24661	0.0499961	0.8777	6.10112	4.64128	4.74818	4.13697	4.24797	3.9784	3.43573	2.36953	3.80757	2.85281	7.43863	3.36505	5.06595	4.58567	6.07626	2.84096
ENSG00000198791	CNOT7	gene	ENSG00000198791.11	1.11375	0.050046	0.8777	2.98309	3.19578	2.90552	2.48911	3.17439	3.08974	2.14627	2.58535	2.34068	2.19394	3.04322	2.59398	2.48496	3.3528	3.74491	2.62606
ENSG00000171467	ZNF318	gene	ENSG00000171467.15	1.15164	0.0502141	0.8777	3.40322	3.71533	4.95917	3.03407	3.1192	3.42853	3.15174	2.55344	2.52011	2.59833	4.16214	2.82505	3.42156	4.40811	2.94589	2.82359
ENSG00000170855	TRIAP1	gene	ENSG00000170855.3	1.17313	0.0502285	0.8777	1.9693	3.01839	4.61135	3.25094	3.26295	2.32629	2.2412	1.84602	1.80305	1.96142	2.91741	2.27778	2.26416	2.52166	3.66879	2.18225
ENSG00000259626	MTND3P12	gene	ENSG00000259626.2	1.50189	0.0503277	0.8777	5.27261	9.31472	13.44	17.9511	6.15339	3.62657	6.45004	2.69416	7.36832	7.14707	7.50088	9.66863	7.59428	8.8416	16.5017	7.13901
ENSG00000164347	GFM2	gene	ENSG00000164347.17	1.10802	0.0504474	0.8777	2.88639	2.72596	2.94661	3.02609	3.22736	2.45715	2.40574	1.95601	2.69878	2.26629	2.66883	2.52326	2.99284	3.84597	3.08182	2.93359
ENSG00000136152	COG3	gene	ENSG00000136152.14	1.08757	0.0505584	0.8777	3.61147	3.5528	3.48756	4.06218	3.58123	3.28463	3.16681	2.53933	2.94602	3.29693	3.5036	3.44287	3.43762	3.6272	4.12727	3.05949
ENSG00000141497	ZMYND15	gene	ENSG00000141497.13	1.18637	0.0505857	0.8777	2.02106	2.48269	3.82581	1.67538	1.25541	1.39477	2.04419	1.56268	1.94448	1.15074	2.14342	1.93899	1.49928	1.51189	2.29803	1.83409
ENSG00000148303	RPL7A	gene	ENSG00000148303.16	0.90761	0.0508346	0.8777	242.928	230.128	318.261	218.991	288.951	247.018	291.894	291.201	251.069	230.901	257.374	249.606	306.718	218.801	271.798	268.872
ENSG00000204634	TBC1D8	gene	ENSG00000204634.12	1.27775	0.0510246	0.8777	12.8203	13.9019	18.8752	19.9744	12.9266	15.0544	10.0632	9.90306	13.7943	14.6887	23.9799	8.6786	16.1007	14.038	12.9996	15.118
ENSG00000059588	TARBP1	gene	ENSG00000059588.9	0.838661	0.0511748	0.8777	3.18918	1.81328	3.66713	1.66341	3.28853	3.4626	3.40228	3.88353	2.77213	2.96717	3.15398	3.38045	3.84486	2.28474	4.57874	3.12406
ENSG00000140386	SCAPER	gene	ENSG00000140386.12	1.11807	0.0512715	0.8777	1.13298	1.65395	1.27475	1.84801	1.28677	1.21751	1.05114	1.28091	1.38248	1.23492	1.41025	1.32652	1.36055	2.15027	1.5766	1.23721
ENSG00000138246	DNAJC13	gene	ENSG00000138246.15	1.25323	0.0515118	0.8777	4.51056	7.74043	4.64128	5.84452	5.39464	4.58152	3.25336	3.83887	4.15429	4.255	4.7206	3.84959	5.81666	9.0983	5.94291	4.35308
ENSG00000106993	CDC37L1	gene	ENSG00000106993.11	0.775164	0.051836	0.8777	1.86092	1.23652	0.50403	2.23034	2.79825	1.18872	3.16646	3.43336	1.78659	3.48207	1.58477	1.77342	1.51416	1.02753	1.52728	1.7363
ENSG00000129450	SIGLEC9	gene	ENSG00000129450.8	0.751326	0.0518547	0.8777	24.6912	20.4728	13.591	13.0954	24.9196	17.462	16.0479	29.1906	30.5121	18.7546	14.9315	18.4527	21.1889	18.1267	17.6249	9.83231
ENSG00000172869	DMXL1	gene	ENSG00000172869.14	1.11034	0.0519086	0.8777	4.14131	5.24317	3.64549	3.97884	4.37447	3.87004	3.5437	3.6833	4.14341	3.95794	4.2864	3.60946	3.8864	4.45043	5.61448	4.1512
ENSG00000229944	EIF4EP2	gene	ENSG00000229944.3	0.711183	0.0520188	0.8777	120.212	67.4054	55.1881	138.899	106.381	146.512	125.936	158.284	180.67	215.199	155.668	243.559	123.949	77.3258	112.591	157.742
ENSG00000220472		gene	ENSG00000220472.1	0.858551	0.0521373	0.8777	12.6772	9.65493	18.715	13.6353	15.4471	12.1976	16.6015	16.1806	13.4238	15.9423	14.3888	15.824	17.7519	12.0861	12.8529	14.496
ENSG00000157500	APPL1	gene	ENSG00000157500.10	1.13	0.0524154	0.8777	5.5651	5.94179	5.51266	6.63592	6.17585	5.9667	5.37384	4.77098	5.9446	4.37982	6.27411	4.13795	6.17002	6.16243	7.75039	6.53117
ENSG00000277595		gene	ENSG00000277595.1	0.861029	0.0526699	0.8777	1.05238	1.39069	1.44281	1.74179	2.14702	1.61628	1.26306	1.17904	1.42523	2.22625	1.30058	2.23314	1.87132	1.19127	1.59182	1.16137
ENSG00000118496	FBXO30	gene	ENSG00000118496.4	0.802542	0.0528751	0.8777	3.61321	2.48478	2.47241	2.22523	3.66345	1.88139	4.87835	4.86625	3.08857	4.91454	2.70347	3.14162	3.50384	2.05811	2.97703	2.9554
ENSG00000140105	WARS	gene	ENSG00000140105.17	1.38427	0.0530424	0.8777	39.0093	101.166	48.9224	91.1411	45.828	52.6295	29.9453	36.4266	42.4749	56.3079	63.2134	68.579	65.7237	71.7386	71.5947	56.1526
ENSG00000104043	ATP8B4	gene	ENSG00000104043.14	1.1902	0.0532679	0.8777	2.7153	3.66571	3.3072	2.4348	2.4471	2.89822	3.15222	2.66768	2.2304	3.01768	2.3527	2.0984	1.41048	3.06915	3.69421	3.42896
ENSG00000002834	LASP1	gene	ENSG00000002834.17	1.16328	0.0532962	0.8777	21.0971	23.2906	26.6405	17.9053	16.6211	24.6234	18.9886	18.412	17.6734	14.6228	20.6116	14.7983	22.0332	25.9118	22.7066	19.4882
ENSG00000240143		gene	ENSG00000240143.1	1.42277	0.0533089	0.8777	2.61808	4.20212	4.40057	3.90113	1.56271	2.68748	4.0568	3.34099	1.15455	1.54912	6.24541	5.97515	2.14955	3.97908	4.19092	3.4718
ENSG00000105193	RPS16	gene	ENSG00000105193.8	0.836097	0.0533348	0.8777	82.7733	64.7458	111.017	81.4699	86.2757	72.3688	111.005	94.7559	80.8909	64.7332	65.6731	94.2378	81.433	52.2481	74.7255	71.8591
ENSG00000121900	TMEM54	gene	ENSG00000121900.18	0.634954	0.0536199	0.8777	6.08606	1.53174	2.02667	2.35017	4.04998	7.03369	4.38751	6.71567	5.60707	3.42642	1.07695	0.962871	3.9923	3.09821	2.12454	2.10968
ENSG00000144744	UBA3	gene	ENSG00000144744.16	1.14663	0.0539865	0.8777	15.9133	15.9806	11.1624	14.7519	13.8554	15.082	12.2001	11.4058	15.2167	12.777	13.5837	10.095	11.3184	14.5412	16.1029	14.4125
ENSG00000138496	PARP9	gene	ENSG00000138496.16	1.57551	0.0539882	0.8777	4.85135	18.2428	3.47808	11.2869	5.88948	8.61813	5.02175	2.80588	3.34078	6.09438	9.33428	5.16823	4.70166	15.7468	5.18727	3.96306
ENSG00000153827	TRIP12	gene	ENSG00000153827.13	1.09624	0.0541211	0.8777	18.9556	19.2394	17.0146	21.7376	19.2432	19.0933	19.0789	16.2931	17.3572	17.4798	20.0524	16.9992	19.2859	21.9975	23.1746	18.536
ENSG00000145022	TCTA	gene	ENSG00000145022.4	1.45329	0.0541332	0.8777	8.84025	9.83372	11.5616	8.98822	2.78309	9.15824	3.01148	10.1845	4.68428	8.33091	12.3684	8.71061	10.1347	8.54131	9.48168	8.64808
ENSG00000004961	HCCS	gene	ENSG00000004961.14	0.886559	0.0541426	0.8777	13.8966	15.8994	11.545	17.4494	18.221	15.5418	14.656	16.3245	19.9722	18.1306	12.9316	13.7629	16.9532	14.538	13.4975	15.2678
ENSG00000273174		gene	ENSG00000273174.1	1.24922	0.0541684	0.8777	4.33386	6.54185	8.49724	4.50023	4.29995	6.55298	3.1576	2.9231	4.95278	4.23615	6.87944	4.84512	5.76675	6.90371	6.2177	5.36842
ENSG00000111335	OAS2	gene	ENSG00000111335.12	1.7514	0.0541952	0.8777	7.64094	47.5557	7.08307	25.0445	12.6308	22.7926	11.1797	4.95235	6.62737	14.7517	19.5675	7.39539	7.90138	31.2483	11.4298	9.88896
ENSG00000115415	STAT1	gene	ENSG00000115415.18	1.61897	0.0542162	0.8777	27.4242	88.7317	13.3044	55.7572	24.8315	34.0276	20.3774	17.0419	21.5373	27.5828	30.0413	30.9596	27.0655	87.5008	31.4987	24.623
ENSG00000165632	TAF3	gene	ENSG00000165632.7	1.15774	0.0542678	0.8777	1.90069	1.6841	3.03689	2.89235	2.13676	1.84897	1.76368	1.26307	2.04535	1.48163	2.39484	1.45488	3.11081	2.85055	3.04496	2.10185
ENSG00000173821	RNF213	gene	ENSG00000173821.19	1.35816	0.0542702	0.8777	17.8223	53.505	20.8596	35.5371	23.164	31.458	18.8738	17.473	18.2985	19.7171	30.8706	18.8141	20.9637	32.642	24.1059	18.8926
ENSG00000114812	VIPR1	gene	ENSG00000114812.12	0.864004	0.0543286	0.8777	1.69466	2.23887	2.64808	2.3477	3.12374	2.65848	3.57955	2.88356	1.69046	1.99233	2.47288	2.53342	2.97305	1.86713	2.49038	2.08983
ENSG00000106603	COA1	gene	ENSG00000106603.18	1.12424	0.0544675	0.8777	1.26612	1.95579	1.60161	1.77446	1.13913	1.39463	1.04044	1.08415	1.12046	1.12586	1.7299	1.32799	1.75437	1.44321	1.41496	1.13554
ENSG00000166130	IKBIP	gene	ENSG00000166130.14	1.15067	0.0546082	0.8777	1.50399	2.74812	1.57485	1.74494	2.16187	1.31994	1.4552	1.46314	1.41179	1.47784	1.76147	1.8634	1.20593	2.14592	2.16007	1.64425
ENSG00000203709	MIR29B2CHG	gene	ENSG00000203709.11	1.27427	0.0546543	0.8777	2.30267	1.85454	5.50156	4.23537	2.86674	1.18494	1.52228	2.00606	1.94773	1.83732	3.57016	2.91717	2.82558	2.25876	5.03545	2.30634
ENSG00000182551	ADI1	gene	ENSG00000182551.13	1.13371	0.0546937	0.8777	1.26219	1.56291	1.99812	1.8579	1.39436	1.43353	0.95812	1.31959	1.41605	1.31913	1.41123	1.51123	1.50198	1.54326	1.48735	2.46141
ENSG00000055130	CUL1	gene	ENSG00000055130.15	1.27742	0.0547425	0.8777	12.8855	27.3255	12.9113	22.1447	15.6695	16.7471	11.5903	12.7595	15.1861	17.2205	19.4132	15.8172	16.4646	30.8588	16.3659	14.5858
ENSG00000181061	HIGD1A	gene	ENSG00000181061.13	1.33	0.0549484	0.8777	15.7911	13.5855	17.8104	10.0576	12.3008	10.2999	10.6553	20.4109	9.05268	10.9461	11.6287	12.3877	9.93808	22.384	22.0797	20.2612
ENSG00000170677	SOCS6	gene	ENSG00000170677.5	0.804907	0.0551012	0.8777	1.59698	1.4553	0.789122	1.32016	2.20245	1.57257	3.07484	3.21072	1.96927	1.48641	1.77583	2.15871	1.41492	1.0625	2.14068	1.68783
ENSG00000113851	CRBN	gene	ENSG00000113851.14	1.08135	0.0551376	0.8777	2.42081	2.29708	2.9174	2.81322	2.63754	2.67666	2.49897	1.92145	2.07527	2.1891	2.55677	2.30445	2.56239	3.20401	2.95049	2.46214
ENSG00000131196	NFATC1	gene	ENSG00000131196.17	0.750663	0.0551899	0.8777	2.68476	2.53922	1.28857	2.32469	3.6704	2.95466	2.5356	5.20208	5.17462	2.62176	2.50068	4.22824	1.73244	1.11265	2.93668	2.67703
ENSG00000132507	EIF5A	gene	ENSG00000132507.17	1.18475	0.0553641	0.8777	39.2309	44.2218	45.5145	30.3705	41.2613	31.9494	35.3958	31.2111	29.4056	35.7085	52.6648	42.3933	31.4178	46.9632	39.6994	35.2893
ENSG00000283839		gene	ENSG00000283839.1	0.825452	0.0555129	0.8777	4.36742	3.47511	2.30061	2.821	4.24877	3.66283	7.20278	4.59468	5.07171	4.15679	3.88129	4.34617	3.63284	3.34841	4.31975	3.89316
ENSG00000167461	RAB8A	gene	ENSG00000167461.11	1.46931	0.0555512	0.8777	6.79472	11.7177	4.16004	7.17602	8.00179	2.97207	3.86148	2.81467	2.63979	4.30032	8.06676	3.53259	7.38209	7.74846	3.08456	5.06854
ENSG00000187608	ISG15	gene	ENSG00000187608.8	2.0146	0.0555597	0.8777	4.54887	51.7538	10.5392	24.7282	7.16649	29.3096	11.9577	6.17635	7.66625	4.88006	24.2682	4.35163	5.43547	9.26039	7.01129	26.9016
ENSG00000143970	ASXL2	gene	ENSG00000143970.16	1.111	0.055908	0.8777	2.92922	2.99676	3.39288	3.2924	3.1832	3.24236	2.38868	2.61362	3.00737	2.52826	3.91372	2.42214	3.73585	3.7381	3.62361	3.14614
ENSG00000142552	RCN3	gene	ENSG00000142552.7	0.761639	0.0560044	0.8777	3.4432	2.42458	5.40334	2.18828	4.44506	6.15696	4.32745	4.5226	3.42018	1.62631	2.49369	2.74516	3.38256	1.77664	2.02886	3.44895
ENSG00000149084	HSD17B12	gene	ENSG00000149084.12	1.20454	0.0560257	0.8777	3.41093	2.40221	1.79317	2.74705	2.70394	1.86025	1.56611	1.70499	1.29834	1.91232	2.26576	1.60755	2.34362	3.18606	2.66026	1.6039
ENSG00000167065	DUSP18	gene	ENSG00000167065.13	0.751532	0.0560553	0.8777	2.48243	3.54233	1.29704	2.61145	5.57794	2.34343	4.42162	4.25861	3.94318	2.27077	2.13242	2.95045	2.90504	1.80953	4.16089	1.86374
ENSG00000179134	SAMD4B	gene	ENSG00000179134.15	0.835752	0.0561423	0.8777	5.90078	5.90489	8.15459	7.0154	8.91868	9.97131	12.6365	8.90919	9.05122	7.17051	6.98328	8.8462	7.26444	9.62244	10.4554	7.47948
ENSG00000032219	ARID4A	gene	ENSG00000032219.18	1.20977	0.0563378	0.8777	3.42092	3.48502	6.79328	5.22435	4.80711	4.25535	3.49504	2.66768	3.43173	3.1225	5.48726	2.37192	4.97687	5.73026	5.26828	3.77932
ENSG00000143570	SLC39A1	gene	ENSG00000143570.17	0.763265	0.0567315	0.8777	7.39781	4.27883	10.6701	4.82898	6.77554	5.03086	6.36899	4.6256	4.83251	4.3533	4.31953	10.9028	13.8994	3.49007	5.22064	5.06792
ENSG00000196116	TDRD7	gene	ENSG00000196116.7	1.24124	0.0567342	0.8777	4.44912	7.51237	3.70864	8.04272	5.67054	5.77134	5.01634	3.58321	3.72644	6.7412	6.34291	3.08841	5.01118	6.65987	5.21269	5.41978
ENSG00000170873	MTSS1	gene	ENSG00000170873.18	1.5195	0.0568636	0.8777	5.54168	11.5867	12.4252	9.97562	10.1673	7.16843	8.81147	5.55349	4.57724	7.05727	28.2082	5.08433	7.43062	5.74388	8.48599	14.0246
ENSG00000133805	AMPD3	gene	ENSG00000133805.15	0.821868	0.0569379	0.8777	6.91978	6.35229	5.36505	4.58068	6.44634	6.10751	10.9649	8.92969	8.74	10.0995	6.22263	6.58656	4.75937	4.92411	6.11898	6.349
ENSG00000104361	NIPAL2	gene	ENSG00000104361.9	0.724132	0.0570348	0.8777	2.97951	2.76253	2.64694	2.78675	3.52104	2.81047	3.19507	3.5507	3.09113	1.88289	2.09018	2.85692	3.85585	1.54003	3.90961	0.168079
ENSG00000133106	EPSTI1	gene	ENSG00000133106.14	1.80368	0.0570705	0.8777	4.71545	29.8655	3.74392	21.3431	9.05973	18.1577	6.39301	2.95399	3.44142	10.3162	15.9002	4.99865	4.71209	17.5053	7.63931	7.15193
ENSG00000077420	APBB1IP	gene	ENSG00000077420.15	1.14939	0.0572976	0.8777	15.3361	16.8741	15.8198	17.5081	18.2608	15.3682	14.3184	12.5467	15.4539	13.6311	17.8553	13.9252	16.7021	23.9739	19.6206	15.0158
ENSG00000095303	PTGS1	gene	ENSG00000095303.15	0.527435	0.057346	0.8777	7.01071	3.92979	5.68712	3.02857	21.2258	14.7897	27.2076	12.7934	16.1249	2.0648	3.88185	4.06823	10.8067	4.73452	10.4741	17.8169
ENSG00000126698	DNAJC8	gene	ENSG00000126698.10	1.25615	0.0574062	0.8777	33.7903	24.483	20.3465	33.0366	22.4217	28.6766	22.0757	27.2701	32.8102	18.0656	30.6459	25.7592	14.7039	29.8345	27.0213	34.2412
ENSG00000134597	RBMX2	gene	ENSG00000134597.15	0.865665	0.0574634	0.8777	5.65373	4.99859	4.89308	5.22197	6.36277	5.06648	5.05774	5.09528	4.89849	5.6374	4.87553	5.30241	6.33303	2.87087	5.28072	4.13317
ENSG00000059378	PARP12	gene	ENSG00000059378.12	1.38254	0.0574754	0.8777	4.32714	13.9107	5.28409	10.1299	5.83457	7.74121	3.99899	3.7484	4.02895	4.90547	8.98531	4.6774	5.52179	7.83783	4.71713	4.37484
ENSG00000133606	MKRN1	gene	ENSG00000133606.10	1.15788	0.0580119	0.8777	13.7164	16.1855	18.3475	15.3059	15.09	15.4691	14.728	12.0123	11.779	12.0254	19.357	13.8197	15.1192	20.9714	14.5066	13.0837
ENSG00000119471	HSDL2	gene	ENSG00000119471.14	1.17828	0.058043	0.8777	3.99966	4.90059	3.47423	3.84489	3.92181	4.24667	3.60953	3.97931	3.19173	3.3875	4.07783	3.29487	4.08717	6.66211	6.12862	4.1343
ENSG00000196230	TUBB	gene	ENSG00000196230.12	1.14957	0.0585273	0.8777	2.13677	2.10884	2.43049	2.61331	2.08501	2.02786	2.25851	2.08795	2.07419	1.40694	3.20194	1.77876	3.07176	2.51628	3.81656	2.56989
ENSG00000139697	SBNO1	gene	ENSG00000139697.13	1.09396	0.0585488	0.8777	5.36282	4.4344	6.13876	5.19996	5.63129	4.69322	4.15383	4.26215	4.50469	4.3433	6.17342	4.59934	5.77225	5.82273	6.26578	4.49046
ENSG00000203879	GDI1	gene	ENSG00000203879.11	0.916227	0.0585646	0.8777	21.8373	22.1534	22.9302	19.4697	26.0517	23.2816	27.0811	25.8726	23.1966	19.6853	22.5449	22.1555	21.4135	20.0399	22.6723	22.1399
ENSG00000132953	XPO4	gene	ENSG00000132953.16	1.0874	0.0585714	0.8777	4.11752	3.63119	4.09137	3.85726	4.09338	3.38574	3.15603	3.00679	3.27409	2.56245	3.92727	3.73808	3.47644	3.23254	5.0431	3.17585
ENSG00000143851	PTPN7	gene	ENSG00000143851.15	0.793755	0.0586111	0.8777	2.28117	3.02729	3.03017	2.41889	4.47237	5.48874	4.2432	4.7316	4.58089	2.76831	2.55582	4.92741	2.58693	3.19882	5.07692	4.2718
ENSG00000078237	TIGAR	gene	ENSG00000078237.6	1.09775	0.0588004	0.8777	3.72697	3.6643	4.9995	4.51703	3.51901	3.27912	3.38917	2.7725	3.6925	3.69536	4.14274	3.53387	3.80295	3.45465	3.75032	3.55602
ENSG00000152242	C18orf25	gene	ENSG00000152242.10	1.11028	0.05884	0.8777	2.93705	4.25442	3.50035	4.47743	3.82897	3.75849	3.24391	3.12682	3.41881	2.94928	4.41116	3.57929	3.78577	4.23609	4.06103	3.86776
ENSG00000118515	SGK1	gene	ENSG00000118515.11	1.24805	0.0589732	0.8777	64.0404	78.5328	89.7297	76.0811	53.5476	54.1392	40.034	45.5046	54.7253	44.9112	59.4962	56.7005	54.9254	67.6663	40.461	48.0116
ENSG00000107938	EDRF1	gene	ENSG00000107938.17	1.0805	0.0591423	0.8777	1.54083	1.58788	1.96368	1.73994	1.54892	1.65754	1.26838	1.16329	1.2505	1.28008	1.75689	1.35207	1.66708	1.63788	1.37761	1.3959
ENSG00000137075	RNF38	gene	ENSG00000137075.17	1.15958	0.0591898	0.8777	4.28329	5.06327	5.04203	5.32593	5.82634	5.20812	4.57972	4.2283	3.98065	3.84507	7.21264	3.79047	5.5792	6.24445	6.20165	5.52535
ENSG00000117091	CD48	gene	ENSG00000117091.9	1.16225	0.0592588	0.8777	157.263	165.713	151.526	169.83	140.341	143.904	118.949	102.088	114.794	165.12	161.263	119.657	156.285	146.637	122.625	137.473
ENSG00000010404	IDS	gene	ENSG00000010404.17	0.836885	0.0593044	0.8777	40.7738	32.2171	34.6602	24.6362	48.3953	30.0354	31.7143	41.6679	36.3025	29.6393	32.584	47.1379	35.1744	25.3999	33.7509	31.4276
ENSG00000218426		gene	ENSG00000218426.5	1.34635	0.0593857	0.8777	27.093	28.0236	40.0548	30.657	22.0126	27.4293	29.9486	33.0821	30.9946	26.9131	65.4889	34.0431	33.4808	32.3233	51.5004	64.5718
ENSG00000111731	C2CD5	gene	ENSG00000111731.12	1.11368	0.0596707	0.8777	5.28112	5.80358	4.44708	6.81966	6.09671	4.99924	4.84546	4.23352	5.04649	4.53401	5.69321	4.67466	4.77856	5.46502	6.02638	5.07479
ENSG00000068366	ACSL4	gene	ENSG00000068366.19	1.27613	0.0596831	0.8777	16.1783	21.7498	13.4303	22.4758	10.9827	15.5088	11.0262	23.9356	23.814	19.8376	16.2105	13.8404	14.4454	21.3873	24.0376	24.6812
ENSG00000162946	DISC1	gene	ENSG00000162946.22	1.18567	0.0599148	0.8777	4.23905	4.50818	4.78182	2.35522	2.24429	2.52696	3.45739	2.55325	2.46719	2.57431	3.97389	3.24428	3.47005	2.97867	3.79153	2.75869
ENSG00000272779		gene	ENSG00000272779.1	1.24212	0.060011	0.8777	7.04539	5.77498	7.50056	5.01303	3.28722	4.47441	3.99853	6.19273	2.80028	4.62327	5.57294	3.95269	5.41717	4.65401	3.67953	5.59802
ENSG00000179021	C3orf38	gene	ENSG00000179021.9	1.12652	0.0601589	0.8777	2.86977	2.93233	2.19214	3.16994	3.1155	2.47735	2.51888	2.15334	2.25708	2.83657	2.56409	1.8879	2.46377	3.56252	3.09236	2.59478
ENSG00000023318	ERP44	gene	ENSG00000023318.7	1.12223	0.0601881	0.8777	20.2368	25.8262	16.3664	24.0856	21.288	19.7258	17.8689	18.8338	18.0594	21.5347	22.5917	20.5757	22.9897	25.1599	23.0578	21.4791
ENSG00000135587	SMPD2	gene	ENSG00000135587.8	0.829577	0.0602232	0.8777	8.27231	5.85077	6.44435	7.43117	10.9437	9.01021	8.15483	7.96603	8.0618	4.04674	7.16152	6.74092	8.45637	5.29288	6.01991	6.14807
ENSG00000100934	SEC23A	gene	ENSG00000100934.14	1.09252	0.0604025	0.8777	2.8032	3.09237	2.94026	3.02882	3.12968	2.65998	2.978	2.6475	3.02306	2.84217	3.20806	2.60219	3.25738	4.16214	3.40918	3.49385
ENSG00000234518	PTGES3P1	gene	ENSG00000234518.2	1.28965	0.0604645	0.8777	168.451	146.393	104.095	210.227	133.161	161.976	130.737	152.112	102.632	158.094	134.318	83.8983	147.707	209.21	132.599	234.986
ENSG00000163933	RFT1	gene	ENSG00000163933.9	1.06816	0.0607055	0.8777	1.33588	1.27815	1.81217	1.41818	1.55049	1.51875	1.44336	1.37558	1.17855	1.04235	1.62848	1.10946	1.46118	1.57159	1.9183	1.49963
ENSG00000132549	VPS13B	gene	ENSG00000132549.18	1.09788	0.0607278	0.8777	5.53425	5.64411	6.79031	6.17634	5.53318	5.10217	4.68855	5.23562	5.84314	5.21803	6.14009	6.23332	5.48033	6.20281	8.10447	5.17788
ENSG00000196656		gene	ENSG00000196656.7	1.88268	0.0610383	0.8777	28.7494	27.7558	37.7371	7.31206	10.1954	8.29069	28.5088	9.93674	21.6702	7.2736	48.5379	31.4719	6.84969	19.4883	19.4867	45.2806
ENSG00000132522	GPS2	gene	ENSG00000132522.15	0.878691	0.0611565	0.8777	8.23183	7.88159	8.85977	7.30118	10.291	10.0557	9.3252	8.07951	7.66932	6.87288	8.05242	6.8598	10.8864	8.20358	6.41228	6.85305
ENSG00000140995	DEF8	gene	ENSG00000140995.16	0.703671	0.0613297	0.8777	3.26607	2.3316	3.87692	4.58479	2.40917	8.51805	2.9962	2.80924	5.25352	4.46066	1.97995	2.50968	8.24776	2.01159	3.10285	2.25393
ENSG00000067248	DHX29	gene	ENSG00000067248.9	1.12	0.0613826	0.8777	3.22855	3.27146	3.79077	3.48877	4.06538	3.10442	2.91826	2.57223	2.97054	2.63207	3.7131	2.87085	3.93364	4.92979	4.27334	3.32264
ENSG00000100911	PSME2	gene	ENSG00000100911.15	1.35049	0.0614139	0.8777	27.9609	63.4093	24.7669	41.3806	28.9626	21.2324	18.4929	21.238	20.7381	27.0906	30.7557	30.8973	31.6654	41.824	23.7899	21.0982
ENSG00000104133	SPG11	gene	ENSG00000104133.14	1.14547	0.0615151	0.8777	5.38167	6.48386	6.3506	7.91238	6.2591	6.5189	4.59159	4.87398	4.95652	5.76953	7.18691	6.11776	6.82845	7.89467	7.33535	5.65967
ENSG00000106635	BCL7B	gene	ENSG00000106635.7	0.901363	0.0615449	0.8777	12.7908	14.1114	14.5559	15.4637	14.9216	17.1292	17.3056	17.4705	15.348	12.2823	14.18	18.1433	16.7294	14.4358	14.2406	16.6377
ENSG00000100503	NIN	gene	ENSG00000100503.23	1.12381	0.0616605	0.8777	12.8752	12.8234	13.5158	15.1268	13.7874	12.5941	11.4638	11.7105	13.2283	12.6488	13.8071	9.75415	14.6766	17.2366	16.0856	12.9985
ENSG00000077254	USP33	gene	ENSG00000077254.14	1.14427	0.0618171	0.8777	6.87428	5.71803	5.54859	6.93429	6.42845	5.24605	5.49553	4.17185	5.05225	4.79076	5.79362	4.06891	6.92579	7.46188	6.39737	5.44453
ENSG00000136026	CKAP4	gene	ENSG00000136026.13	0.775931	0.0619091	0.8777	35.0791	24.9417	38.9834	37.2904	52.0954	45.6678	47.9772	53.5488	41.2633	52.5693	29.1297	49.1217	37.3001	55.9667	64.6893	28.6125
ENSG00000143337	TOR1AIP1	gene	ENSG00000143337.18	1.11356	0.0619224	0.8777	5.83614	6.66239	7.84849	7.59914	6.42275	7.35798	5.73929	5.53693	5.73137	6.2889	8.25908	6.58939	7.50018	8.2435	7.5799	6.65255
ENSG00000136709	WDR33	gene	ENSG00000136709.11	1.08031	0.0619565	0.8777	2.57962	2.47819	3.738	2.54954	2.52781	2.31511	2.30223	1.8751	2.15136	1.91943	2.82157	2.37379	2.52248	2.05923	2.73995	2.21052
ENSG00000108424	KPNB1	gene	ENSG00000108424.9	1.18757	0.0620622	0.8777	15.8319	21.7351	18.3535	23.9221	21.2457	18.0134	15.9871	16.169	16.1495	17.8561	20.7089	13.3171	20.903	27.1317	23.4231	17.4712
ENSG00000155506	LARP1	gene	ENSG00000155506.16	1.14749	0.0620794	0.8777	6.38018	9.55719	10.0091	9.41912	8.5425	7.99164	7.01995	7.32557	6.8799	6.90442	10.3453	6.92726	9.31302	10.0819	9.79122	7.25318
ENSG00000124767	GLO1	gene	ENSG00000124767.6	1.10549	0.0620859	0.8777	12.2511	11.5268	8.72333	11.7189	11.0383	11.0383	11.2032	12.2405	9.88602	11.687	15.8102	11.5053	10.2741	11.6513	11.9179	13.3031
ENSG00000282851	BISPR	gene	ENSG00000282851.2	1.23675	0.0628359	0.8777	2.09468	3.84264	2.88258	2.94542	1.97925	2.95453	1.64358	2.41615	1.56708	2.71417	2.49678	1.69069	2.77299	4.73216	2.74352	1.9778
ENSG00000107819	SFXN3	gene	ENSG00000107819.13	0.849058	0.0628822	0.8777	12.3192	13.6531	10.9629	9.90125	16.0468	12.3532	14.1425	16.1957	13.3034	11.1912	15.2636	17.1602	12.7616	9.8552	14.1491	9.91124
ENSG00000166595	FAM96B	gene	ENSG00000166595.11	0.876781	0.0629483	0.8777	13.4236	14.2802	13.8664	10.7799	15.7296	13.1761	15.676	14.6348	12.5815	9.78883	11.1405	12.9474	14.7611	12.983	10.484	10.2351
ENSG00000135046	ANXA1	gene	ENSG00000135046.13	0.824522	0.0629953	0.8777	291.465	271.637	260.92	351.479	372.052	369.895	377.689	286.725	267.737	306.45	271.862	543.978	327.844	334.963	242	287.454
ENSG00000078403	MLLT10	gene	ENSG00000078403.16	1.14977	0.0631641	0.8777	4.65053	4.59245	5.67342	5.98426	5.40232	3.92616	4.14379	3.55788	4.33172	3.95849	5.82645	4.0873	7.02101	6.3635	6.06361	4.97092
ENSG00000198841	KTI12	gene	ENSG00000198841.3	0.856064	0.0631877	0.8777	2.49624	1.65402	2.14347	1.71266	2.76634	2.1714	3.37342	2.35179	1.33274	2.0844	1.46697	2.0193	2.32976	1.41774	2.30792	1.9449
ENSG00000076641	PAG1	gene	ENSG00000076641.4	1.24829	0.0633438	0.8777	6.18731	8.46936	7.92955	12.5452	8.72962	7.46278	8.3238	8.10872	9.23557	9.51814	17.7499	6.10082	7.12711	9.79324	10.1459	9.41985
ENSG00000090432	MUL1	gene	ENSG00000090432.6	0.850425	0.0633698	0.8777	4.69894	4.76919	4.8497	4.29722	5.52807	4.41059	6.19253	5.36438	7.44017	4.27459	4.29495	3.59504	5.76594	3.33362	5.58346	3.904
ENSG00000116977	LGALS8	gene	ENSG00000116977.18	1.47713	0.0634601	0.8777	10.2459	9.73573	5.38125	9.55349	10.4299	4.49078	3.6464	3.56448	3.04303	3.79642	8.82299	11.3151	10.4823	10.9713	11.8622	8.1426
ENSG00000147050	KDM6A	gene	ENSG00000147050.14	1.20543	0.0634841	0.8777	9.69057	9.33135	9.21567	8.15248	5.36387	6.58259	10.0612	10.9225	7.12517	12.3928	11.6763	6.9586	6.4423	11.1623	7.88189	7.6975
ENSG00000141127	PRPSAP2	gene	ENSG00000141127.14	1.06665	0.0634865	0.8777	2.7847	2.72838	3.35596	3.36998	3.09804	2.8609	2.41262	2.4949	2.71587	2.19486	2.6537	2.56834	2.73971	2.9073	2.75504	2.99768
ENSG00000241061	RPL5P1	gene	ENSG00000241061.3	0.842462	0.0635101	0.8777	3.20904	2.6268	5.12595	2.97713	4.49791	2.90965	4.63124	3.80443	4.41934	4.05378	3.70902	6.36172	3.75565	3.08725	4.46238	3.66426
ENSG00000006607	FARP2	gene	ENSG00000006607.13	1.15046	0.0635762	0.8777	1.53311	2.54382	2.41269	2.11913	1.84288	1.70253	1.84796	1.58771	1.6541	1.75685	2.96486	1.20861	2.24839	1.67165	1.89385	2.08615
ENSG00000103978	TMEM87A	gene	ENSG00000103978.15	1.10625	0.0638094	0.8777	5.12319	6.74274	6.68955	6.90936	5.72078	5.54283	4.77112	4.76348	4.80655	5.30336	6.43675	6.384	6.26139	5.98045	6.02663	5.49886
ENSG00000005810	MYCBP2	gene	ENSG00000005810.17	1.11212	0.0638562	0.8777	16.5465	17.7665	17.6676	20.1722	17.2914	14.6623	13.1099	15.0485	14.2882	16.7359	16.5712	16.1444	16.3998	16.0409	21.1023	14.5386
ENSG00000182973	CNOT10	gene	ENSG00000182973.18	0.885021	0.0638758	0.8777	2.91047	3.1179	3.23307	3.81556	4.29743	3.83508	2.84475	4.51088	3.98104	3.80483	3.53165	4.7708	4.58321	3.7142	4.37788	3.47143
ENSG00000162972	MAIP1	gene	ENSG00000162972.10	1.1533	0.0641304	0.8777	1.52918	2.59364	2.05519	2.39912	1.54085	2.18696	1.80835	1.03036	1.20032	1.61408	1.81128	1.76813	1.86169	1.78325	2.34494	1.83917
ENSG00000152223	EPG5	gene	ENSG00000152223.12	1.20033	0.0641715	0.8777	4.41737	4.44403	4.08425	5.35079	4.36109	2.58155	3.43419	2.86375	3.50168	3.8034	3.02754	3.58541	3.9608	6.6949	4.92461	3.36445
ENSG00000065989	PDE4A	gene	ENSG00000065989.15	0.830077	0.064202	0.8777	3.17704	2.59307	3.72531	2.38581	2.83838	3.82692	3.63429	5.25071	3.88112	3.80403	3.15079	3.81498	3.62276	2.11615	5.34403	2.86199
ENSG00000140450	ARRDC4	gene	ENSG00000140450.8	0.672838	0.0642512	0.8777	3.86509	11.7846	5.03813	11.3483	9.62867	5.85238	11.5141	9.34912	5.9686	20.7787	3.07639	11.6472	11.645	6.03688	6.89595	5.09739
ENSG00000240809		gene	ENSG00000240809.1	1.0823	0.0642608	0.8777	1.45392	1.50859	1.68295	1.32949	1.2065	1.37051	1.03774	1.12858	1.0734	1.33197	1.56979	1.454	1.20381	1.25205	1.58119	1.07161
ENSG00000106868	SUSD1	gene	ENSG00000106868.16	1.2326	0.0643515	0.8777	13.2172	12.6571	9.65609	10.9025	12.0355	9.25294	8.70102	6.42105	7.05896	10.3668	13.3311	7.58033	11.8609	13.7639	10.3091	7.91205
ENSG00000139921	TMX1	gene	ENSG00000139921.12	1.16767	0.0645173	0.8777	7.13563	9.41343	6.91382	7.38357	7.70232	5.56251	6.07306	8.26548	6.92981	4.86518	5.86726	5.93515	6.15826	7.47391	9.39668	8.51062
ENSG00000127951	FGL2	gene	ENSG00000127951.6	1.24729	0.0645945	0.8777	133.012	225.493	95.4082	114.41	120.378	111.243	95.7198	90.6355	104.545	114.152	115.221	97.3474	102.537	159.541	120.74	90.3866
ENSG00000126003	PLAGL2	gene	ENSG00000126003.6	1.21422	0.0646636	0.8777	19.4565	19.6856	24.3889	22.0739	26.3721	18.9518	16.621	14.9766	14.1171	13.8876	20.9747	12.3028	23.6817	27.4941	32.2081	15.9299
ENSG00000071082	RPL31	gene	ENSG00000071082.10	0.818937	0.0647697	0.8777	61.6853	57.3774	98.1384	55.2793	83.1466	69.4406	86.692	83.2563	53.5724	88.827	62.5828	104.266	86.3239	62.5857	68.1085	83.6943
ENSG00000166199	ALKBH3	gene	ENSG00000166199.12	1.14045	0.0647872	0.8777	1.2693	1.30984	2.1859	2.04785	1.8979	1.31848	1.02605	1.19372	1.44822	1.3574	1.36569	1.09526	1.77436	2.09908	2.20523	2.01639
ENSG00000173221	GLRX	gene	ENSG00000173221.13	1.19604	0.065224	0.8777	11.6716	10.1535	9.53052	9.123	9.46741	8.39909	5.97281	7.08698	7.40547	8.76608	6.8108	4.85877	7.4626	8.25947	9.61219	7.93337
ENSG00000137970	RPL7P9	gene	ENSG00000137970.7	0.874765	0.0653414	0.8777	352.258	259.962	415.693	312.762	378.489	305.941	373.952	402.188	312.659	395.757	322.335	453.621	390.057	307.635	358.975	364.85
ENSG00000131446	MGAT1	gene	ENSG00000131446.16	1.31657	0.065388	0.8777	27.1518	22.8543	25.3901	19.95	13.5755	16.8229	14.1083	15.1256	14.5389	8.92115	11.4306	8.88196	18.7991	16.3533	12.8431	20.3909
ENSG00000171161	ZNF672	gene	ENSG00000171161.12	0.585477	0.0654179	0.8777	6.79507	1.26744	1.4743	1.58221	6.36301	2.06257	8.26061	9.17258	6.59638	6.85916	5.88241	6.35885	7.74768	1.39015	5.74873	7.47322
ENSG00000109586	GALNT7	gene	ENSG00000109586.11	1.10807	0.0654499	0.8777	2.61329	2.17747	2.41504	2.12842	2.55657	2.14736	1.99802	2.0594	2.37512	1.93951	3.37013	1.66066	2.38369	2.39955	2.62217	2.40291
ENSG00000196369	SRGAP2B	gene	ENSG00000196369.11	1.13983	0.0654826	0.8777	2.21933	2.72157	2.23955	2.93797	2.31866	2.03583	1.96778	1.71898	1.34051	1.61714	2.53505	1.86893	2.51599	2.43344	1.97816	1.74906
ENSG00000134987	WDR36	gene	ENSG00000134987.11	1.10123	0.0655585	0.8777	1.7726	1.64483	1.58885	1.54661	1.8841	1.40977	1.12987	1.00885	1.49772	1.12588	1.71952	1.48757	1.80021	1.75023	2.31355	1.47223
ENSG00000177981	ASB8	gene	ENSG00000177981.10	1.12659	0.0656616	0.8777	2.32598	2.30305	3.3681	2.07845	2.77933	2.3686	2.51666	1.63329	1.48665	1.74036	2.45796	2.01169	2.05871	3.11643	3.13502	2.00089
ENSG00000144674	GOLGA4	gene	ENSG00000144674.16	1.18738	0.0656988	0.8777	4.3753	3.93506	3.49926	5.33091	4.00338	3.71615	3.50191	3.20661	2.84694	4.79976	3.53558	2.9089	3.10054	5.78613	5.13912	3.11591
ENSG00000168310	IRF2	gene	ENSG00000168310.10	1.3435	0.0663137	0.8777	14.242	9.11238	8.6472	16.4335	10.0522	9.04827	12.1515	6.45429	7.35638	5.44966	13.6462	5.52323	14.4724	14.921	9.09508	11.3297
ENSG00000128534	LSM8	gene	ENSG00000128534.7	1.10834	0.0666884	0.8777	2.92482	2.79734	3.15788	3.84742	2.85283	2.6031	2.93661	2.49449	2.11349	2.64938	3.54648	2.78199	2.86406	2.80241	3.53298	2.36296
ENSG00000242071	RPL7AP6	gene	ENSG00000242071.3	0.869008	0.0669287	0.8777	140.945	120.324	178.472	106.717	164.282	128.171	150.595	147.62	135.735	148.452	151.461	196.514	191.139	131.109	154.808	150.84
ENSG00000100023	PPIL2	gene	ENSG00000100023.18	0.910282	0.0670724	0.8777	2.16601	1.84779	3.02349	2.26049	2.51981	2.79401	2.82837	2.60504	2.34727	1.23334	1.94905	2.15538	2.95037	1.98962	2.53548	2.28606
ENSG00000104517	UBR5	gene	ENSG00000104517.12	1.10482	0.0673838	0.8777	10.8817	10.9948	12.5416	14.5079	10.0086	10.9894	11.0589	11.3576	10.7051	11.4405	12.3252	12.3504	12.3262	13.3989	15.7257	11.6963
ENSG00000047621	C12orf4	gene	ENSG00000047621.11	1.11388	0.0675397	0.8777	2.0486	2.48785	2.05888	2.50232	2.44749	2.28131	1.60077	1.67231	2.19501	2.02371	3.02741	2.33458	2.01426	2.77025	2.0408	2.15888
ENSG00000108094	CUL2	gene	ENSG00000108094.14	1.13711	0.0678409	0.8777	5.65939	6.98409	7.34489	8.06913	6.36957	6.69896	6.19241	5.37987	5.60303	5.87715	9.29454	7.14145	7.65338	7.92852	8.52039	6.28559
ENSG00000137413	TAF8	gene	ENSG00000137413.15	1.09739	0.0679467	0.8777	1.16174	1.1609	1.91959	1.40181	1.09692	1.42748	1.05619	1.0309	1.04799	0.928681	1.39079	1.06057	1.47548	1.82053	1.31116	1.13989
ENSG00000167613	LAIR1	gene	ENSG00000167613.15	0.824344	0.0679917	0.8777	2.54847	3.08692	2.38603	2.78017	2.71757	2.78027	4.22455	6.10443	4.74076	4.01279	4.13797	4.06882	2.46104	2.26843	3.05218	2.27735
ENSG00000122696	SLC25A51	gene	ENSG00000122696.13	0.91673	0.0680618	0.8777	1.73973	1.18949	2.68522	1.8673	2.02142	2.09956	1.98004	2.16623	1.60431	1.63357	1.74701	2.1945	2.07033	1.87788	1.903	1.65556
ENSG00000168275	COA6	gene	ENSG00000168275.14	1.22672	0.0681631	0.8777	3.9644	5.39195	2.23119	4.61018	2.71826	3.88213	4.28149	2.97184	2.77744	4.32072	3.99683	1.88838	4.54938	4.50854	3.13461	5.39717
ENSG00000104825	NFKBIB	gene	ENSG00000104825.16	0.773759	0.0683269	0.8777	6.60203	8.03063	7.89822	5.93958	15.3396	7.47566	8.98682	7.30342	10.1046	5.78695	5.4569	5.54174	7.48334	4.35954	4.87708	7.93585
ENSG00000150961	SEC24D	gene	ENSG00000150961.14	1.13063	0.0683444	0.8777	4.46553	4.79813	4.81373	4.38378	3.97107	3.57926	4.58089	3.58891	4.12097	5.01295	4.57063	3.01526	4.87208	5.4913	5.47803	4.01492
ENSG00000025800	KPNA6	gene	ENSG00000025800.13	1.19615	0.0683944	0.8777	6.15945	5.39634	4.31078	6.71991	4.19167	6.43611	3.84542	3.66655	5.34163	3.2025	6.34921	5.46424	3.98562	4.6576	4.53478	5.88529
ENSG00000155849	ELMO1	gene	ENSG00000155849.15	0.922849	0.0683991	0.8777	5.97383	4.95425	7.65745	6.33119	6.92101	6.49278	6.65993	7.63429	6.62101	6.67455	6.3527	6.90983	7.37053	7.19581	7.46665	6.10386
ENSG00000109436	TBC1D9	gene	ENSG00000109436.7	1.18671	0.0684731	0.8777	49.6359	35.3265	35.4892	34.4612	38.0155	32.7882	28.1058	35.3832	36.3008	28.8314	33.2985	19.8905	32.0097	37.6243	41.3848	35.1805
ENSG00000052749	RRP12	gene	ENSG00000052749.13	0.827847	0.0685458	0.8777	22.9063	24.8805	34.2744	25.0131	31.3946	30.001	40.4374	25.3444	30.8786	16.1292	21.0002	22.7959	37.6322	27.3497	21.0167	23.6345
ENSG00000136783	NIPSNAP3A	gene	ENSG00000136783.9	1.13467	0.0686746	0.8777	9.14469	11.1675	7.22521	8.60852	7.80228	6.57009	8.43259	9.16085	8.8893	6.7684	10.6281	8.12234	7.4907	9.81199	6.87528	7.79037
ENSG00000176170	SPHK1	gene	ENSG00000176170.13	0.747269	0.0687012	0.8777	26.9371	25.5425	15.7729	16.0995	24.8595	30.5172	31.9673	36.6127	33.0533	18.5443	20.2477	27.0284	16.9282	11.1711	16.8094	26.7479
ENSG00000183019	MCEMP1	gene	ENSG00000183019.7	0.672687	0.0687317	0.8777	14.1964	18.9551	28.8989	10.4749	19.4774	38.7232	13.7014	24.9803	14.7673	23.0807	10.5645	40.7052	18.6392	22.1448	20.6432	8.75851
ENSG00000057252	SOAT1	gene	ENSG00000057252.12	1.12298	0.068826	0.8777	13.8127	10.6885	10.0551	14.0706	11.7434	12.1428	9.54946	12.4947	12.3714	12.8666	12.8626	11.0187	9.22701	14.7353	13.2283	12.1096
ENSG00000138035	PNPT1	gene	ENSG00000138035.14	1.37059	0.0689005	0.8777	1.62625	6.50086	1.65	6.15595	2.31205	5.20758	2.31002	1.51818	2.24942	2.9824	4.16322	2.14316	1.85994	4.40668	1.48414	3.61529
ENSG00000163162	RNF149	gene	ENSG00000163162.8	1.12933	0.0689701	0.8777	29.5679	34.7368	24.479	34.5902	28.0349	36.3403	25.0856	33.4037	33.1287	34.9555	35.5916	28.6264	29.422	44.1606	34.0381	36.1734
ENSG00000269378		gene	ENSG00000269378.1	0.880595	0.0690156	0.8777	77.1442	59.6227	53.0488	66.449	72.0949	73.7166	84.2567	92.2986	71.5587	91.0129	74.6056	96.1704	65.696	67.3244	73.5248	80.3679
ENSG00000073584	SMARCE1	gene	ENSG00000073584.19	1.08603	0.069169	0.8777	1.39962	1.66205	1.60145	1.08572	1.54418	1.02574	1.29776	1.37653	1.31617	1.06197	1.367	1.15424	1.31872	1.62492	1.87317	1.38608
ENSG00000221963	APOL6	gene	ENSG00000221963.5	1.48886	0.069268	0.8777	6.23984	25.4567	5.49662	16.4785	9.09272	8.28673	6.23356	4.83021	6.53625	7.2484	8.7338	9.33444	9.31815	19.967	10.7959	7.44261
ENSG00000125991	ERGIC3	gene	ENSG00000125991.19	0.915069	0.0692939	0.8777	13.5995	13.4576	17.3039	11.0019	13.8532	14.1112	14.8112	14.1065	13.0212	12.6457	13.7023	13.43	16.0479	11.1874	12.8884	12.2542
ENSG00000168300	PCMTD1	gene	ENSG00000168300.13	1.28705	0.0693839	0.8777	3.26015	1.83015	1.4491	2.21926	1.98817	1.79563	1.02422	1.57737	1.39107	1.41446	1.24581	1.82446	1.90502	4.70383	2.02062	3.17562
ENSG00000261338		gene	ENSG00000261338.2	1.06322	0.0695211	0.8777	1.83943	2.01701	1.59065	1.75003	1.72205	1.50336	1.69396	1.78572	1.56553	1.71449	1.79051	1.27587	1.8562	1.69933	1.68856	1.88126
ENSG00000116729	WLS	gene	ENSG00000116729.13	0.856085	0.0695448	0.8777	5.80143	4.829	5.27877	4.51246	7.20932	5.33452	4.75607	5.46958	6.0888	4.6372	3.48227	4.15537	6.74033	3.75467	8.10875	4.10815
ENSG00000107968	MAP3K8	gene	ENSG00000107968.9	0.820968	0.0696021	0.8777	193.413	165.203	123.049	192.465	180.173	279.029	219.854	303.763	266.787	287.612	221.825	301.927	172.917	201.976	246.022	224.08
ENSG00000234981		gene	ENSG00000234981.1	0.878391	0.0696819	0.8777	3.22575	2.5909	3.8434	2.72853	4.38094	3.67897	3.48496	2.57172	3.48913	2.75024	2.56015	3.10048	5.5557	3.68324	3.19994	3.85939
ENSG00000198563	DDX39B	gene	ENSG00000198563.13	0.936097	0.0697129	0.8777	15.1329	13.2342	14.997	14.797	16.5002	15.9037	14.9896	13.5782	13.3791	13.385	13.534	13.7652	18.8947	14.3453	15.3278	13.5166
ENSG00000198740	ZNF652	gene	ENSG00000198740.8	1.08899	0.0697214	0.8777	1.59066	1.61477	1.84722	1.71976	1.66259	1.98783	1.84649	1.52228	1.523	1.47247	1.85669	1.53077	1.639	2.39598	2.06134	2.18354
ENSG00000118985	ELL2	gene	ENSG00000118985.15	0.842282	0.0703176	0.8777	31.1196	32.5915	25.1106	31.0708	35.8066	42.8326	32.655	52.7092	48.3526	63.6181	43.7341	39.823	27.4556	28.052	37.0014	36.6019
ENSG00000247315	ZCCHC3	gene	ENSG00000247315.3	0.833469	0.0704803	0.8777	7.59854	5.30295	4.0561	4.75152	9.00568	6.4945	7.74053	8.02019	5.49895	6.14665	5.75533	5.16806	6.57384	5.06956	7.43107	4.95023
ENSG00000086065	CHMP5	gene	ENSG00000086065.13	1.23347	0.0705291	0.8777	15.9749	36.433	13.1911	21.131	17.424	18.7313	14.0333	14.0127	14.499	19.8021	22.4624	15.0568	15.807	21.1696	14.519	13.9353
ENSG00000181631	P2RY13	gene	ENSG00000181631.6	1.46658	0.0705856	0.8777	17.9168	20.8458	18.1264	16.9855	17.4595	18.7713	10.3408	5.44011	10.9025	13.3249	13.0789	6.52688	13.7414	34.5364	12.3101	11.7038
ENSG00000185201	IFITM2	gene	ENSG00000185201.16	1.43264	0.0705866	0.8777	30.6093	102.508	39.2729	34.3109	29.5406	50.7963	28.8429	32.3216	39.8059	26.961	74.706	28.0468	37.3255	63.3819	25.2277	37.3333
ENSG00000130703	OSBPL2	gene	ENSG00000130703.16	1.09186	0.0706285	0.8777	1.48129	1.75875	2.17128	2.1676	1.56345	1.96422	1.63259	1.48441	1.46493	1.42346	1.58918	1.37844	1.40717	2.01505	1.85039	1.46127
ENSG00000131375	CAPN7	gene	ENSG00000131375.9	1.11421	0.0708838	0.8777	5.95162	6.01435	6.37002	6.1644	6.48867	4.97679	5.66244	5.02023	4.96402	5.3521	5.85063	6.34582	6.09963	8.25158	8.18377	5.61333
ENSG00000137757	CASP5	gene	ENSG00000137757.10	1.34826	0.0709138	0.8777	2.38321	3.71529	1.86397	5.86045	1.69095	1.23899	2.52156	1.57365	2.27445	4.70462	4.13222	1.27603	3.70098	2.41842	3.15005	2.42348
ENSG00000136715	SAP130	gene	ENSG00000136715.18	1.17819	0.0710152	0.8777	4.34193	4.90474	7.59848	5.0598	4.53529	5.69635	4.25858	4.59937	3.80144	3.19105	5.82265	3.2248	5.6037	7.34974	5.26938	4.25468
ENSG00000263753	LINC00667	gene	ENSG00000263753.6	1.11801	0.0710405	0.8777	1.62912	1.01616	2.00288	1.51093	1.29211	1.01641	1.18551	1.29856	1.28331	1.26362	1.64735	1.23559	1.64008	1.2474	1.64719	2.20075
ENSG00000170275	CRTAP	gene	ENSG00000170275.14	0.888218	0.0710613	0.8777	36.6708	30.3829	36.851	24.0163	37.4449	32.9003	33.5411	38.9525	30.5933	32.2646	29.3097	41.5314	37.4889	29.6367	38.7515	35.3132
ENSG00000167081	PBX3	gene	ENSG00000167081.16	1.13147	0.0710842	0.8777	2.7155	2.79612	2.47468	3.06737	2.9907	2.94428	2.16848	2.56608	2.94303	2.01719	3.59852	1.98254	3.18903	3.20855	3.47914	3.39759
ENSG00000117410	ATP6V0B	gene	ENSG00000117410.13	0.876505	0.0711107	0.8777	29.3185	35.8002	36.7175	25.8588	29.7884	33.4982	37.127	31.4478	29.5212	26.9984	24.9118	34.34	34.6719	25.4022	24.0477	28.1
ENSG00000067836	ROGDI	gene	ENSG00000067836.12	1.23064	0.071121	0.8777	5.1591	4.57145	8.17791	3.39517	4.29603	6.07154	3.96934	4.40017	4.00578	2.12078	5.44746	2.9461	4.63067	7.61593	5.03166	5.1358
ENSG00000163840	DTX3L	gene	ENSG00000163840.9	1.37719	0.0711272	0.8777	6.48313	19.1222	4.20425	14.547	9.72437	10.6768	9.66368	5.92892	6.41061	8.40115	11.3194	5.62149	6.95784	16.688	8.19836	8.71223
ENSG00000158122	AAED1	gene	ENSG00000158122.11	0.810808	0.0711884	0.8777	14.4907	15.5385	9.7436	16.2145	18.1483	14.1329	13.0528	17.5337	15.1469	15.5356	15.2051	20.9059	19.1452	11.4744	17.4134	8.54428
ENSG00000044459	CNTLN	gene	ENSG00000044459.14	1.09911	0.0713295	0.8777	1.36347	1.71451	1.4222	1.87908	1.51442	1.52387	1.23923	1.17366	1.43248	1.54872	1.73658	0.963102	1.67101	1.81558	1.41923	1.41185
ENSG00000136770	DNAJC1	gene	ENSG00000136770.10	1.11441	0.0713833	0.8777	6.97505	9.08728	7.37019	7.12033	6.09612	5.89893	6.03147	6.35286	5.37942	7.2091	6.22552	7.31913	7.67449	8.00711	6.70029	6.86917
ENSG00000143164	DCAF6	gene	ENSG00000143164.15	1.11889	0.0714237	0.8777	4.69554	5.25008	4.01663	4.27542	4.29019	4.14061	4.04763	4.12561	3.35838	4.80617	4.82492	4.33024	5.54592	5.64371	4.52041	5.80987
ENSG00000213923	CSNK1E	gene	ENSG00000213923.11	0.839869	0.0714583	0.8777	1.82083	1.2868	3.39357	1.91723	2.6073	2.78902	3.52125	3.23186	2.93738	1.56645	1.74666	1.72969	2.71157	2.33728	2.31499	2.83122
ENSG00000115808	STRN	gene	ENSG00000115808.11	1.11276	0.0716452	0.8777	4.34113	4.01472	3.628	5.27407	4.70117	4.01046	4.46801	4.11667	4.50425	3.73744	5.65836	4.00535	3.96443	5.53309	5.14633	4.60992
ENSG00000138018	SELENOI	gene	ENSG00000138018.17	1.12281	0.0716763	0.8777	1.31456	2.15322	1.58293	2.08306	1.83737	1.79586	1.67825	1.41292	1.28791	1.37544	1.82702	1.08206	1.51337	2.08611	1.94	1.45752
ENSG00000100889	PCK2	gene	ENSG00000100889.11	1.19873	0.0717078	0.8777	1.74946	2.70557	2.54095	2.10614	1.22172	2.05084	2.93355	1.11209	1.66297	0.875309	1.83816	1.40516	2.25327	2.41613	2.53981	2.1584
ENSG00000023697	DERA	gene	ENSG00000023697.12	1.11186	0.0717169	0.8777	5.93323	6.96964	6.63525	6.05888	6.13535	5.24963	5.11758	5.76566	4.80052	6.55933	5.56574	6.54438	6.58513	7.38874	6.34972	7.70741
ENSG00000227203	SUB1P1	gene	ENSG00000227203.3	0.730896	0.0717915	0.8777	1.68981	3.23037	3.33855	2.17136	2.77981	2.87627	3.3093	2.55796	1.44246	2.91834	2.15174	7.96077	5.43865	1.69241	2.01844	2.10366
ENSG00000122644	ARL4A	gene	ENSG00000122644.12	0.771653	0.0718148	0.8777	8.62405	3.19122	6.82798	3.28755	11.0552	9.25142	6.88188	8.25614	4.49919	6.40842	6.17592	5.82557	7.47711	6.88873	5.76235	6.35172
ENSG00000048740	CELF2	gene	ENSG00000048740.18	1.1191	0.0718617	0.8777	11.2089	7.66522	11.1671	7.29616	10.281	7.17432	7.00377	6.36631	6.61388	6.6638	8.0018	6.31637	7.71648	7.73258	9.08373	7.32496
ENSG00000108306	FBXL20	gene	ENSG00000108306.12	1.2337	0.0719993	0.8777	2.60956	1.81728	2.89389	2.61934	2.73648	2.47675	2.02763	2.40881	2.36064	2.077	3.06607	0.712925	1.29485	2.71439	3.01778	2.55159
ENSG00000083290	ULK2	gene	ENSG00000083290.19	1.17964	0.0720535	0.8777	2.36514	3.11455	4.0629	4.24522	2.3164	2.95639	3.12199	2.36814	3.10628	3.07575	5.11463	2.61912	4.08287	3.71457	3.30687	3.59755
ENSG00000275560		gene	ENSG00000275560.1	1.39816	0.0721623	0.8777	4.75524	5.2895	9.96886	5.49498	3.22979	7.78105	3.72658	4.34491	3.95776	4.09972	8.58737	1.26821	5.74698	6.21393	4.6104	5.19214
ENSG00000028277	POU2F2	gene	ENSG00000028277.21	1.13903	0.0722374	0.8777	12.412	11.3968	14.9091	13.2622	10.6609	11.1855	12.2238	9.65954	10.74	7.95968	15.3326	9.96798	12.0172	9.60683	10.5744	12.5351
ENSG00000087253	LPCAT2	gene	ENSG00000087253.12	1.15247	0.0722471	0.8777	3.25358	5.70801	4.18908	3.89411	3.31028	3.84289	2.8414	3.83436	3.40816	3.57469	4.89472	3.84586	3.79218	4.53826	4.80749	2.94928
ENSG00000184640	2021-09-09	gene	ENSG00000184640.17	1.22476	0.072361	0.8777	10.8551	12.5042	7.626	10.7374	5.96933	8.91182	13.2324	12.3678	7.96265	7.60898	12.4328	8.47723	6.79045	9.23754	12.1616	9.15541
ENSG00000112343	TRIM38	gene	ENSG00000112343.10	1.16172	0.0724707	0.8777	9.74416	12.3086	11.4858	14.5816	10.8896	10.9436	8.94161	8.11806	7.81259	9.84173	11.8331	10.9429	12.0423	14.026	11.5972	9.04429
ENSG00000122547	EEPD1	gene	ENSG00000122547.10	0.87516	0.0724966	0.8777	2.2957	1.81256	3.52762	1.90297	1.99523	2.44071	3.62314	2.76389	2.753	2.24821	2.07431	2.57013	2.30094	1.73837	2.57782	2.07184
ENSG00000239306	RBM14	gene	ENSG00000239306.4	0.803034	0.0726175	0.8777	9.03272	7.17485	7.86054	7.16606	17.6569	9.28088	12.1033	9.42184	9.00949	5.57918	6.29761	5.88554	12.1502	8.3826	10.2565	8.80493
ENSG00000226328	NUP50-DT	gene	ENSG00000226328.6	1.28937	0.072661	0.8777	4.1143	3.06413	3.13593	5.09822	2.81712	2.91335	2.14816	2.99049	1.78621	1.63065	2.09444	2.39495	1.94404	5.77732	2.1957	2.1291
ENSG00000284032	MIR29A	gene	ENSG00000284032.1	0.735488	0.0727001	0.8777	2.35068	2.81895	1.8244	2.50037	4.98379	7.48494	4.7843	4.31293	5.56422	3.4281	8.8104	5.25152	3.38639	2.67643	2.72394	3.70497
ENSG00000104969	SGTA	gene	ENSG00000104969.9	0.820696	0.0727317	0.8777	3.11056	2.90038	5.15667	4.82066	5.03782	5.13687	5.43458	5.58949	5.11695	2.41876	3.24971	5.09538	4.41354	2.64701	4.52447	5.60581
ENSG00000140848	CPNE2	gene	ENSG00000140848.16	0.875152	0.0727687	0.8777	3.02952	2.99176	4.34241	1.81809	3.66047	4.68125	3.87508	3.1875	2.99001	2.6612	2.71657	2.8311	3.52851	3.2096	3.38998	2.91516
ENSG00000183891	TTC32	gene	ENSG00000183891.5	1.15191	0.0728948	0.8777	5.03675	4.97292	3.93035	4.39542	2.79123	3.66176	4.45142	3.06391	5.53807	3.7264	4.11297	3.03352	3.84239	3.88746	4.31658	4.38337
ENSG00000144659	SLC25A38	gene	ENSG00000144659.11	1.17836	0.0729154	0.8777	2.51795	3.49872	5.53279	2.37331	3.01275	2.28361	2.54065	1.84068	1.74126	1.63289	2.83766	1.9286	2.50056	2.76532	2.54124	2.0108
ENSG00000130775	THEMIS2	gene	ENSG00000130775.15	1.20536	0.0729448	0.8777	37.2692	50.0819	69.8402	38.4604	42.2985	40.8701	38.443	33.4209	26.6075	26.1091	38.5943	26.9458	40.3742	47.8644	50.7199	27.8967
ENSG00000139354	GAS2L3	gene	ENSG00000139354.10	1.17679	0.0729795	0.8777	3.58361	4.188	3.88268	4.16378	2.52194	4.01668	3.30726	2.02905	4.58973	2.67265	4.50955	3.85741	3.14689	4.02882	3.10085	3.94799
ENSG00000134313	KIDINS220	gene	ENSG00000134313.15	1.16118	0.073304	0.8777	7.12663	7.36907	7.36388	8.89815	7.75817	7.72653	7.2165	6.32486	4.40935	6.60729	7.92401	6.01171	8.58382	9.58813	9.86171	7.34061
ENSG00000169490	TM2D2	gene	ENSG00000169490.16	0.814272	0.073328	0.8777	3.2584	1.63883	1.23581	2.22851	3.68583	2.0824	3.77108	2.88269	3.13955	4.78105	2.25638	2.58081	1.58326	2.00965	2.12361	2.27545
ENSG00000146109	ABT1	gene	ENSG00000146109.4	0.925343	0.0733918	0.8777	3.97788	3.95413	5.27446	4.41942	4.97573	4.16781	4.9696	4.73822	4.08252	4.23722	3.43915	4.07484	4.24408	3.89267	4.78403	3.64367
ENSG00000048471	SNX29	gene	ENSG00000048471.13	0.893802	0.0734735	0.8777	6.01578	4.56694	8.23234	4.89578	6.26576	6.32245	6.16342	6.57296	7.06769	6.38735	6.20007	6.80871	7.2813	5.42857	9.06709	5.47067
ENSG00000134627	PIWIL4	gene	ENSG00000134627.11	1.14472	0.0735152	0.8777	2.0263	3.82882	2.838	3.32886	2.09977	2.48793	3.00378	2.28748	2.14262	2.79649	3.27605	2.45145	1.82962	2.68091	2.48926	1.99402
ENSG00000154589	LY96	gene	ENSG00000154589.6	1.20302	0.0736493	0.8777	33.1396	56.2661	19.0026	37.326	33.6541	32.4585	38.6349	31.863	25.5585	33.7897	43.6231	37.5344	28.1042	37.0385	37.7624	41.8553
ENSG00000166848	TERF2IP	gene	ENSG00000166848.5	1.12685	0.0736588	0.8777	9.90441	8.41209	11.1592	11.2965	10.2119	10.1256	10.9186	7.9184	8.76421	8.97809	11.0516	6.9926	10.5274	12.5512	11.8228	10.3713
ENSG00000141503	MINK1	gene	ENSG00000141503.15	0.862279	0.0737916	0.8777	7.36123	5.38078	10.2867	6.60596	10.3481	9.95917	8.87244	10.2044	8.40496	4.93127	6.42707	6.83731	8.3134	9.21313	8.27805	7.45408
ENSG00000162441	LZIC	gene	ENSG00000162441.11	1.09211	0.0741098	0.8777	3.90911	3.59559	4.42401	3.00344	3.76674	3.32202	2.83733	3.642	3.15105	3.20641	3.70756	3.11985	3.6937	4.38979	4.76193	3.25203
ENSG00000149308	NPAT	gene	ENSG00000149308.16	1.12046	0.0744808	0.8777	1.33829	1.42513	1.02119	1.71686	1.56274	1.12009	1.30189	1.11345	1.41305	1.05093	1.68456	1.23279	1.57173	1.99256	1.95163	1.58653
ENSG00000163482	STK36	gene	ENSG00000163482.11	0.884371	0.0745903	0.8777	1.99959	1.38935	1.39794	1.5804	2.3605	1.66788	2.15984	1.89885	1.93863	1.60102	1.6852	1.10138	2.09018	1.19206	1.74856	1.40592
ENSG00000160888	IER2	gene	ENSG00000160888.6	1.7114	0.074728	0.8777	41.2655	45.645	44.4926	32.1276	8.29354	41.4074	32.126	18.8581	26.9246	3.55868	41.2239	23.326	28.6564	30.4608	24.2436	30.0771
ENSG00000196878	LAMB3	gene	ENSG00000196878.14	0.806446	0.074977	0.8777	18.4864	15.1716	33.3951	22.1453	23.0921	32.9578	38.7537	28.3287	28.3294	21.5759	18.8726	24.3792	23.1203	19.8589	28.5454	30.9713
ENSG00000175455	CCDC14	gene	ENSG00000175455.14	0.922	0.0750491	0.8777	1.20512	1.11257	1.39808	1.27133	1.52291	1.64682	1.6479	1.31077	1.55599	1.29562	1.30826	1.64649	1.78067	1.72693	2.04195	1.29447
ENSG00000007202	KIAA0100	gene	ENSG00000007202.14	1.10256	0.0750973	0.8777	12.8947	13.8119	19.4398	13.2246	14.6989	14.2723	12.9977	12.4051	10.9851	10.8537	14.85	10.2296	15.1237	14.8291	16.0114	12.6131
ENSG00000128294	TPST2	gene	ENSG00000128294.15	1.22778	0.0752108	0.8777	3.71206	3.29398	4.86818	3.72675	4.41474	1.69284	4.28228	2.69819	3.59261	1.75955	4.12501	1.92017	3.53926	3.64174	3.43238	4.65613
ENSG00000118197	DDX59	gene	ENSG00000118197.13	1.15681	0.0752344	0.8777	7.43806	5.58485	5.75145	8.04952	5.95618	4.28678	5.28778	4.66732	4.91869	6.53012	6.73537	5.70887	7.79565	5.8427	7.30817	6.77761
ENSG00000173706	HEG1	gene	ENSG00000173706.12	1.34883	0.0753486	0.8777	1.69824	3.19598	3.29573	3.76038	2.48935	2.84824	1.92703	2.6896	1.97883	2.80903	9.5837	2.54856	2.11929	2.30072	4.31122	2.85294
ENSG00000004468	CD38	gene	ENSG00000004468.12	1.20036	0.0754959	0.8777	2.37621	4.17046	1.21833	2.17746	2.02782	2.06289	1.79447	2.55247	1.64541	2.93546	2.51958	1.83013	1.99815	3.75998	3.00826	1.86868
ENSG00000134697	GNL2	gene	ENSG00000134697.12	0.891636	0.0755739	0.8777	9.88178	10.8229	11.3449	13.2902	14.5145	12.2059	10.5757	13.4113	11.3	12.3499	12.9966	16.1025	14.1995	11.4837	12.2411	10.6494
ENSG00000087157	PGS1	gene	ENSG00000087157.18	0.831304	0.0755766	0.8777	7.67648	8.86565	8.50991	6.02571	6.73725	12.377	11.3233	10.2269	10.8892	6.58182	7.91998	10.4851	7.69907	6.95227	6.4843	8.64514
ENSG00000139668	WDFY2	gene	ENSG00000139668.8	0.894067	0.0755855	0.8777	7.2415	4.98005	7.31639	5.61664	9.86342	6.24494	7.20555	6.86765	6.05594	5.40165	7.07488	7.81426	7.58006	5.62462	7.76591	6.82082
ENSG00000177951	BET1L	gene	ENSG00000177951.17	0.650436	0.0755984	0.8777	7.59545	5.23296	7.3149	6.50821	14.2948	18.3336	5.90785	21.208	4.52152	9.54929	5.46185	7.62503	13.2942	4.88332	19.9591	5.89061
ENSG00000170322	NFRKB	gene	ENSG00000170322.14	1.09392	0.0757165	0.8777	1.80862	1.93874	2.77332	2.08663	1.7194	2.19094	1.83896	1.84102	1.96757	1.4336	2.06808	1.5062	1.95478	2.61565	2.30836	1.65305
ENSG00000138642	HERC6	gene	ENSG00000138642.14	1.265	0.0758496	0.8777	0.99009	4.27689	1.49291	2.90412	1.81042	2.81546	1.83615	1.20617	1.3479	1.85271	2.33975	1.03571	1.28963	2.65832	1.4847	1.96999
ENSG00000163655	GMPS	gene	ENSG00000163655.15	1.14602	0.0758818	0.8777	1.4108	1.71878	2.67454	2.53248	1.99559	1.93284	1.72463	1.49981	1.78988	1.4467	2.28656	1.33226	2.66893	2.6696	2.60863	2.5562
ENSG00000107443	CCNJ	gene	ENSG00000107443.15	1.07712	0.0759333	0.8777	2.01975	1.55964	1.80902	2.12085	2.11819	1.56424	1.66803	1.71244	1.47987	1.60363	2.21511	1.47288	1.81958	1.87866	1.88081	1.76094
ENSG00000145715	RASA1	gene	ENSG00000145715.14	1.14201	0.0759341	0.8777	5.31638	5.19522	4.57043	5.28098	5.41022	5.34142	4.47789	4.24665	5.1095	4.10708	8.49626	4.80804	5.57797	5.86003	5.7684	5.66111
ENSG00000185359	HGS	gene	ENSG00000185359.12	0.883156	0.0759497	0.8777	6.10415	6.34113	7.67843	6.15346	7.11336	7.58667	8.54521	7.57667	7.24046	4.74561	5.66843	6.05972	6.65069	4.83245	5.7638	6.78741
ENSG00000264350	SNRPGP2	gene	ENSG00000264350.1	1.22841	0.0759983	0.8777	4.5332	6.89742	3.87483	5.23617	4.50907	3.75496	3.91976	2.39021	2.68994	3.1719	5.43701	5.08786	5.2125	3.65138	5.90624	4.32576
ENSG00000174282	ZBTB4	gene	ENSG00000174282.11	1.18276	0.0761443	0.8777	3.70394	3.36775	4.78606	4.92064	3.82149	3.96355	3.41261	4.4595	4.17563	2.72219	6.83111	2.84301	3.80193	3.67688	4.29521	5.14956
ENSG00000128829	EIF2AK4	gene	ENSG00000128829.11	1.09215	0.0762083	0.8777	3.15432	2.72825	4.83994	3.0305	3.83903	3.075	2.77051	2.7132	2.87672	2.7227	3.84279	3.0031	3.86463	3.79498	4.72063	3.60953
ENSG00000144567	RETREG2	gene	ENSG00000144567.10	1.21643	0.0762366	0.8777	4.94284	4.39341	7.38693	4.25834	4.05056	6.1207	4.08507	4.28027	2.02068	3.82511	5.75164	3.51665	4.81821	6.08492	5.36974	4.34918
ENSG00000174718	KIAA1551	gene	ENSG00000174718.11	1.46518	0.0763552	0.8777	11.8551	14.1266	4.10615	17.1265	11.9664	9.4841	9.56688	4.69321	6.47759	9.90821	8.94044	7.96991	9.7546	13.5013	22.0736	17.5627
ENSG00000108578	BLMH	gene	ENSG00000108578.14	0.871428	0.0766757	0.8777	3.08344	2.19664	2.22151	2.24872	3.75663	2.82931	3.30257	2.96169	2.96326	3.14206	2.21128	3.42757	3.2733	2.47302	3.63273	3.98744
ENSG00000078269	SYNJ2	gene	ENSG00000078269.14	0.778315	0.077478	0.8777	4.14643	3.67483	3.51423	4.32905	3.85149	5.03963	6.2409	6.29493	5.3745	6.65576	5.06274	9.65572	3.1258	1.9754	4.55562	4.82097
ENSG00000237668	RPS15AP38	gene	ENSG00000237668.1	0.737317	0.0775126	0.8777	12.5695	8.91074	12.9819	11.9272	16.3631	11.036	22.6229	17.6936	6.86842	8.12438	7.95531	11.1528	15.6285	4.79134	13.4311	10.1821
ENSG00000170190	SLC16A5	gene	ENSG00000170190.15	0.860265	0.0775617	0.8777	2.08318	1.79219	3.08515	2.07284	2.74874	3.48989	3.41479	2.72284	2.54765	1.57256	1.80491	1.43821	3.08384	2.61911	2.33575	2.00268
ENSG00000100353	EIF3D	gene	ENSG00000100353.17	0.908224	0.0776037	0.8777	30.5332	23.8452	39.0884	24.665	35.1973	30.0261	30.7177	33.9951	26.778	30.5012	27.9347	32.7945	34.4665	28.164	36.0123	31.6367
ENSG00000148396	SEC16A	gene	ENSG00000148396.18	0.845225	0.0777123	0.8777	10.3322	10.9733	12.2695	8.98895	15.7155	12.3209	15.9332	16.3737	16.0846	9.17539	12.5729	15.7854	13.4804	14.1062	16.9665	13.1297
ENSG00000128272	ATF4	gene	ENSG00000128272.14	0.853803	0.0777247	0.8777	228.193	252.426	306.709	359.432	372.829	353.024	406.959	357.861	372.441	341.811	386.295	294.315	414.149	291.025	303.288	386.721
ENSG00000074054	CLASP1	gene	ENSG00000074054.18	0.89916	0.0778037	0.8777	4.1833	3.72758	4.5657	4.15333	4.40365	4.17112	4.04169	3.65564	3.80571	3.43939	2.67943	3.80908	5.08982	3.5027	5.39412	2.49372
ENSG00000184216	IRAK1	gene	ENSG00000184216.13	0.815017	0.0779444	0.8777	32.6763	35.8408	35.3617	25.308	31.1717	45.3704	45.139	49.5178	47.8629	29.4742	33.298	49.0772	27.6379	25.4949	33.8082	37.3963
ENSG00000116198	CEP104	gene	ENSG00000116198.12	1.07832	0.0780156	0.8777	2.22366	2.60881	3.10031	2.09387	2.47387	2.52624	1.74936	1.87551	1.86786	1.74091	2.33686	2.11949	2.3856	2.36157	2.5185	2.126
ENSG00000138764	CCNG2	gene	ENSG00000138764.14	1.29796	0.0781795	0.8777	1.95711	1.95033	3.10728	2.09309	1.55535	3.12387	1.59172	1.287	1.45013	1.60852	4.38847	0.549348	2.45814	2.62693	1.76493	2.1248
ENSG00000156299	TIAM1	gene	ENSG00000156299.13	0.792391	0.0783537	0.8777	8.77474	4.13029	11.4519	4.86353	7.53411	9.57931	5.56724	11.9543	9.1872	5.31047	7.35016	6.24362	12.4101	5.89274	7.02792	6.75125
ENSG00000101846	STS	gene	ENSG00000101846.6	1.21156	0.0783996	0.8777	3.2075	3.4444	1.77157	1.96871	2.01818	2.5234	2.16438	2.11834	2.35631	2.50219	2.53572	1.67895	1.82773	4.8751	3.00206	1.80964
ENSG00000163565	IFI16	gene	ENSG00000163565.18	1.31066	0.0784545	0.8777	11.5442	24.5171	13.4239	21.8215	12.6658	19.6954	12.3719	8.04361	11.5782	17.0048	17.1228	12.569	15.374	27.4865	12.6537	13.6232
ENSG00000087008	ACOX3	gene	ENSG00000087008.15	1.10254	0.0787169	0.8777	2.01674	1.67629	2.32417	1.77174	1.41887	1.98646	1.54095	1.70502	1.82267	1.92566	1.7503	1.8044	1.86138	2.19429	1.95504	2.78401
ENSG00000143569	UBAP2L	gene	ENSG00000143569.18	1.1451	0.0787358	0.8777	15.4453	12.3014	14.9393	15.3769	13.2836	12.9202	11.3314	13.075	15.8852	14.5665	17.9826	10.4131	15.983	14.8207	13.6934	18.7888
ENSG00000125733	TRIP10	gene	ENSG00000125733.17	0.764763	0.0787846	0.8777	4.68437	1.88369	1.78242	2.83205	4.88416	3.01243	3.73888	6.75474	4.51415	5.46202	3.78568	4.18136	3.60537	1.77876	3.72429	5.21269
ENSG00000124224	PPP4R1L	gene	ENSG00000124224.16	0.87509	0.0789341	0.8777	1.7582	1.6569	1.23873	1.67266	1.72834	2.42101	2.14464	2.20955	1.5449	1.43187	1.40843	1.83051	1.40636	1.24804	2.00156	1.01656
ENSG00000086758	HUWE1	gene	ENSG00000086758.15	1.10099	0.0789659	0.8777	7.66749	7.21324	8.71989	8.94811	7.93881	6.68229	8.04994	8.03815	8.14438	7.48037	8.28061	6.35273	8.47327	8.9857	11.1219	8.69683
ENSG00000164252	AGGF1	gene	ENSG00000164252.12	1.11711	0.0790457	0.8777	2.04006	1.53529	1.52101	1.57225	1.86334	1.56818	1.61914	0.983328	1.45943	1.33476	1.60973	1.08407	1.56986	2.34763	1.91569	1.521
ENSG00000141298	SSH2	gene	ENSG00000141298.17	1.17257	0.0793208	0.8777	15.3316	11.2416	15.6473	12.9276	11.323	12.4422	8.50732	12.6285	9.6909	12.9756	15.7188	10.6441	13.657	16.921	12.5821	10.1723
ENSG00000179091	CYC1	gene	ENSG00000179091.4	0.869275	0.0793591	0.8777	9.88372	12.5011	16.8775	9.24974	12.7999	12.5121	15.2632	12.1955	13.9496	8.62847	9.98814	11.9616	11.3689	9.87413	10.7508	9.91931
ENSG00000174839	DENND6A	gene	ENSG00000174839.12	1.15032	0.0795053	0.8777	2.6013	2.76119	3.3343	3.95001	3.25089	3.245	2.97515	2.62772	2.57875	2.29326	4.63806	2.81907	2.55357	3.50514	4.55716	2.58105
ENSG00000142686	C1orf216	gene	ENSG00000142686.7	1.28547	0.0797563	0.8777	3.19881	2.89383	1.31908	2.3705	1.92932	0.616857	3.53274	2.32026	2.07059	2.05775	4.47538	2.51203	1.31896	1.98526	2.22731	2.92323
ENSG00000253200		gene	ENSG00000253200.1	0.850591	0.0797839	0.8777	2.66613	2.35212	5.22423	2.18782	3.37419	4.87839	2.3699	2.7745	2.34644	2.17059	2.15174	3.21053	3.18112	2.26378	2.39779	2.13861
ENSG00000069943	PIGB	gene	ENSG00000069943.9	1.09836	0.0798274	0.8777	1.51702	1.81127	1.71291	1.91007	1.75259	1.51767	1.57931	1.21822	1.00792	1.50624	1.66748	1.54242	1.53103	2.06302	1.68053	1.30469
ENSG00000137200	CMTR1	gene	ENSG00000137200.12	1.27297	0.0799002	0.8777	6.16364	15.6487	7.26442	12.0936	8.22141	11.5169	8.13522	5.93243	6.1797	6.71891	10.3344	6.05122	7.42373	11.6389	7.403	7.41197
ENSG00000149100	EIF3M	gene	ENSG00000149100.12	0.907016	0.0801515	0.8777	12.3483	12.2106	13.2529	10.2978	14.1134	11.6006	12.8338	13.5486	11.72	14.028	11.1821	16.6789	12.8634	11.4738	13.8909	12.8055
ENSG00000204272	NBDY	gene	ENSG00000204272.12	1.18128	0.0802593	0.8777	5.97717	5.76222	4.91048	4.48567	4.40449	2.9008	5.5538	4.02522	4.47276	4.75774	4.84848	6.21927	3.65177	4.3282	6.05465	6.77266
ENSG00000163154	TNFAIP8L2	gene	ENSG00000163154.5	1.18338	0.080262	0.8777	5.02503	6.0817	5.96864	5.83961	5.60346	3.98414	4.76565	2.63857	3.191	4.05587	3.96663	3.49382	6.32062	5.44493	5.13898	4.9615
ENSG00000232873	RPL23AP93	gene	ENSG00000232873.1	0.70536	0.0803074	0.8777	2.4268	1.42054	2.94846	1.81079	0.941989	4.49605	2.82577	4.8766	4.80098	6.31738	1.36347	2.00581	2.54841	1.29088	1.07326	3.38079
ENSG00000163947	ARHGEF3	gene	ENSG00000163947.11	1.23072	0.0803134	0.8777	2.41033	2.56123	2.54295	3.19031	2.75425	2.35273	1.96704	1.63574	1.89178	2.14231	3.08858	1.75453	2.03232	5.41923	2.27339	1.49964
ENSG00000103591	AAGAB	gene	ENSG00000103591.12	1.12558	0.0806513	0.8777	5.19487	4.23818	4.98879	6.33707	4.52441	5.35142	4.34885	3.6904	4.04344	4.59883	5.2891	5.59992	3.97181	5.23899	6.41274	4.49884
ENSG00000138767	CNOT6L	gene	ENSG00000138767.12	1.18483	0.0806566	0.8777	5.1411	5.96836	4.71812	5.32778	6.02483	5.21465	5.08417	5.87105	6.24457	4.98244	7.4544	5.08522	3.17357	6.46148	8.66657	6.29877
ENSG00000167323	STIM1	gene	ENSG00000167323.11	1.30669	0.0808368	0.8777	3.10791	3.77821	4.66896	7.76447	4.97225	4.1043	4.33693	3.79837	4.14245	2.73988	4.14246	3.14214	4.20102	9.774	4.96699	8.062
ENSG00000106462	EZH2	gene	ENSG00000106462.10	0.819964	0.08086	0.8777	6.00909	3.06811	3.0338	5.94395	7.49598	5.43705	6.66566	6.16235	5.29733	9.22511	5.59787	5.22659	6.11668	5.12435	5.89537	5.54288
ENSG00000014123	UFL1	gene	ENSG00000014123.9	1.08548	0.0813019	0.8777	4.81734	5.11866	6.25989	6.13938	5.19272	5.35677	5.59552	5.44925	5.41446	5.1694	6.19934	5.029	5.48591	6.1618	7.69086	5.75158
ENSG00000104324	CPQ	gene	ENSG00000104324.15	1.15618	0.0813282	0.8777	17.2564	17.1176	17.3423	15.8233	9.30424	15.7864	14.986	15.6729	13.9826	15.9264	14.7732	19.7986	14.3495	18.3934	17.374	17.9204
ENSG00000106991	ENG	gene	ENSG00000106991.13	0.792068	0.0814564	0.8777	7.05845	5.67676	5.67189	6.82927	10.6016	6.22541	8.07547	13.4428	11.7506	6.63992	6.16098	6.62859	7.16584	5.04682	10.6212	7.3754
ENSG00000133561	GIMAP6	gene	ENSG00000133561.15	1.30922	0.0818052	0.8777	2.46098	4.90149	1.92759	2.15052	2.2568	2.24306	1.51599	0.768555	1.32752	1.89777	2.46917	1.00078	2.75177	3.32577	1.77009	1.42546
ENSG00000198018	ENTPD7	gene	ENSG00000198018.6	0.874553	0.0819296	0.8777	3.28602	2.59604	2.58842	3.59113	4.67937	3.41096	4.26883	3.43885	3.35518	3.53999	3.83789	4.73538	3.55409	2.94	4.63376	3.15085
ENSG00000072121	ZFYVE26	gene	ENSG00000072121.15	1.14292	0.0820302	0.8777	3.30924	3.7828	4.3361	3.2104	3.06093	3.05393	2.94702	2.03762	1.96018	2.14615	3.29597	2.24556	3.0832	2.8256	2.9628	2.04513
ENSG00000122643	NT5C3A	gene	ENSG00000122643.19	1.2636	0.082166	0.8777	5.66522	9.59835	4.73917	4.23689	5.45696	5.22065	6.08102	3.64994	2.77221	4.00495	4.07032	3.42199	2.98001	6.20439	4.59739	4.78863
ENSG00000136149	RPL13AP25	gene	ENSG00000136149.6	0.838906	0.08219	0.8777	12.5554	11.8177	20.1223	14.793	16.6415	14.7136	17.4898	17.0944	10.8035	16.1196	15.9484	22.3189	18.3144	11.6477	12.4763	13.7889
ENSG00000128016	ZFP36	gene	ENSG00000128016.5	0.389864	0.0824135	0.8777	84.2179	200.688	1253.39	133.674	705.061	1191.39	914.572	795.265	1045.77	546.46	1444.76	84.6063	1006.79	131.979	590.839	132.657
ENSG00000095787	WAC	gene	ENSG00000095787.21	1.12208	0.0824803	0.8777	17.6164	16.4659	16.4821	24.4828	17.5009	19.4883	13.7181	17.983	17.2883	19.2249	22.0816	15.8436	17.8655	19.4988	19.6857	18.8224
ENSG00000006327	TNFRSF12A	gene	ENSG00000006327.13	0.669256	0.0826292	0.8777	9.40951	8.60298	2.5622	5.79383	13.2807	13.3023	11.439	15.4824	13.497	5.27381	11.3558	17.5094	7.05777	4.06232	7.17218	12.3596
ENSG00000116539	ASH1L	gene	ENSG00000116539.12	1.08613	0.0827774	0.8777	4.7817	5.05991	5.71641	4.83798	5.17411	4.36007	4.10073	4.29238	4.23453	3.78652	5.11441	5.52629	5.46068	5.82214	6.5209	4.42652
ENSG00000123342	MMP19	gene	ENSG00000123342.15	0.648146	0.0828005	0.8777	39.1545	89.673	20.9665	47.1929	44.5295	48.2608	51.5517	99.0668	51.3407	34.3886	27.9469	99.06	31.8344	23.1494	20.3875	21.0884
ENSG00000138448	ITGAV	gene	ENSG00000138448.11	0.592805	0.0828066	0.8777	16.9771	12.3316	2.23296	9.10035	20.2294	17.266	24.5397	34.0908	29.1982	24.5164	17.2009	32.8743	6.54724	5.18762	21.1172	20.2662
ENSG00000111707	SUDS3	gene	ENSG00000111707.11	1.31516	0.0829116	0.8777	4.37481	3.26527	3.79892	4.60183	3.84393	2.96139	2.8985	2.35692	2.75253	2.99026	2.97913	0.454914	3.45058	4.12632	3.70217	3.28954
ENSG00000174106	LEMD3	gene	ENSG00000174106.2	0.823562	0.0830364	0.8777	3.5211	3.43566	1.77718	6.05472	5.14202	5.33095	5.37723	7.88696	6.06559	5.51551	5.05029	4.5069	4.93784	5.2501	4.49161	4.7492
ENSG00000163867	ZMYM6	gene	ENSG00000163867.16	1.12735	0.0830381	0.8777	3.26895	3.61457	3.81141	3.22548	3.36764	3.55355	2.75824	2.19973	2.63988	2.12631	4.52522	3.18216	3.5528	3.6122	3.39645	2.68237
ENSG00000180211		gene	ENSG00000180211.5	0.816026	0.0832133	0.8777	17.9663	10.7996	19.5847	15.1944	19.196	14.6588	17.8709	16.6364	13.651	23.2252	17.0275	29.0729	24.8938	15.0648	18.4617	16.148
ENSG00000116793	PHTF1	gene	ENSG00000116793.15	0.910279	0.0832257	0.8777	2.50946	2.07996	1.95641	2.41063	2.49773	2.25076	2.95927	2.97145	3.07848	2.80398	2.15247	3.10491	2.52532	2.42113	2.94595	2.89497
ENSG00000137965	IFI44	gene	ENSG00000137965.10	1.72571	0.0833599	0.8777	16.8967	148.007	14.0868	70.1226	22.8913	81.7833	30.9455	17.9399	14.8758	59.8606	51.4865	18.1452	16.2702	60.735	26.911	27.0584
ENSG00000122033	MTIF3	gene	ENSG00000122033.14	1.19158	0.0833801	0.8777	5.53256	5.06365	5.40524	4.1938	4.82995	3.85693	2.96406	4.57865	3.02157	5.61906	4.63188	4.8674	4.47138	7.15249	6.49042	4.03326
ENSG00000169599	NFU1	gene	ENSG00000169599.12	1.09312	0.0833904	0.8777	2.14419	2.55476	3.08459	2.46833	2.25235	2.15313	2.09785	2.03092	2.08042	2.61847	2.3929	2.50199	1.96619	2.94839	1.94154	2.43647
ENSG00000229117	RPL41	gene	ENSG00000229117.8	1.28337	0.0834813	0.8777	8.39867	14.624	12.6561	8.56351	9.7946	6.48924	6.27448	7.857	6.32291	7.14704	14.7096	6.50383	10.4246	5.94964	7.03236	10.634
ENSG00000227295	ELL2P1	gene	ENSG00000227295.2	0.871556	0.0836784	0.8777	3.4082	2.44282	2.27642	3.36688	3.01362	3.58364	3.31301	4.89945	4.55737	5.91194	4.15514	4.14535	2.74001	3.07317	3.30384	3.04379
ENSG00000259436		gene	ENSG00000259436.1	1.16737	0.0837456	0.8777	1.0011	1.37617	2.32333	1.84805	1.63844	1.16322	1.23406	1.09018	0.702377	1.21961	2.06914	1.0007	1.93258	1.23757	1.87807	1.85572
ENSG00000111912	NCOA7	gene	ENSG00000111912.19	1.253	0.0838609	0.8777	2.2262	5.37007	2.31802	4.44908	3.3366	4.36647	2.2872	2.22996	2.93656	2.21908	2.98283	2.00654	2.29805	5.25499	2.91314	3.20116
ENSG00000186635	ARAP1	gene	ENSG00000186635.14	0.815225	0.083871	0.8777	15.2764	18.8974	26.2566	18.0403	33.5623	21.9461	22.9569	36.1549	20.5061	20.5297	20.3797	16.4053	20.1652	18.344	18.4801	18.8362
ENSG00000023228	NDUFS1	gene	ENSG00000023228.13	1.07542	0.0838803	0.8777	2.51487	2.5451	3.15555	2.90123	3.21488	2.63515	2.51065	2.48853	2.2137	2.30785	2.89912	2.32007	2.8969	3.31533	3.56086	2.60745
ENSG00000167766	ZNF83	gene	ENSG00000167766.18	0.76745	0.0839651	0.8777	5.26705	1.973	3.0871	3.56267	2.62862	3.64842	5.1079	4.30949	6.59237	5.3613	1.40853	4.27023	4.07392	3.82387	3.11196	4.07839
ENSG00000138593	SECISBP2L	gene	ENSG00000138593.8	1.14432	0.0839845	0.8777	4.77285	5.02513	5.78809	5.40338	5.34111	5.21718	5.34799	3.27516	4.64902	4.47083	5.92062	3.69489	5.10622	7.30998	6.13771	4.28151
ENSG00000108588	CCDC47	gene	ENSG00000108588.13	0.901186	0.0840294	0.8777	11.118	8.75486	10.8299	11.7656	15.4819	12.4969	12.3073	10.7889	10.5605	12.7164	11.4558	13.8573	11.6106	12.0689	12.3373	11.73
ENSG00000085760	MTIF2	gene	ENSG00000085760.14	1.19317	0.0840423	0.8777	3.65824	3.34819	4.30628	5.18582	3.69195	3.22507	3.65754	2.07893	3.55934	2.82529	4.41232	3.73734	5.54527	6.5797	4.82625	4.13552
ENSG00000067369	TP53BP1	gene	ENSG00000067369.13	0.911962	0.0840472	0.8777	2.77291	2.63532	2.93607	2.6905	4.13101	2.89163	2.79115	2.57487	2.41349	2.20558	2.11167	2.25784	3.61611	2.47988	3.04584	2.3382
ENSG00000230989	HSBP1	gene	ENSG00000230989.6	1.11997	0.0842386	0.8777	5.49264	6.80472	4.79435	5.71402	5.75354	5.15967	4.99605	4.53578	4.58993	4.18708	7.27254	5.19791	5.00257	4.54335	5.66818	5.0041
ENSG00000130684	ZNF337	gene	ENSG00000130684.13	0.889725	0.08452	0.8777	3.8571	2.88734	5.00825	3.29887	4.26797	3.17532	3.34606	3.63675	2.86827	4.10336	2.5741	4.3947	4.82016	3.18802	3.96006	3.09887
ENSG00000146192	FGD2	gene	ENSG00000146192.14	1.18065	0.0846566	0.8777	4.91222	7.21073	6.20027	8.46571	5.59478	5.92007	4.98751	4.97082	5.41531	3.9791	6.20407	3.50924	6.02708	6.92163	5.38041	4.53014
ENSG00000153561	RMND5A	gene	ENSG00000153561.12	1.09119	0.0850378	0.8777	7.25757	6.06827	8.53347	7.66983	8.51738	7.1841	5.99778	6.77228	6.56889	5.55524	8.14398	5.62044	7.82247	7.52037	8.30479	8.02583
ENSG00000198833	UBE2J1	gene	ENSG00000198833.6	1.11909	0.0850521	0.8777	116.555	101.517	97.2612	97.201	106.06	75.2066	75.4885	78.6952	87.5444	87.9173	104.196	100.098	92.831	99.8174	84.5574	87.2654
ENSG00000116473	RAP1A	gene	ENSG00000116473.14	1.1104	0.0851505	0.8777	20.9341	26.3222	15.6994	18.4544	19.9907	17.1913	18.8636	16.8563	17.787	17.1211	19.8272	16.2232	18.7454	17.7698	19.3682	20.0796
ENSG00000018189	RUFY3	gene	ENSG00000018189.12	1.10923	0.0852481	0.8777	4.99188	5.68244	5.36142	6.6599	5.19029	4.50086	4.37217	4.82462	4.9422	5.61114	4.96867	3.91005	5.09663	5.66096	6.03829	4.25447
ENSG00000163412	EIF4E3	gene	ENSG00000163412.12	1.22986	0.0852704	0.8777	6.78792	7.91277	4.08948	5.18702	5.73792	7.55526	4.38432	3.46161	4.21039	4.75874	5.47923	3.93457	4.32903	8.13206	6.55338	4.47366
ENSG00000130713	EXOSC2	gene	ENSG00000130713.15	1.07374	0.0853216	0.8777	1.39789	1.29327	2.46376	1.50721	1.50726	1.47667	1.39268	1.18026	1.32165	1.24438	1.82522	1.23686	1.86231	1.50792	2.00876	1.51428
ENSG00000138757	G3BP2	gene	ENSG00000138757.14	1.15846	0.0854194	0.8777	12.3669	10.6693	9.70782	11.2474	10.1047	11.7271	9.61945	12.9159	8.68456	9.94766	14.0311	11.3646	11.0699	14.9873	17.0455	11.3125
ENSG00000153179	RASSF3	gene	ENSG00000153179.12	1.16255	0.0854783	0.8777	30.626	29.9578	27.5896	32.7311	29.5989	35.1192	30.2711	30.8084	29.2641	28.1412	36.2955	18.4214	28.514	42.1506	31.1799	33.2255
ENSG00000100836	PABPN1	gene	ENSG00000100836.10	0.920691	0.0855425	0.8777	24.8258	18.0633	25.1261	23.3176	24.1314	21.3755	24.7081	25.4793	22.5299	21.1079	23.1251	24.2069	25.8209	20.9406	19.7618	22.1103
ENSG00000015676	NUDCD3	gene	ENSG00000015676.17	1.07519	0.0856288	0.8777	1.48697	1.46326	2.21078	1.58743	1.8905	1.53173	1.71154	1.19581	1.27244	1.16127	1.91024	1.4174	1.90458	1.93712	2.27773	1.53659
ENSG00000175352	NRIP3	gene	ENSG00000175352.10	0.817136	0.0858023	0.8777	43.7969	38.1341	24.7788	39.9101	37.6303	40.3762	45.3459	59.2621	42.8841	46.1565	38.4862	70.5303	37.0033	25.5185	39.4791	46.1381
ENSG00000271303	SRXN1	gene	ENSG00000271303.1	0.747638	0.0862374	0.8777	30.3323	25.7701	18.8902	24.632	54.8948	38.8603	35.2438	56.2074	27.1658	54.1064	25.272	24.738	16.2615	23.668	28.5332	24.2194
ENSG00000114062	UBE3A	gene	ENSG00000114062.18	1.13135	0.0863007	0.8777	6.16741	6.04614	4.56016	6.62639	4.49797	5.47695	5.98419	5.00823	4.30919	5.78142	7.37396	7.04342	6.5483	6.93011	5.89563	6.55489
ENSG00000054983	GALC	gene	ENSG00000054983.16	1.15699	0.0863429	0.8777	6.64818	8.65885	5.16429	4.63788	6.19661	7.22042	6.97617	5.90273	4.80908	7.27351	7.31135	5.27554	4.21428	7.82776	6.33232	7.63955
ENSG00000168395	ING5	gene	ENSG00000168395.15	0.93069	0.0863634	0.8777	1.41335	1.14984	1.73947	1.63489	1.83202	1.82409	1.79858	1.68074	1.40909	1.18115	1.34211	1.67283	2.13501	1.65024	1.9809	1.79118
ENSG00000228280		gene	ENSG00000228280.1	0.844553	0.0864579	0.8777	1.10518	1.41613	2.07292	1.39142	1.98637	2.1669	1.02636	2.81292	2.162	2.09617	1.53711	1.41895	1.42607	0.950041	1.51874	1.35193
ENSG00000134452	FBH1	gene	ENSG00000134452.19	1.06803	0.0865436	0.8777	2.85097	2.86787	4.33871	3.14897	3.23814	2.73149	2.95538	2.45984	3.11862	2.53651	3.13573	2.64469	3.6363	3.45153	3.43723	3.30401
ENSG00000111331	OAS3	gene	ENSG00000111331.12	1.72772	0.0865781	0.8777	7.49051	75.9332	9.40442	30.4275	12.6619	35.439	15.7535	6.78963	8.46211	16.8665	27.4281	8.29773	9.78903	31.209	10.6902	12.7997
ENSG00000160209	PDXK	gene	ENSG00000160209.18	0.838884	0.0865904	0.8777	12.4255	10.9781	9.68822	8.39159	12.8441	12.1025	12.9014	15.7972	15.34	9.96481	11.0075	14.4407	9.01901	7.4438	11.3041	12.9487
ENSG00000151461	UPF2	gene	ENSG00000151461.19	1.15434	0.086598	0.8777	4.67591	3.96572	5.60499	6.04754	5.30277	4.82152	3.01558	3.70348	4.50502	5.13618	5.1899	3.27019	5.28635	5.45321	5.47008	5.48349
ENSG00000163694	RBM47	gene	ENSG00000163694.14	0.861865	0.0869922	0.8777	9.73025	8.83656	6.74187	8.66158	12.3363	8.60659	9.219	10.8904	12.4081	8.84634	10.4316	13.5515	9.69903	10.1509	6.54641	9.79163
ENSG00000163660	CCNL1	gene	ENSG00000163660.11	1.1973	0.0870188	0.8777	31.9795	44.4227	30.6348	44.7788	31.198	51.1803	27.2788	29.8487	27.3297	38.5337	45.4706	38.8733	30.521	50.2905	25.8912	40.8458
ENSG00000103657	HERC1	gene	ENSG00000103657.13	1.09528	0.0870302	0.8777	10.0359	10.7464	13.4118	12.2933	11.4756	9.57027	10.1293	10.493	10.1576	10.3243	14.1957	10.6408	10.9161	9.83373	13.2492	10.79
ENSG00000170606	HSPA4	gene	ENSG00000170606.14	1.1238	0.0870948	0.8777	9.83463	8.38965	9.63292	11.3835	10.0284	9.27847	9.33821	8.47019	8.50905	8.34442	10.7634	7.49694	11.8699	11.4228	14.3886	10.2822
ENSG00000012061	ERCC1	gene	ENSG00000012061.15	0.850294	0.0871275	0.8777	8.17743	5.78091	8.44231	5.21797	7.82256	9.1941	8.12249	9.62783	10.2887	5.31959	6.57015	7.49626	7.56087	6.15433	6.55165	9.37117
ENSG00000169385	RNASE2	gene	ENSG00000169385.2	1.29587	0.0871375	0.8777	55.9668	66.9758	56.2357	44.1766	26.5482	43.2044	48.1997	42.6701	26.1644	36.5851	37.4923	70.9179	36.9016	58.5174	39.2079	55.3545
ENSG00000101347	SAMHD1	gene	ENSG00000101347.9	1.13975	0.0871705	0.8777	23.0226	24.7211	21.4545	23.5424	24.1797	17.669	17.9166	17.5768	19.7203	18.1116	17.4524	18.5635	23.6724	29.0207	27.4431	19.256
ENSG00000267702		gene	ENSG00000267702.1	0.894969	0.0872019	0.8777	1.40369	1.07	1.14089	1.36102	1.97247	1.27235	1.57477	1.39213	1.23316	1.27375	1.36959	2.00603	1.7295	0.926368	1.86684	1.54818
ENSG00000111737	RAB35	gene	ENSG00000111737.11	0.891496	0.0872373	0.8777	14.5762	15.0275	13.6207	11.5064	17.2774	17.1986	16.0576	18.4412	15.5824	12.4793	13.2537	11.6478	14.8565	13.3123	14.9651	13.7108
ENSG00000097033	SH3GLB1	gene	ENSG00000097033.14	1.22275	0.0873384	0.8777	19.1262	13.2876	15.664	23.2464	13.2599	15.4461	12.0778	17.3891	19.0501	19.1164	18.7238	10.6684	20.3054	24.692	19.4805	20.2199
ENSG00000120656	TAF12	gene	ENSG00000120656.11	1.1203	0.0873768	0.8777	4.90428	6.63176	6.42105	4.66728	5.82244	5.22027	4.27699	4.69272	3.73893	4.7025	5.98179	5.74096	5.23172	6.24568	5.39381	5.2597
ENSG00000171855	IFNB1	gene	ENSG00000171855.6	1.5376	0.0876715	0.8777	4.41624	6.63992	9.35689	7.17129	3.12585	3.15154	3.06474	0.767011	1.27753	4.71772	2.15029	4.46235	3.35286	1.60704	7.18764	6.53246
ENSG00000169184	MN1	gene	ENSG00000169184.5	0.739696	0.0877006	0.8777	2.04234	1.67615	2.23169	1.9086	3.13842	1.56616	4.10373	3.35413	2.95797	4.16992	2.29818	4.89774	3.02831	1.12798	6.55913	2.16934
ENSG00000141027	NCOR1	gene	ENSG00000141027.20	1.1083	0.0877462	0.8777	8.38774	8.10941	11.2838	11.4681	9.9711	8.62071	8.65523	7.57796	8.10059	7.91208	10.0662	8.16009	11.344	11.4782	12.6515	8.8721
ENSG00000005020	SKAP2	gene	ENSG00000005020.12	1.11911	0.0877719	0.8777	23.6019	26.5489	17.8345	24.7659	25.9902	20.8702	20.854	19.8605	23.4546	22.1437	24.1391	19.4501	22.9402	28.5612	27.34	23.421
ENSG00000166501	PRKCB	gene	ENSG00000166501.13	1.14492	0.0881541	0.8777	22.648	29.2887	30.2801	25.4159	19.6919	20.6045	20.7383	22.0117	22.6149	14.7553	20.514	25.7727	30.8081	27.1163	30.2214	25.2353
ENSG00000258469	CHMP4BP1	gene	ENSG00000258469.1	0.830863	0.0882548	0.8777	7.32349	5.33717	8.81271	8.58378	10.4812	14.03	7.67639	8.11831	10.331	8.0341	7.38715	8.61379	11.5575	9.30059	7.49211	11.9844
ENSG00000164167	LSM6	gene	ENSG00000164167.10	1.10001	0.0884597	0.8777	2.35016	2.68064	3.51902	2.22712	2.10536	2.053	1.79968	2.13744	2.11974	2.20382	2.06688	2.30727	1.91075	2.57432	2.43063	1.86279
ENSG00000165630	PRPF18	gene	ENSG00000165630.13	1.13818	0.0886037	0.8777	9.56754	9.71175	14.3066	12.7517	10.4213	11.0746	8.54804	8.09012	9.89804	10.5911	11.5891	8.44214	12.7566	14.0365	13.2066	9.82147
ENSG00000010017	RANBP9	gene	ENSG00000010017.12	1.10864	0.0886653	0.8777	22.1444	25.9672	18.3813	22.8769	22.4448	22.1979	17.1436	24.4838	20.5575	22.9489	25.8536	20.2451	24.4594	22.8398	24.188	27.9949
ENSG00000137845	ADAM10	gene	ENSG00000137845.14	1.10354	0.0887381	0.8777	9.08985	8.40745	7.07874	8.48231	7.48643	8.39553	8.94785	8.34132	7.81306	8.00624	9.84344	8.06194	9.00418	10.0442	11.5483	9.51562
ENSG00000198406	BZW1P2	gene	ENSG00000198406.7	0.888819	0.0888064	0.8777	12.9409	11.7659	11.7048	14.6023	13.7488	15.4893	11.061	15.0958	14.7937	17.4299	12.6124	19.8492	12.2375	12.6395	11.7007	13.7076
ENSG00000188677	PARVB	gene	ENSG00000188677.14	0.888674	0.0891537	0.8777	5.07575	3.78649	5.41289	3.53525	4.78774	4.41025	5.35419	5.07903	5.31153	3.08618	3.94839	4.30488	4.32263	2.87187	4.49779	4.2178
ENSG00000255587	RAB44	gene	ENSG00000255587.8	0.843014	0.0892285	0.8777	4.01959	4.23388	7.05223	5.56821	7.36826	6.20782	6.75016	5.19923	4.85024	2.96776	3.97537	5.55364	4.26052	4.91823	4.66416	3.0112
ENSG00000210196	MT-TP	gene	ENSG00000210196.2	1.68101	0.0892673	0.8777	49.3404	9.53763	11.0451	9.0773	12.6476	5.857	25.9643	4.60865	4.44311	3.75407	9.19876	3.97558	9.09462	11.8413	15.5939	15.7699
ENSG00000034152	MAP2K3	gene	ENSG00000034152.18	0.830145	0.0893894	0.8777	88.5115	69.9292	73.9468	88.9985	109.708	114.393	80.5544	126.394	130.611	81.8212	90.0892	86.8161	67.7001	64.1001	84.5564	86.2787
ENSG00000109519	GRPEL1	gene	ENSG00000109519.12	1.2212	0.0896144	0.8777	9.48925	9.44657	11.0206	18.0546	12.1114	7.97745	7.79727	9.42049	10.0213	8.67111	18.1466	10.5252	10.0611	9.5034	10.0838	11.4148
ENSG00000148737	TCF7L2	gene	ENSG00000148737.16	1.23162	0.089741	0.8777	1.95898	2.48114	2.68295	3.06685	1.82112	1.83174	1.51318	1.66211	2.43494	2.04996	4.64363	2.06571	2.58479	1.39072	4.13354	2.34368
ENSG00000170468	RIOX1	gene	ENSG00000170468.7	1.32206	0.08991	0.8777	13.4522	11.397	6.71166	7.08219	7.04238	10.8125	7.9634	9.49812	8.90627	5.79594	17.686	4.21788	8.66039	10.4597	6.23033	11.2181
ENSG00000090339	ICAM1	gene	ENSG00000090339.8	1.1625	0.0901755	0.8777	354.941	398.287	424.212	405.095	380.36	352.236	251.358	329.428	319.562	284.546	422.372	402.862	528.961	413.185	464.057	466.087
ENSG00000072756	TRNT1	gene	ENSG00000072756.16	1.10235	0.0904298	0.8777	1.69971	1.58307	1.16655	1.967	1.74218	1.33071	1.40723	0.997393	1.3708	1.51208	1.50956	1.39077	1.42455	1.60367	2.13012	1.5534
ENSG00000189050	RNFT1	gene	ENSG00000189050.15	0.895279	0.090579	0.8777	6.5856	4.7185	4.51702	5.44792	7.28473	6.04855	7.05907	6.06817	7.05725	7.04135	6.78594	5.37	6.10516	5.02358	6.20124	6.26487
ENSG00000136935	GOLGA1	gene	ENSG00000136935.13	1.09876	0.0909578	0.8777	2.12544	2.07232	3.07459	2.20236	2.24335	2.49218	2.07713	1.72399	1.88524	1.67311	2.38421	1.55891	2.3845	3.0557	2.29968	1.96785
ENSG00000123992	DNPEP	gene	ENSG00000123992.19	1.12384	0.0920431	0.8777	3.46871	5.20976	5.32455	4.02075	4.08967	4.23129	4.07374	3.60067	3.64027	2.56008	4.25755	3.51814	3.90726	4.0682	3.67076	5.01363
ENSG00000114166	KAT2B	gene	ENSG00000114166.7	1.13709	0.0921819	0.8777	9.62279	13.0391	7.3888	12.0136	10.9813	9.98483	8.14724	8.93993	9.40098	9.13534	10.8931	8.66622	10.6418	13.5565	10.1405	9.75208
ENSG00000125944	HNRNPR	gene	ENSG00000125944.19	1.07454	0.0922003	0.8777	9.26499	8.5305	10.1701	9.96806	8.96196	7.90374	8.37095	7.80932	8.10916	8.36571	9.3021	9.67	11.0904	10.4775	10.7883	9.1933
ENSG00000171488	LRRC8C	gene	ENSG00000171488.14	0.76739	0.0922516	0.8777	11.1983	8.76786	5.81734	12.2789	13.3157	7.97831	18.1994	16.4797	14.5222	15.6117	10.161	15.7184	10.5551	6.72876	16.8642	11.6949
ENSG00000147010	SH3KBP1	gene	ENSG00000147010.17	1.13263	0.0923323	0.8777	22.9262	20.8008	27.8187	26.4237	25.2035	16.565	18.4761	17.3541	24.1614	23.043	23.8207	21.7702	27.0145	26.8945	26.5948	25.0339
ENSG00000144867	SRPRB	gene	ENSG00000144867.11	1.05315	0.0927676	0.8777	1.58612	1.55408	1.96035	1.35311	1.5406	1.32592	1.52751	1.31844	1.1117	1.20699	1.37656	1.37125	1.50973	1.40848	1.47797	1.58118
ENSG00000160714	UBE2Q1	gene	ENSG00000160714.9	1.10887	0.0928124	0.8777	10.6827	10.3276	10.3107	8.98282	9.5199	9.3149	8.95769	7.15132	7.05181	8.79152	10.6046	7.68632	11.1272	9.97196	9.23366	8.58433
ENSG00000023516	AKAP11	gene	ENSG00000023516.8	1.19368	0.0929034	0.8777	2.87932	3.13951	3.23904	5.05542	3.36985	3.33561	3.67805	3.24158	4.08301	2.41771	5.26153	2.11632	4.02863	4.59134	5.15523	4.16933
ENSG00000170006	TMEM154	gene	ENSG00000170006.11	1.14975	0.0932425	0.8777	5.80366	7.4429	6.91421	8.11038	4.9723	7.24865	8.65177	5.73525	6.08468	7.13476	7.36178	6.7157	7.11782	9.87439	9.16647	7.73088
ENSG00000130202	NECTIN2	gene	ENSG00000130202.9	0.759864	0.0933344	0.8777	1.44848	2.4007	1.14236	1.08811	1.78531	1.91481	4.46327	2.70224	4.0885	1.46832	0.785525	1.12826	1.25249	1.71103	1.28267	1.34615
ENSG00000137959	IFI44L	gene	ENSG00000137959.15	1.97032	0.0937458	0.8777	2.17267	57.0937	1.85815	15.8561	4.72119	18.9032	4.01782	1.99123	2.67907	10.4882	16.3233	3.02529	2.55622	11.9345	3.5584	3.78712
ENSG00000124370	MCEE	gene	ENSG00000124370.10	1.06634	0.0938245	0.8777	1.19737	1.36203	1.02314	1.39686	1.00424	1.13489	1.11535	1.07494	1.0573	0.983572	1.43901	1.4427	1.31221	1.25747	1.35063	1.17552
ENSG00000143153	ATP1B1	gene	ENSG00000143153.12	1.26297	0.0939804	0.8777	2.53639	2.31127	3.05206	3.40858	2.46797	1.63118	1.47084	1.8726	4.81891	1.53143	5.30813	2.36853	2.93864	3.43542	3.30195	2.7217
ENSG00000138439	FAM117B	gene	ENSG00000138439.11	1.23044	0.0942031	0.8777	5.1056	4.40417	6.64005	7.19525	6.82045	6.83964	4.34833	4.65586	4.15638	2.78494	9.46829	3.23345	4.97126	5.14014	6.17687	5.7571
ENSG00000238578	SNORD4A	gene	ENSG00000238578.1	0.795454	0.0942423	0.8777	2.54789	2.61739	2.74876	2.00136	4.46237	3.29417	4.31585	2.94854	2.81222	3.00352	2.58152	4.71453	2.6905	1.13645	4.9062	3.93298
ENSG00000157625	TAB3	gene	ENSG00000157625.15	1.09551	0.0942721	0.8777	3.05253	3.43596	2.70367	2.90404	2.85943	2.94826	3.46818	2.52511	2.24957	2.84223	3.83427	3.08656	3.26158	3.0613	3.41556	3.60428
ENSG00000228106		gene	ENSG00000228106.5	0.904366	0.0943596	0.8777	1.13936	1.01463	1.09545	1.93267	1.54584	1.32263	1.45404	1.31442	1.39312	1.49508	1.12765	2.05165	1.29001	1.22665	1.10288	1.26185
ENSG00000109390	NDUFC1	gene	ENSG00000109390.11	0.911706	0.094477	0.8777	2.63602	2.76731	3.58262	2.04749	3.18581	2.79297	3.36948	3.17506	2.76628	3.03634	3.2211	2.72911	3.02617	2.24048	2.90029	2.4803
ENSG00000270069	MIR222HG	gene	ENSG00000270069.1	0.869684	0.0945364	0.8777	45.5361	39.2257	23.324	44.114	40.9377	54.4486	43.4493	46.7815	49.0416	49.3729	42.8867	47.715	52.4995	41.579	40.0346	49.5301
ENSG00000176542	USF3	gene	ENSG00000176542.9	1.12206	0.0945695	0.8777	3.0693	3.63637	2.97993	4.96673	3.03748	4.15568	3.86654	3.70966	3.7409	3.9817	5.25009	2.92931	3.51123	4.38595	4.38178	4.03108
ENSG00000143870	PDIA6	gene	ENSG00000143870.12	1.12511	0.0947317	0.8777	29.688	34.6563	27.8477	22.1326	28.8146	23.4733	29.829	23.2859	21.1168	21.9037	28.1956	24.3777	22.5556	28.0319	25.5755	25.3888
ENSG00000120318	ARAP3	gene	ENSG00000120318.15	0.852982	0.0948644	0.8777	4.75895	4.05572	4.74634	3.45126	5.11321	5.93406	4.94566	6.67551	6.57672	5.06946	4.58697	3.19296	3.94695	3.35152	4.51645	4.21051
ENSG00000145782	ATG12	gene	ENSG00000145782.12	1.10173	0.0949026	0.8777	2.82167	3.19929	2.36084	3.5827	3.12739	3.15714	2.78392	2.43091	2.60169	2.64004	3.77115	2.11058	2.88026	2.77034	2.96413	3.00061
ENSG00000065615	CYB5R4	gene	ENSG00000065615.13	1.08481	0.0949402	0.8777	9.06006	10.2728	7.97103	9.54647	9.25538	8.26198	7.91854	7.24637	8.99547	8.17895	8.52025	8.92584	9.29707	10.616	10.1444	8.67227
ENSG00000208028	MIR616	gene	ENSG00000208028.1	1.30851	0.0950045	0.8777	1.86003	5.3647	4.95635	8.62998	3.22107	4.60549	5.13571	5.22004	3.0367	4.45675	6.54917	2.74307	3.71185	6.65802	3.08325	6.79194
ENSG00000162714	ZNF496	gene	ENSG00000162714.12	1.11051	0.0950544	0.8777	1.13157	2.05733	1.63833	1.40389	1.28578	1.54816	1.21656	1.11485	0.925145	1.13138	1.17044	1.48993	1.07013	1.72991	1.31384	1.33466
ENSG00000111670	GNPTAB	gene	ENSG00000111670.15	1.09414	0.0952373	0.8777	4.41715	4.80936	7.2134	5.53652	4.7831	4.6207	4.90205	4.58332	4.54145	5.3163	6.01535	4.95788	5.47902	5.78086	6.28685	4.89244
ENSG00000163344	PMVK	gene	ENSG00000163344.5	1.16606	0.0954001	0.8777	4.74542	8.33213	6.70786	5.67346	4.91231	4.89443	4.54989	5.62123	5.18087	3.82388	5.7098	3.98597	5.13147	4.18904	4.37503	6.5262
ENSG00000219023		gene	ENSG00000219023.1	0.883835	0.0954024	0.8777	30.028	21.8648	38.6826	31.9351	30.6136	31.067	35.4188	31.297	25.0488	26.1717	26.5123	34.3301	28.6848	21.9472	26.6518	25.8561
ENSG00000240489	SETP14	gene	ENSG00000240489.1	1.11552	0.0956001	0.8777	7.22556	7.24335	9.96017	7.66644	6.66775	5.45681	6.66632	5.90653	6.13216	6.10763	5.13575	7.12932	7.69464	8.83719	9.84314	6.47323
ENSG00000081237	PTPRC	gene	ENSG00000081237.19	1.13869	0.0958396	0.8777	129.696	144.628	102.742	148.623	119.99	115.01	111.558	104.827	120.381	152.312	137.945	102.497	139.982	164.091	142.448	110.457
ENSG00000198677	TTC37	gene	ENSG00000198677.10	1.14985	0.095877	0.8777	3.70331	4.4143	5.32412	4.31956	4.91914	3.73929	4.01395	3.92217	4.18911	4.05223	5.41912	4.88824	5.28186	6.85196	7.22803	5.87193
ENSG00000176390	CRLF3	gene	ENSG00000176390.11	1.17113	0.0959416	0.8777	13.683	12.8309	12.1136	11.9786	12.3884	11.55	9.98433	9.05087	11.0734	12.6856	11.8127	6.84331	14.7667	16.1077	12.4171	12.6942
ENSG00000075239	ACAT1	gene	ENSG00000075239.13	1.09391	0.0959518	0.8777	1.31059	2.0342	1.9939	2.02032	1.43244	1.64254	1.43673	1.8162	1.54715	1.92253	1.88152	1.63939	2.11183	2.09314	2.21382	1.9782
ENSG00000166333	ILK	gene	ENSG00000166333.13	0.875556	0.0959579	0.8777	23.8976	22.3265	20.0276	16.7382	29.7708	21.6485	26.858	21.7811	19.958	18.6087	17.3424	17.2462	26.2271	21.9572	21.4026	18.2238
ENSG00000155744	FAM126B	gene	ENSG00000155744.9	1.09583	0.0960421	0.8777	1.62471	2.02911	1.74561	1.76416	2.21262	2.05838	1.4529	1.34207	1.73027	1.52467	1.98628	1.43825	1.51512	2.18125	2.26383	1.80291
ENSG00000140280	LYSMD2	gene	ENSG00000140280.13	1.17083	0.0962199	0.8777	5.73037	9.1698	4.37349	7.52118	6.47887	4.75747	4.79481	4.37426	5.23408	6.05485	6.91539	6.18678	6.50303	6.56949	7.4286	5.14832
ENSG00000168329	CX3CR1	gene	ENSG00000168329.13	1.35086	0.0965093	0.8777	5.46547	10.6091	6.34753	6.48478	5.4237	4.68606	5.14642	4.02388	3.25044	4.20311	12.0885	2.54263	6.82866	4.14842	4.81071	3.52597
ENSG00000082996	RNF13	gene	ENSG00000082996.19	1.18783	0.0965347	0.8777	13.5351	13.8132	13.4115	14.212	8.69068	8.50773	9.3463	8.47605	9.35779	11.31	9.70267	16.4921	11.222	11.3179	15.0682	9.90226
ENSG00000180263	FGD6	gene	ENSG00000180263.13	1.16756	0.0965369	0.8777	3.96224	3.73103	5.59145	4.21793	4.23414	3.64426	2.78089	2.77469	3.89048	2.37742	6.63013	4.87763	5.0913	4.7845	4.98314	3.73636
ENSG00000168899	VAMP5	gene	ENSG00000168899.4	1.46773	0.0966803	0.8777	17.6428	76.4446	21.3724	20.8883	21.0868	20.9826	16.2178	17.1711	10.5819	17.912	20.5978	10.9051	16.7991	30.8438	11.9172	14.4008
ENSG00000100906	NFKBIA	gene	ENSG00000100906.10	1.10241	0.0967053	0.8777	1603.91	1396.37	1842.16	1310.94	1388.02	1225.28	1331.11	1099.04	1198.87	1319.83	1373.75	1467.13	1145.96	1283.01	1403.7	1269.2
ENSG00000147854	UHRF2	gene	ENSG00000147854.16	1.10316	0.0968189	0.8777	1.41408	1.38123	1.99779	1.96835	1.31731	1.12349	1.12517	0.894158	1.24538	1.42899	1.62728	1.65981	1.75921	1.3448	1.7035	1.37569
ENSG00000136048	DRAM1	gene	ENSG00000136048.13	1.60972	0.0971082	0.8777	68.8728	48.9005	23.5019	26.2045	25.4109	58.4684	22.7625	20.4461	22.297	88.2341	24.3343	13.8198	22.3854	52.1251	56.5593	77.3141
ENSG00000055211	GINM1	gene	ENSG00000055211.12	1.09064	0.0971106	0.8777	10.1962	12.8088	12.4501	11.1177	11.1424	11.0871	9.93625	11.8894	10.0205	11.3014	11.2784	10.6221	10.9858	14.6476	13.3941	10.4636
ENSG00000123066	MED13L	gene	ENSG00000123066.7	1.10371	0.0971139	0.8777	19.8806	23.8863	28.5924	25.4937	22.4342	22.773	19.5538	21.9009	22.8356	21.3042	29.7877	25.6965	24.8506	25.6204	29.1979	22.7725
ENSG00000134326	CMPK2	gene	ENSG00000134326.11	1.61216	0.0973487	0.8777	1.6105	18.9032	2.45819	7.42531	2.87447	8.22054	4.19631	1.21531	2.2725	4.10989	6.15047	2.49267	1.86678	8.0837	2.37024	2.83488
ENSG00000125810	CD93	gene	ENSG00000125810.9	0.793191	0.0974932	0.8777	73.3924	90.5291	90.9307	71.4406	85.772	106.017	106.125	144.563	114.413	81.1816	102.127	173.335	66.9472	95.8912	78.5931	63.108
ENSG00000160075	SSU72	gene	ENSG00000160075.11	0.888734	0.0975761	0.8777	8.95369	9.22744	10.292	10.657	13.6813	14.2022	11.2173	13.9457	9.24389	9.81215	10.201	10.806	9.63745	10.6014	9.77196	11.084
ENSG00000123268	ATF1	gene	ENSG00000123268.8	1.18224	0.0980484	0.8777	4.01751	4.07195	4.36213	5.19326	3.91391	3.7094	3.31806	2.47674	3.884	3.34817	4.19827	2.80358	6.35612	5.36325	3.80264	5.61809
ENSG00000086062	B4GALT1	gene	ENSG00000086062.12	0.888004	0.0981261	0.8777	99.7794	95.8831	78.1559	90.3337	119.243	124.297	107.507	133.132	103.011	115.188	113.736	132.141	91.5517	96.4497	118.587	114.289
ENSG00000204120	GIGYF2	gene	ENSG00000204120.14	1.0737	0.0982913	0.8777	3.58603	2.72568	3.85911	3.1929	3.76788	2.88932	2.81973	2.43273	2.77503	2.49432	3.36025	2.63658	3.65682	3.79909	3.90161	2.64846
ENSG00000172809	RPL38	gene	ENSG00000172809.12	0.902118	0.098301	0.8777	47.9273	48.0175	56.2194	42.7168	52.9411	48.28	54.8279	50.3563	45.6951	50.3394	54.5491	60.5914	57.8501	38.4753	43.7352	52.5464
ENSG00000115946	PNO1	gene	ENSG00000115946.7	1.08638	0.0983331	0.8777	3.85028	3.77151	5.44137	4.50359	4.85908	3.11127	3.24733	3.13595	2.99863	3.0192	3.73888	3.84177	4.52096	4.07114	4.59974	3.48605
ENSG00000100926	TM9SF1	gene	ENSG00000100926.14	0.8133	0.098338	0.8777	5.47553	3.31656	4.93619	3.47097	3.72352	5.1704	4.95563	5.10521	4.15254	3.63513	4.27999	4.41331	5.04391	1.48185	2.93664	3.98172
ENSG00000224032	EPB41L4A-AS1	gene	ENSG00000224032.6	0.877537	0.0983622	0.8777	2.69771	1.21593	3.32126	2.94006	3.14494	2.63812	2.69877	2.62101	2.59282	2.48132	2.28937	2.86898	2.2056	1.67729	2.53566	2.32518
ENSG00000232024	LSM12P1	gene	ENSG00000232024.2	1.14678	0.0984847	0.8777	9.9424	11.1732	14.0958	14.838	12.9429	9.44228	10.8568	10.7114	9.48154	10.8419	13.6639	13.0452	13.2047	15.8949	17.9334	11.3455
ENSG00000112079	STK38	gene	ENSG00000112079.8	1.1596	0.0984972	0.8777	27.8828	29.5039	33.4251	38.3961	34.1578	29.6351	26.5567	24.4899	24.6313	25.6776	36.1222	26.6734	37.7034	46.959	35.7786	26.9919
ENSG00000143753	DEGS1	gene	ENSG00000143753.12	0.777831	0.0985947	0.8777	41.0876	23.8735	13.2731	19.6421	32.7861	39.3964	38.8471	52.0446	43.2379	45.4983	31.2826	27.5398	32.6477	35.2767	32.6663	39.1347
ENSG00000175224	ATG13	gene	ENSG00000175224.16	0.905063	0.0987142	0.8777	5.60788	4.27659	7.89362	5.05249	7.365	7.2844	7.02332	5.97944	6.10256	5.61842	6.19389	5.48444	7.8227	7.40328	7.89561	5.82139
ENSG00000233762		gene	ENSG00000233762.3	0.823792	0.0988569	0.8777	12.1766	12.1462	17.8597	10.7803	15.3208	15.0823	22.3605	17.1187	14.6607	9.19654	15.4078	18.2566	12.2621	10.5642	10.4838	13.2864
ENSG00000241837	ATP5PO	gene	ENSG00000241837.6	1.22298	0.0988965	0.8777	23.4925	23.2824	27.2175	17.3605	16.9061	14.3772	15.3694	14.8913	12.3476	17.0342	23.7792	29.2387	17.6516	14.6348	19.9521	20.9941
ENSG00000107262	BAG1	gene	ENSG00000107262.20	1.08625	0.0989606	0.8777	3.54829	4.90238	3.87016	3.81162	3.90308	3.51277	3.46451	3.26572	3.23476	3.80805	3.95582	4.68452	3.74875	4.47286	4.13735	3.91897
ENSG00000100364	KIAA0930	gene	ENSG00000100364.18	1.12228	0.0991869	0.8777	5.87508	6.80442	9.74512	5.67685	6.46993	6.80171	6.4966	5.65116	6.23858	4.25051	6.52625	5.0107	6.83267	9.36053	7.934	6.02112
ENSG00000118308	LRMP	gene	ENSG00000118308.15	1.15453	0.0993628	0.8777	5.65637	6.19492	10.1293	8.65487	6.37022	5.58296	5.28713	4.76075	5.31381	5.45258	8.26085	5.82624	8.39836	7.32823	6.32156	5.49283
ENSG00000109743	BST1	gene	ENSG00000109743.10	0.808525	0.0998321	0.8777	32.3061	46.9146	38.637	33.6922	39.9182	50.4168	38.7403	45.8283	32.3041	43.7963	17.1944	44.3644	36.5474	40.8779	34.6794	30.6839
ENSG00000005059	MCUB	gene	ENSG00000005059.15	1.11961	0.0999737	0.8777	13.105	18.117	11.445	13.744	13.0175	13.4948	13.1497	14.3158	10.657	12.7713	16.1053	16.9186	13.2639	16.5879	15.8017	14.2979
ENSG00000008018	PSMB1	gene	ENSG00000008018.8	1.08623	0.10026	0.8777	34.6803	42.4919	42.5432	39.026	38.2517	35.6593	39.1029	29.9409	31.3844	34.9536	41.4906	36.656	42.4578	40.377	40.9692	36.007
ENSG00000130021	PUDP	gene	ENSG00000130021.13	1.25234	0.100329	0.8777	3.46335	4.64249	3.93837	2.1274	2.44518	2.32691	4.03805	2.56262	1.82494	2.7191	3.9022	1.71346	2.58039	5.26497	2.44777	1.90257
ENSG00000141384	TAF4B	gene	ENSG00000141384.12	0.801107	0.100471	0.8777	5.49095	2.16545	2.14553	3.75285	5.22751	2.86027	2.96962	4.24878	3.86193	3.86785	2.23315	3.07783	3.6971	1.52942	3.2048	2.98081
ENSG00000143653	SCCPDH	gene	ENSG00000143653.9	1.17168	0.100662	0.8777	4.22749	5.87599	7.40838	5.72084	4.88186	4.98501	3.73434	4.6749	5.55841	5.22382	5.43302	6.64675	4.79304	9.20975	6.09823	5.66468
ENSG00000165219	GAPVD1	gene	ENSG00000165219.21	1.09001	0.100742	0.8777	2.45092	2.55463	3.79076	2.87603	2.74789	2.42376	2.53575	1.76061	2.23348	2.28901	2.91999	2.58692	3.23585	3.08375	3.7091	2.217
ENSG00000137133	HINT2	gene	ENSG00000137133.10	0.906565	0.100757	0.8777	1.85068	2.00608	1.93084	1.30926	1.99363	2.05322	2.15127	1.3717	1.63877	1.80539	1.63335	1.99038	2.49629	1.26452	1.75848	1.92154
ENSG00000123607	TTC21B	gene	ENSG00000123607.14	1.08486	0.100806	0.8777	2.01755	2.31663	2.57305	2.89438	2.56905	2.04805	2.45125	1.99105	2.20301	2.12381	2.58256	2.52604	2.65736	2.86191	2.73427	3.10985
ENSG00000142089	IFITM3	gene	ENSG00000142089.15	1.80121	0.100892	0.8777	39.759	328.957	27.4238	90.8076	48.7147	153.782	59.2343	40.2536	49.122	44.3328	178.292	25.993	32.5109	129.068	18.0876	61.962
ENSG00000168872	DDX19A	gene	ENSG00000168872.16	1.06901	0.101211	0.8777	1.52816	1.45872	2.36204	1.5018	1.52894	1.57126	1.07673	1.25665	1.22867	1.06362	1.67908	1.49077	1.6514	1.27099	1.67788	1.42085
ENSG00000100994	PYGB	gene	ENSG00000100994.11	0.86639	0.101376	0.8777	6.82471	7.99109	11.4785	7.96932	10.7737	11.2234	11.4823	9.49622	8.30643	5.85512	6.3108	7.04831	9.36894	6.84953	8.89825	9.63412
ENSG00000161960	EIF4A1	gene	ENSG00000161960.14	1.1333	0.101466	0.8777	75.0804	78.5127	89.4172	86.3186	77.8444	85.3886	70.4949	102.252	73.0952	60.4599	104.678	81.6353	65.4645	86.0571	86.9262	88.9604
ENSG00000132906	CASP9	gene	ENSG00000132906.17	0.888072	0.101667	0.8777	2.43852	2.70368	4.93546	4.01042	4.70619	4.45041	3.54357	2.96772	3.52271	3.07429	3.64676	4.6142	5.10503	3.9413	4.44405	3.3098
ENSG00000120868	APAF1	gene	ENSG00000120868.13	1.23612	0.101687	0.8777	4.35758	4.30125	4.25398	7.45836	4.8322	4.25275	3.66843	3.37404	4.19006	4.2553	4.49975	2.56968	5.17975	9.30144	5.2256	3.77677
ENSG00000173230	GOLGB1	gene	ENSG00000173230.15	0.876062	0.10173	0.8777	8.79947	7.43802	9.12338	11.6661	11.0955	10.7373	8.74919	9.16703	8.19803	10.3267	7.69611	11.7302	14.0276	9.24314	12.444	8.85888
ENSG00000047849	MAP4	gene	ENSG00000047849.21	1.09856	0.101895	0.8777	2.56063	2.74568	4.27171	2.65795	3.12389	2.81641	3.06199	2.62364	2.94315	2.41075	3.80761	2.24527	3.18812	3.59044	3.86619	3.13123
ENSG00000147526	TACC1	gene	ENSG00000147526.19	1.63486	0.101899	0.8777	3.51655	3.64247	6.23085	17.6448	9.93272	3.07034	4.71745	4.00646	4.05727	4.11936	21.4427	3.95266	4.43194	3.74699	5.70446	17.3582
ENSG00000141968	VAV1	gene	ENSG00000141968.7	1.09108	0.101908	0.8777	15.5491	16.7189	21.0594	19.6013	16.5977	17.5548	16.6266	15.8162	15.6893	14.2975	18.5506	12.6842	18.3886	15.8716	17.425	17.9748
ENSG00000060762	MPC1	gene	ENSG00000060762.18	1.1147	0.102291	0.8777	11.6421	11.6035	11.3244	11.1789	7.9375	9.95905	9.748	11.9198	8.40713	8.69842	10.869	10.0952	11.3027	10.723	8.16176	11.4451
ENSG00000165959	CLMN	gene	ENSG00000165959.11	0.893059	0.102446	0.8777	4.94415	4.26353	5.1349	4.29678	5.75994	5.65947	4.60354	3.90674	5.6198	3.44821	3.62405	5.42436	5.55081	5.8523	6.10983	3.10151
ENSG00000189241	TSPYL1	gene	ENSG00000189241.6	0.876952	0.102472	0.8777	10.0149	7.15506	9.05956	8.94305	13.829	11.1836	13.4427	11.9679	9.24079	10.3875	10.8718	9.31574	10.5495	10.5118	12.9638	10.1731
ENSG00000140265	ZSCAN29	gene	ENSG00000140265.12	0.925083	0.102485	0.8777	1.73799	2.02408	2.10873	1.81073	2.02792	1.95691	1.68048	1.82987	2.13363	1.93269	1.49463	1.82578	1.86197	1.67884	1.87752	1.15533
ENSG00000278420	MIR6819	gene	ENSG00000278420.1	0.703767	0.102523	0.8777	2.17773	1.82156	1.88063	2.20165	4.40448	3.75929	3.66622	7.56936	5.90193	3.22195	1.53861	4.15231	0.487095	2.37322	3.2544	2.65028
ENSG00000216490	IFI30	gene	ENSG00000216490.3	1.19672	0.102576	0.8777	439.39	585.11	460.178	436.596	366.692	371.635	354.322	345.858	329.359	272.152	543.758	420.715	382.205	403.781	315.175	290.345
ENSG00000129566	TEP1	gene	ENSG00000129566.12	1.16144	0.102658	0.8777	5.1027	7.26587	7.72921	6.53322	6.30011	5.64508	5.24883	3.77941	4.87654	3.35492	6.30476	4.15009	5.66614	6.36605	5.06942	4.09583
ENSG00000115009	CCL20	gene	ENSG00000115009.12	0.808653	0.102671	0.8777	925.62	851.55	619.684	825.205	651.899	765.712	785.146	827.881	784.034	1532.94	477.668	962.645	842.376	639.041	400.406	713.47
ENSG00000082805	ERC1	gene	ENSG00000082805.19	1.1167	0.102774	0.8777	1.75848	1.55997	1.84303	1.89916	1.82686	1.48169	1.46245	1.53256	1.54122	1.78977	1.89941	1.42646	1.79077	3.18864	1.77682	1.59031
ENSG00000139508	SLC46A3	gene	ENSG00000139508.14	1.12853	0.102925	0.8777	1.89651	1.48386	1.46563	1.93107	2.14314	1.45988	1.42839	1.57952	1.69245	0.98694	2.03896	1.10809	1.9882	2.46545	2.00331	1.98664
ENSG00000138071	ACTR2	gene	ENSG00000138071.13	1.13045	0.103051	0.8777	150.444	166.632	105.335	152.562	157.754	132.413	144.924	134.406	146.573	131.038	167.644	122.48	142.736	155.662	192.752	164.978
ENSG00000072110	ACTN1	gene	ENSG00000072110.13	0.846067	0.103174	0.8777	9.82137	9.00341	9.85392	6.31957	11.0978	11.3381	13.9426	11.7948	9.90668	7.06536	6.3156	8.8917	7.50844	9.64036	9.10189	9.0593
ENSG00000273576		gene	ENSG00000273576.1	0.852202	0.103251	0.8777	1.70692	1.88286	1.46631	1.41569	2.195	2.37009	1.80748	1.3922	1.97369	1.90831	1.01059	1.40418	3.0318	2.65917	1.45441	1.27335
ENSG00000141858	SAMD1	gene	ENSG00000141858.11	0.886859	0.103332	0.8777	2.47203	1.51333	3.28703	1.31043	2.92573	2.31737	2.95513	1.43384	2.22464	0.97788	1.92892	1.93672	2.43224	1.64278	1.95056	1.76846
ENSG00000047579	DTNBP1	gene	ENSG00000047579.19	1.15037	0.10348	0.8777	3.66306	3.93683	3.70997	3.472	3.75295	3.73026	3.10742	2.76819	2.77061	2.59575	5.2899	2.96454	4.99201	5.14665	3.70425	3.42981
ENSG00000227008		gene	ENSG00000227008.2	0.871719	0.103502	0.8777	79.6469	65.535	116.169	80.166	79.7776	79.57	92.9225	93.8427	86.5756	99.7503	76.3877	107.456	74.7204	65.4902	78.326	74.8575
ENSG00000166825	ANPEP	gene	ENSG00000166825.13	0.679368	0.103858	0.8777	90.3324	120.977	88.6747	26.6527	118.824	171.217	122.693	223.621	109.346	91.4801	99.3851	98.1309	103.287	95.8997	157.688	77.4245
ENSG00000198911	SREBF2	gene	ENSG00000198911.11	0.803272	0.103895	0.8777	8.56609	11.6694	11.3536	9.19909	11.5942	13.7155	13.2532	18.5987	13.234	5.85878	8.41766	8.80938	11.6968	7.88485	7.9273	10.6011
ENSG00000134014	ELP3	gene	ENSG00000134014.16	1.10586	0.103969	0.8777	1.79129	1.57124	2.10002	2.30747	1.90142	1.65567	1.35631	1.27943	1.43117	1.40101	1.86848	1.42517	2.5168	2.4515	2.17831	1.52588
ENSG00000189077	TMEM120A	gene	ENSG00000189077.10	0.882703	0.104083	0.8777	4.23042	6.29192	6.75825	4.6423	6.42643	6.13979	6.9229	6.0011	6.58369	4.50566	4.62696	5.95871	4.51765	5.41183	5.17506	4.37984
ENSG00000131507	NDFIP1	gene	ENSG00000131507.10	1.11254	0.104755	0.8777	11.5911	12.1285	8.06341	11.1633	12.729	9.13542	10.6974	9.83699	11.1091	10.3344	11.6808	8.23373	9.82888	12.3555	11.8606	11.5945
ENSG00000143344	RGL1	gene	ENSG00000143344.15	1.41425	0.104824	0.8777	3.35719	10.6821	2.92955	3.22662	2.28984	1.34519	2.62996	1.18716	2.46519	1.82874	2.87391	1.12692	3.03536	1.90914	1.65506	1.73937
ENSG00000181274	FRAT2	gene	ENSG00000181274.6	1.23835	0.104862	0.8777	6.37302	4.47673	9.24199	4.04379	5.38167	5.28898	3.76955	2.72887	3.60044	4.83327	6.36038	2.86374	5.50196	6.09712	3.58735	5.7846
ENSG00000075651	PLD1	gene	ENSG00000075651.15	0.882346	0.104908	0.8777	2.39191	2.32005	4.02484	2.24904	3.40655	3.11906	2.37659	2.26792	2.2699	3.57533	2.43738	2.98203	3.42737	2.76474	2.50487	1.91219
ENSG00000165688	PMPCA	gene	ENSG00000165688.11	0.925142	0.104916	0.8777	2.31614	2.33374	2.80886	2.95242	3.2001	3.00223	2.93352	3.23436	2.68418	2.09239	2.64624	3.1083	3.15123	2.46201	2.81949	3.20989
ENSG00000184232	OAF	gene	ENSG00000184232.8	0.862381	0.104922	0.8777	13.4852	11.565	13.7558	8.65104	16.702	14.3889	14.0139	11.7741	9.00592	7.32475	8.3492	11.0177	11.1425	9.15001	12.2083	8.76412
ENSG00000070761	CFAP20	gene	ENSG00000070761.7	0.847729	0.104931	0.8777	4.55804	3.59806	4.09563	3.72655	7.22729	6.07976	4.1913	3.55716	3.9936	4.31817	4.85134	4.03081	6.91892	3.8543	3.31088	5.12897
ENSG00000162772	ATF3	gene	ENSG00000162772.16	1.31213	0.10494	0.8777	22.1641	45.5954	40.6847	33.0291	21.6669	36.201	20.3366	21.695	25.8414	18.7618	48.7113	30.2765	21.4591	31.0773	16.3877	25.4157
ENSG00000121067	SPOP	gene	ENSG00000121067.17	1.12345	0.105061	0.8777	4.32922	4.22524	3.51345	4.44039	4.50077	4.42616	3.02674	2.8168	2.98384	2.93551	3.79686	3.12658	4.19121	4.9379	4.15825	3.42588
ENSG00000227232	WASH7P	gene	ENSG00000227232.5	0.882803	0.105124	0.8777	2.41586	1.59217	2.4666	1.55732	1.96863	1.97023	2.1689	1.39931	2.85391	1.21085	1.29692	2.16553	2.58075	1.47727	1.51216	2.0128
ENSG00000047365	ARAP2	gene	ENSG00000047365.11	1.25855	0.105129	0.8777	3.37483	6.18584	4.92763	7.21015	3.37792	4.14538	2.9546	3.60542	4.4807	4.84584	7.22236	3.81955	3.53029	4.78664	5.93593	2.12723
ENSG00000198945	L3MBTL3	gene	ENSG00000198945.7	1.18552	0.10514	0.8777	4.79771	3.95878	3.99919	4.29721	3.28106	2.88887	3.35836	2.20666	3.51746	3.73501	5.04942	2.4504	5.83591	4.59898	3.41646	3.28343
ENSG00000136738	STAM	gene	ENSG00000136738.14	1.1168	0.10518	0.8777	2.86343	2.63248	3.79445	2.27688	2.36036	3.08109	2.31121	1.82022	2.60983	2.23375	3.41063	2.1157	3.06391	3.55224	3.0224	2.22872
ENSG00000105939	ZC3HAV1	gene	ENSG00000105939.12	1.31883	0.10527	0.8777	9.26176	7.8068	7.90479	16.7501	10.1887	10.1628	9.87173	11.9168	10.4682	16.0681	14.5493	5.02103	9.4831	14.8615	12.2717	25.0097
ENSG00000114450	GNB4	gene	ENSG00000114450.9	1.13521	0.105331	0.8777	10.0357	13.4084	7.50197	11.1376	10.512	9.55883	9.84047	8.78029	10.6101	8.30312	10.3757	7.41275	9.67279	11.0587	12.59	9.60845
ENSG00000009954	BAZ1B	gene	ENSG00000009954.10	1.11456	0.10549	0.8777	3.43861	2.84837	4.09275	4.01531	3.53035	3.47585	2.89938	2.08637	2.72369	2.65789	3.34281	2.26827	4.14765	4.12493	3.76148	2.86494
ENSG00000198843	SELENOT	gene	ENSG00000198843.12	0.849205	0.105775	0.8777	13.978	11.4437	10.2135	10.6816	20.8749	13.1469	17.7082	9.26553	13.9306	12.9528	9.903	12.7892	12.0238	12.0407	13.7519	12.7162
ENSG00000100991	TRPC4AP	gene	ENSG00000100991.11	1.10295	0.105918	0.8777	20.5356	24.0374	29.7911	24.93	22.7031	24.5522	25.4061	21.1045	18.3826	17.7907	22.1942	17.7607	22.4826	25.8781	26.2913	20.6916
ENSG00000006831	ADIPOR2	gene	ENSG00000006831.9	0.861361	0.106122	0.8777	14.8871	16.5726	13.6838	21.7161	26.247	16.6525	18.1488	23.49	20.3962	22.973	15.5012	14.0904	21.0144	18.259	15.0526	19.4246
ENSG00000177971	IMP3	gene	ENSG00000177971.8	1.21833	0.106217	0.8777	2.02931	2.74584	2.38325	2.3555	2.33028	2.11458	1.91519	3.2709	2.49975	1.79495	3.07321	2.11135	0.45554	2.46489	1.78456	2.87559
ENSG00000186468	RPS23	gene	ENSG00000186468.12	0.895295	0.106457	0.8777	100.875	88.4812	128.846	101.741	117.174	88.9391	106.765	115.016	98.3144	119.336	100.742	125.1	127.606	81.2069	111.777	110.082
ENSG00000108219	TSPAN14	gene	ENSG00000108219.14	1.35228	0.106481	0.8777	4.20854	3.9066	3.45205	7.38259	2.9886	1.63501	3.07714	1.38444	7.25968	1.37346	3.44395	3.19919	4.41403	4.76106	4.35611	4.1344
ENSG00000163661	PTX3	gene	ENSG00000163661.3	1.34693	0.106506	0.8777	855.098	723.017	782	1082.89	549.772	605.802	591.899	389.297	616.3	759.778	539.525	254.866	749.505	848.996	452.617	638.23
ENSG00000101608	MYL12A	gene	ENSG00000101608.12	1.13159	0.106623	0.8777	89.9344	110.272	83.8366	82.0894	100.703	100.503	78.2272	88.6044	67.5992	88.9672	102.464	96.9729	63.4909	104.058	87.3716	92.217
ENSG00000137500	CCDC90B	gene	ENSG00000137500.9	1.06305	0.106684	0.8777	1.27389	1.71645	1.15423	1.39405	1.44275	1.39815	1.26747	1.35859	1.00487	1.44946	1.42443	1.17205	1.35887	1.65695	1.4334	1.34013
ENSG00000139514	SLC7A1	gene	ENSG00000139514.12	0.754305	0.10699	0.8777	7.10228	6.44205	5.88713	9.85597	12.4311	9.18279	13.7664	14.0309	12.0438	9.7992	7.25267	17.2544	7.67859	5.86392	13.7807	16.699
ENSG00000152207	CYSLTR2	gene	ENSG00000152207.7	1.35544	0.107259	0.8777	9.32924	8.25334	18.1739	12.5785	7.48869	5.41015	4.74551	5.80339	7.44334	11.7209	12.1851	6.34743	15.892	14.8742	12.1786	5.70222
ENSG00000159339	PADI4	gene	ENSG00000159339.13	0.730286	0.107296	0.8777	11.2824	7.82428	15.453	9.62503	18.507	27.2236	16.0437	8.34	14.4691	13.3183	4.76093	14.2395	9.84181	20.405	15.5259	10.3617
ENSG00000183486	MX2	gene	ENSG00000183486.12	1.34461	0.107298	0.8777	8.32265	21.4925	12.0104	20.0018	8.26669	23.8896	8.35141	9.2726	9.80034	10.9346	11.6209	12.2478	10.5681	24.4273	10.2746	14.8616
ENSG00000141664	ZCCHC2	gene	ENSG00000141664.9	1.14369	0.10736	0.8777	1.20976	2.9845	1.21918	2.71494	1.50462	2.0997	1.66272	1.94307	1.38091	1.69876	2.28366	2.2833	1.39134	2.55097	1.67639	1.77489
ENSG00000178035	IMPDH2	gene	ENSG00000178035.11	0.903491	0.107389	0.8777	9.52587	7.19675	11.2117	10.1752	12.6144	8.8562	10.3477	10.285	10.2916	8.89727	10.1065	10.2578	13.0467	8.07539	10.8521	11.7092
ENSG00000089693	MLF2	gene	ENSG00000089693.10	0.928874	0.107681	0.8777	13.0203	12.9807	16.6327	12.7313	15.8062	14.9971	16.0343	14.0531	13.4782	11.5652	11.9737	13.5759	12.6306	14.0868	12.9213	12.0544
ENSG00000151779	NBAS	gene	ENSG00000151779.12	1.08263	0.107757	0.8777	4.04615	3.39053	3.9954	4.6121	3.88328	3.31379	3.54085	3.33256	3.73741	4.0365	4.02656	3.16593	4.25048	4.1166	5.09583	3.65905
ENSG00000172965	MIR4435-2HG	gene	ENSG00000172965.15	0.827417	0.107827	0.8777	1.76671	1.30681	1.48077	1.01624	1.65762	2.54422	2.69758	2.31667	1.90958	1.81973	1.65135	3.63146	0.895947	1.40608	1.57098	2.13495
ENSG00000170385	SLC30A1	gene	ENSG00000170385.9	1.22571	0.107864	0.8777	6.29172	8.02483	4.70619	5.36938	8.09394	5.15904	4.86917	3.6427	3.6838	3.56338	4.85321	2.76017	3.66847	5.40787	5.64732	4.35588
ENSG00000172548	NIPAL4	gene	ENSG00000172548.14	1.80382	0.107883	0.8777	26.0413	18.0589	18.0856	17.6928	4.12823	20.3871	17.6485	10.2279	5.10944	3.87307	27.6948	22.8974	22.5514	26.1134	5.07224	43.3822
ENSG00000111639	MRPL51	gene	ENSG00000111639.7	0.824945	0.108157	0.8777	5.83349	6.97808	6.84214	4.26529	12.4044	6.33649	8.55886	5.89078	4.6407	7.9689	5.31014	8.56972	6.40749	6.07879	5.79608	7.00952
ENSG00000182199	SHMT2	gene	ENSG00000182199.10	0.865738	0.108317	0.8777	2.69409	2.09346	4.38712	3.56702	4.25358	3.45398	4.95665	2.67071	4.46739	3.63206	2.86972	3.33905	4.60217	3.17905	5.05594	4.26253
ENSG00000248208	WDR45P1	gene	ENSG00000248208.1	0.80695	0.108362	0.8777	7.57005	6.15033	7.85281	4.04878	5.36324	5.56774	9.03247	5.96885	6.65941	4.80108	3.42189	11.2838	6.70964	4.23532	5.3774	6.51905
ENSG00000197102	DYNC1H1	gene	ENSG00000197102.11	1.08375	0.108429	0.8777	8.55061	7.70563	9.4184	9.6322	7.41221	7.96837	9.22487	8.5032	9.32418	7.73101	9.28357	6.92226	8.67364	8.14201	9.56632	10.1674
ENSG00000166920	C15orf48	gene	ENSG00000166920.12	1.46402	0.108486	0.8777	104.773	146.676	65.8739	83.3058	86.3896	69.1999	68.0745	57.7574	75.7731	96.0681	104.279	160.922	37.8992	53.0606	97.0218	272.579
ENSG00000068784	SRBD1	gene	ENSG00000068784.12	1.16183	0.108579	0.8777	1.99605	2.44052	2.00554	2.90325	2.17382	1.71488	1.23843	1.48955	2.1862	2.10647	2.2785	2.18285	3.17638	3.17416	3.19985	2.26435
ENSG00000112851	ERBIN	gene	ENSG00000112851.14	1.12962	0.108642	0.8777	13.6918	11.785	8.96647	13.3047	10.5904	13.4689	9.79007	9.0328	11.1812	12.9405	14.216	10.4892	12.0722	12.2601	14.9688	11.8835
ENSG00000102893	PHKB	gene	ENSG00000102893.15	1.08733	0.108683	0.8777	6.22668	6.69166	5.39388	5.6176	6.22944	5.77993	6.04077	5.08596	4.43119	5.3414	5.79919	5.6893	6.41696	7.03807	6.71914	6.36378
ENSG00000120709	FAM53C	gene	ENSG00000120709.10	1.48686	0.108767	0.8777	9.17881	9.49466	14.0792	15.0227	1.88851	13.7209	8.64684	8.19065	9.08777	9.91013	11.7569	4.16999	15.2977	16.7984	7.49527	12.5766
ENSG00000164674	SYTL3	gene	ENSG00000164674.15	0.88036	0.10887	0.8777	3.71423	3.54564	5.29057	4.79653	5.51932	5.49349	4.87055	5.18162	4.23875	5.39114	3.2971	3.51986	5.11408	5.63506	4.81495	3.66961
ENSG00000266967	AARSD1	gene	ENSG00000266967.6	0.926493	0.108961	0.8777	1.1665	1.36078	2.01935	1.30254	1.68214	1.51443	1.61337	1.41434	1.36763	1.07001	1.38596	1.50835	1.8219	0.893515	1.54432	1.55563
ENSG00000158473	CD1D	gene	ENSG00000158473.6	1.23397	0.108994	0.8777	14.1258	13.6203	28.2596	15.3024	12.3676	16.2101	11.5439	11.2805	11.6738	6.49756	12.4419	14.1307	11.2535	23.779	12.715	10.8247
ENSG00000116754	SRSF11	gene	ENSG00000116754.13	1.14523	0.108998	0.8777	17.3395	13.6304	10.368	12.751	12.4649	9.31224	12.5413	11.4478	10.8728	10.1929	15.3961	11.1543	10.4249	9.9584	13.8079	10.3222
ENSG00000101017	CD40	gene	ENSG00000101017.13	1.40303	0.109205	0.8777	9.07512	9.84411	4.30044	11.9566	7.64436	2.64854	8.19185	4.41273	6.00807	4.18175	4.59885	1.90155	5.50392	6.50066	8.01083	4.79885
ENSG00000239884	RN7SL608P	gene	ENSG00000239884.3	0.881254	0.109293	0.8777	4.53486	5.84484	6.17354	5.19396	6.89471	7.79672	5.38276	8.09396	5.764	8.15843	6.63998	7.82103	4.7265	6.18808	5.62435	5.29937
ENSG00000159199	ATP5MC1	gene	ENSG00000159199.13	0.913139	0.109536	0.8777	5.05369	4.23826	5.24531	5.3392	6.0355	5.32225	4.49147	6.22857	4.23955	4.78481	4.68965	5.42262	6.56663	4.13919	5.6375	5.22543
ENSG00000184060	ADAP2	gene	ENSG00000184060.10	1.18377	0.109728	0.8777	12.1667	20.5028	19.8667	12.8307	13.2477	12.8811	10.7375	10.7984	9.71301	12.0918	17.4702	14.4604	13.0415	13.8166	12.8909	10.2498
ENSG00000071246	VASH1	gene	ENSG00000071246.10	0.646172	0.109785	0.8777	9.97799	9.2816	17.8609	9.24847	15.2038	19.603	14.4851	21.458	22.2801	5.53137	23.7526	19.9806	15.4515	2.49742	9.75227	13.9577
ENSG00000143398	PIP5K1A	gene	ENSG00000143398.19	1.15416	0.109791	0.8777	4.07057	4.00246	4.10195	6.11457	3.75428	6.18219	3.62259	4.03269	3.87496	3.91943	6.41553	3.18753	4.71788	4.72766	4.48684	5.21342
ENSG00000064490	RFXANK	gene	ENSG00000064490.13	0.864898	0.109801	0.8777	2.55022	3.56372	3.91495	1.7294	4.38757	4.06511	3.78311	3.46785	2.93912	1.92491	2.53146	2.42298	4.0144	2.79148	3.79884	2.95067
ENSG00000206228	HNRNPA1P4	gene	ENSG00000206228.4	1.14988	0.110047	0.8777	2.43184	2.59139	2.93484	3.34501	1.98502	1.88074	2.80154	1.85261	2.18961	2.8839	3.47051	3.43004	2.93961	2.5469	4.1255	2.7921
ENSG00000129515	SNX6	gene	ENSG00000129515.18	1.10051	0.110116	0.8777	8.51459	10.1582	7.31563	9.18155	9.9628	8.00557	9.18841	8.52654	7.72904	7.72761	8.87224	7.46845	9.02241	11.3977	8.97108	10.2784
ENSG00000151500	THYN1	gene	ENSG00000151500.14	1.11822	0.11018	0.8777	3.75962	3.18059	3.95885	3.87599	3.41853	3.51872	3.5651	3.89613	2.74074	3.58307	4.62472	2.83193	3.48958	5.34044	3.37928	3.14546
ENSG00000271614	ATP2B1-AS1	gene	ENSG00000271614.1	1.28295	0.110365	0.8777	49.2858	83.5991	68.6149	56.4173	39.2229	60.251	59.9171	47.8441	48.5587	29.609	77.9998	78.4268	35.2339	44.4116	50.4923	70.5269
ENSG00000240303	ACAD11	gene	ENSG00000240303.7	0.874607	0.110554	0.8777	1.3999	0.844534	1.0499	1.31708	1.80026	1.19818	1.76736	1.44609	2.19829	2.00839	1.58001	1.91458	2.02451	1.84705	2.08227	1.6239
ENSG00000108443	RPS6KB1	gene	ENSG00000108443.13	1.19638	0.11056	0.8777	2.23759	2.18568	1.76837	2.33556	1.36825	2.84446	1.1481	1.33528	1.07835	1.421	1.60996	1.99203	1.60685	2.91027	2.9971	1.20591
ENSG00000143537	ADAM15	gene	ENSG00000143537.13	0.861215	0.110685	0.8777	7.47725	6.56275	10.0822	6.68802	9.33259	10.1763	11.9225	10.2423	8.61036	4.76233	7.79141	6.3954	9.05911	6.58122	8.24601	8.32158
ENSG00000177728	TMEM94	gene	ENSG00000177728.16	0.938632	0.11074	0.8777	1.54768	1.48699	2.38135	1.48464	1.95357	2.09072	1.89218	1.59876	1.99339	1.22351	1.6537	1.46393	2.16006	1.55188	1.83342	1.81945
ENSG00000182247	UBE2E2	gene	ENSG00000182247.9	1.13882	0.110958	0.8777	2.88895	2.93333	3.1864	4.08669	2.97612	2.41821	2.86295	3.17594	2.69963	2.82233	5.18351	2.64113	3.36267	3.13133	3.97761	2.44982
ENSG00000213047	DENND1B	gene	ENSG00000213047.12	1.09256	0.11107	0.8777	1.77435	2.37907	1.39134	1.81638	2.09417	1.66849	1.62179	1.70018	1.94998	1.64492	1.75475	1.41091	1.36702	1.8497	2.31454	1.96523
ENSG00000139350	NEDD1	gene	ENSG00000139350.11	1.18554	0.111299	0.8777	1.65636	1.97594	1.6059	3.7644	2.24535	1.27458	2.03429	1.64831	1.96522	1.88717	2.37102	1.59031	2.87156	2.92809	2.57628	3.05661
ENSG00000100393	EP300	gene	ENSG00000100393.12	1.10916	0.111397	0.8777	20.5243	24.5294	32.5206	22.7767	23.3773	27.827	21.2756	20.0697	20.8735	16.8337	28.2532	23.2731	24.7536	27.8846	29.361	21.6155
ENSG00000163755	HPS3	gene	ENSG00000163755.8	1.1461	0.111565	0.8777	3.52079	3.55361	4.0337	4.05165	2.6856	2.51617	3.29806	3.26923	2.76756	3.78518	3.01093	3.24826	4.5969	5.078	5.26194	3.30459
ENSG00000128383	APOBEC3A	gene	ENSG00000128383.12	2.17682	0.111632	0.8777	10.2854	52.586	20.7087	49.5611	8.15934	14.2113	21.9026	11.594	0.168424	12.9221	26.8047	43.884	14.2781	39.8456	8.482	15.2047
ENSG00000259687	LINC01220	gene	ENSG00000259687.1	1.52254	0.111648	0.8777	7.52629	8.5042	14.2573	2.65096	3.04708	9.62559	4.18109	4.33596	1.07308	1.47804	5.81615	1.91185	4.18574	2.27759	6.20562	6.41671
ENSG00000136830	FAM129B	gene	ENSG00000136830.11	0.761084	0.112223	0.8777	20.1959	20.1498	15.6511	19.5807	27.2599	28.6817	42.5278	38.2694	31.771	13.1185	19.1078	30.2584	17.2889	17.1944	29.413	27.2994
ENSG00000136051	WASHC4	gene	ENSG00000136051.14	1.16566	0.112232	0.8777	16.9887	17.9123	12.3044	20.0794	20.2408	17.1097	11.6955	18.2287	12.5402	16.4441	21.0049	13.8517	16.4833	19.1391	21.715	17.1341
ENSG00000214753	HNRNPUL2	gene	ENSG00000214753.2	1.10438	0.112349	0.8777	12.9153	11.9956	13.0822	12.9065	14.877	11.8804	12.155	9.9046	11.6399	10.4181	13.7695	9.68394	14.844	15.6331	16.8178	12.1532
ENSG00000113161	HMGCR	gene	ENSG00000113161.15	0.83706	0.112383	0.8777	13.2157	16.7307	18.5587	24.7664	30.1831	14.7139	26.1732	20.4868	18.156	23.201	16.1054	21.9706	23.5933	19.9511	22.7754	17.789
ENSG00000117479	SLC19A2	gene	ENSG00000117479.13	0.774402	0.112582	0.8777	3.28782	1.47754	3.99211	5.10208	6.5631	4.26534	4.50656	4.19312	2.63563	5.15894	5.62075	4.73242	5.40041	4.31094	4.12607	1.7298
ENSG00000274215		gene	ENSG00000274215.1	1.17092	0.112655	0.8777	11.0335	13.9975	12.6981	12.8996	11.6893	10.5441	10.9417	9.13681	15.0969	7.01785	9.54679	7.54169	10.0454	13.6375	10.7857	12.9633
ENSG00000152422	XRCC4	gene	ENSG00000152422.15	1.09532	0.112698	0.8777	5.38732	6.00361	3.7131	6.52597	4.51059	5.49456	4.83035	5.72319	5.19158	5.10648	5.43065	4.89564	5.3871	5.68899	6.39001	5.92111
ENSG00000101294	HM13	gene	ENSG00000101294.16	1.09975	0.112822	0.8777	5.19699	5.79244	6.94059	5.09323	5.65956	5.28242	5.33632	6.08966	4.19608	4.66788	6.71573	4.55556	5.87629	5.74033	5.19585	6.40021
ENSG00000106392	C1GALT1	gene	ENSG00000106392.10	1.17337	0.11286	0.8777	2.50413	3.68902	1.78871	2.5511	3.30254	2.98433	1.98795	2.24196	2.13073	1.56696	3.44057	2.05066	1.63114	3.33173	2.43554	2.15135
ENSG00000126746	ZNF384	gene	ENSG00000126746.17	1.1164	0.112869	0.8777	3.23479	2.94508	3.58591	3.13261	3.52733	2.38841	3.10969	2.47004	2.73231	3.17668	2.88849	2.87234	1.68174	3.22702	3.28312	2.84842
ENSG00000119535	CSF3R	gene	ENSG00000119535.17	0.854318	0.112872	0.8777	56.0585	71.9716	95.5336	55.3373	76.0567	94.1411	79.1597	76.3506	78.023	58.4136	43.1995	63.3408	63.2135	71.3481	67.0227	66.9437
ENSG00000135387	CAPRIN1	gene	ENSG00000135387.20	1.10567	0.112918	0.8777	11.6612	12.0159	11.2625	12.5152	12.8242	11.6744	10.729	10.1188	10.5469	10.2962	12.4717	9.37772	13.6174	15.4217	15.3263	10.8254
ENSG00000254635	WAC-AS1	gene	ENSG00000254635.5	1.13292	0.112931	0.8777	5.83739	7.02772	7.93546	4.73642	5.19473	5.44988	4.63695	4.06588	4.69602	4.48647	5.58416	6.50364	5.70815	6.39906	8.57388	4.21085
ENSG00000116525	TRIM62	gene	ENSG00000116525.13	1.15457	0.113015	0.8777	1.48976	1.60552	2.90358	1.73124	1.43767	2.3366	1.51573	1.17274	1.10714	1.05404	2.04123	0.813459	1.65098	2.07843	1.47886	1.34399
ENSG00000155850	SLC26A2	gene	ENSG00000155850.7	0.764019	0.113178	0.8777	13.6138	17.3001	7.99921	11.2752	14.7151	13.2151	18.9198	27.5683	12.8539	22.6004	12.4184	22.7613	10.9378	7.56398	21.3115	11.5665
ENSG00000115539	PDCL3	gene	ENSG00000115539.13	1.09068	0.11345	0.8777	4.77097	5.29557	5.59335	4.52018	4.66551	4.42879	4.46233	4.37722	3.68641	4.46685	6.22685	4.55801	5.76823	4.4158	4.84368	5.13771
ENSG00000124160	NCOA5	gene	ENSG00000124160.11	0.870208	0.113455	0.8777	12.9802	8.12619	9.4633	8.70782	11.7669	7.72431	11.3618	10.078	8.57309	10.4908	7.18389	9.14973	13.3256	7.31217	11.4949	8.60831
ENSG00000103549	RNF40	gene	ENSG00000103549.21	0.839531	0.113733	0.8777	5.57088	5.55051	6.08415	5.52838	6.5663	7.32167	7.28107	6.0074	6.41775	2.80963	2.97568	4.35391	6.44645	5.30312	7.81877	3.19812
ENSG00000089597	GANAB	gene	ENSG00000089597.16	1.05452	0.113744	0.8777	30.0505	29.9492	34.8735	25.9734	31.0303	27.5279	28.6302	28.6181	27.1212	22.5775	27.104	26.1475	29.7737	31.179	31.1376	30.4272
ENSG00000167995	BEST1	gene	ENSG00000167995.15	1.09111	0.113783	0.8777	1.26025	1.43135	2.01855	1.5525	1.292	1.10236	1.16331	1.21507	1.0564	1.34189	1.21658	1.12009	1.14832	1.32539	1.91224	0.90463
ENSG00000091157	WDR7	gene	ENSG00000091157.13	1.0771	0.113897	0.8777	1.90716	1.44424	1.58699	1.7098	1.87307	1.38279	1.62828	1.46911	1.76544	1.44677	1.63834	1.34038	1.72499	1.90419	2.38241	2.03432
ENSG00000266173	STRADA	gene	ENSG00000266173.6	0.941659	0.113979	0.8777	1.30195	1.12488	1.29166	1.35672	1.56678	1.46258	1.33662	1.63632	1.06182	1.16407	1.26667	1.42629	1.67832	1.34196	1.23587	1.41199
ENSG00000188636	RTL6	gene	ENSG00000188636.3	0.799919	0.114004	0.8777	3.00441	2.70407	2.55983	2.38203	4.47551	3.19843	6.59498	3.92598	3.11354	1.95897	4.99056	3.90281	4.36223	1.77321	4.72155	2.73736
ENSG00000219747		gene	ENSG00000219747.1	0.849923	0.114062	0.8777	3.61483	2.34807	3.52375	2.00731	3.02895	3.88321	4.06792	3.3893	2.15479	2.80781	3.38932	3.22853	3.07773	1.46753	2.40679	2.73932
ENSG00000164463	CREBRF	gene	ENSG00000164463.12	1.18871	0.11432	0.8777	6.68771	6.6631	6.00031	6.82052	6.86692	6.50663	4.33602	3.10606	5.0774	4.4093	8.76396	4.55813	6.97756	6.30871	5.23387	4.95866
ENSG00000177989	ODF3B	gene	ENSG00000177989.13	1.31265	0.114619	0.8777	4.92538	18.797	5.15662	7.41728	4.18695	8.01958	6.5639	4.72226	4.4657	4.17205	5.95598	4.75064	4.56824	6.62244	5.05063	4.86574
ENSG00000134371	CDC73	gene	ENSG00000134371.11	1.11042	0.114624	0.8777	8.41372	10.2074	8.39535	10.3086	8.26398	8.36356	8.28198	8.20492	9.60692	8.49349	10.4643	6.90653	8.70341	6.66001	10.4428	10.1167
ENSG00000166685	COG1	gene	ENSG00000166685.11	1.09392	0.115172	0.8777	1.90371	1.6706	2.55689	1.57028	1.99396	1.95788	1.58851	1.17879	1.12808	1.5374	2.07319	1.50174	1.85321	2.0367	1.77394	1.64617
ENSG00000276216		gene	ENSG00000276216.1	1.53557	0.115515	0.8777	19.3932	16.5288	11.8199	8.33745	1.43277	5.79085	3.53278	9.27831	6.77751	7.88558	8.02887	13.5661	6.94708	5.9137	7.30328	5.59264
ENSG00000123983	ACSL3	gene	ENSG00000123983.13	0.881678	0.115606	0.8777	7.26542	6.71152	4.23953	9.2523	9.06623	9.02726	8.87133	8.36196	9.15223	8.90846	7.95708	6.86375	7.23542	6.02338	7.13502	8.61582
ENSG00000157933	SKI	gene	ENSG00000157933.9	0.731599	0.115667	0.8777	6.98302	6.58867	4.10922	3.62747	9.73167	8.47241	6.44368	12.3405	10.4327	6.29143	7.83759	18.0704	4.09907	4.48018	8.9976	7.42589
ENSG00000127125	PPCS	gene	ENSG00000127125.8	1.14138	0.115824	0.8777	4.22183	4.13659	5.3413	4.70688	4.09076	3.90078	3.05191	4.18368	3.72193	4.1093	4.91585	4.41708	4.17859	6.52893	5.91761	2.96171
ENSG00000065548	ZC3H15	gene	ENSG00000065548.17	0.877218	0.116038	0.8777	20.4034	14.9754	21.9609	20.0679	24.817	23.2643	21.5761	23.1306	20.6492	22.8714	23.8961	31.603	28.1978	22.0044	28.7641	24.9463
ENSG00000137414	FAM8A1	gene	ENSG00000137414.5	1.21714	0.11619	0.8777	4.21719	8.76554	2.92611	6.12536	5.57641	6.71403	5.04276	4.10138	4.44942	4.06179	5.74941	3.67615	4.24708	8.50563	5.28615	5.44175
ENSG00000256060	TRAPPC2B	gene	ENSG00000256060.2	1.21895	0.116304	0.8777	2.72189	1.78325	4.45725	1.78303	1.2852	1.41398	3.29561	1.39778	1.37163	1.0071	0.98513	1.03673	1.25372	2.16164	2.26362	2.01086
ENSG00000159216	RUNX1	gene	ENSG00000159216.18	0.788489	0.116313	0.8777	6.64554	6.27079	3.43797	4.8493	6.14462	5.73967	8.53379	10.7991	12.6489	11.7088	6.17506	11.4137	4.18328	6.03693	9.23176	6.46565
ENSG00000229638	RPL4P4	gene	ENSG00000229638.1	0.887633	0.116317	0.8777	56.9319	41.53	78.2473	45.9133	60.9066	49.9098	66.283	68.8773	54.6298	49.6543	53.2626	57.3213	63.5547	44.5013	57.2714	63.18
ENSG00000115966	ATF2	gene	ENSG00000115966.16	1.10225	0.116377	0.8777	5.22475	4.92911	3.89953	6.22034	5.46197	4.59807	4.27107	3.96718	5.01976	5.05254	5.05579	3.79615	5.22544	5.61095	5.41672	5.29727
ENSG00000215251	FASTKD5	gene	ENSG00000215251.3	0.90438	0.116516	0.8777	9.94262	8.10539	8.52267	8.50662	11.0121	8.94325	10.6886	11.079	8.04694	11.4754	10.5001	10.2764	12.1411	9.25591	11.2038	9.14417
ENSG00000072501	SMC1A	gene	ENSG00000072501.17	1.12083	0.116603	0.8777	9.55616	9.9234	10.2411	7.46572	8.62772	7.31172	9.46156	7.98524	7.25632	8.89106	9.49322	6.23932	9.099	10.6044	10.4184	7.11953
ENSG00000105341	DMAC2	gene	ENSG00000105341.18	0.904923	0.116664	0.8777	1.42398	1.25201	2.54736	1.37237	1.96203	2.10762	2.53215	1.87666	1.68963	1.20192	1.43622	1.86892	1.51062	1.51645	2.03242	1.88386
ENSG00000013374	NUB1	gene	ENSG00000013374.16	1.25579	0.116731	0.8777	4.1468	7.14744	5.47998	7.94421	5.92971	5.28401	3.1096	4.17786	3.23763	4.38388	5.74771	2.70254	6.98438	7.39911	6.05335	3.4416
ENSG00000133812	SBF2	gene	ENSG00000133812.15	1.1003	0.116812	0.8777	5.54957	7.46006	7.0159	8.08967	5.86202	6.40769	5.49684	5.63547	5.90022	5.94978	7.13712	6.92535	7.78666	7.68277	7.52869	5.87614
ENSG00000196323	ZBTB44	gene	ENSG00000196323.12	1.06014	0.116841	0.8777	1.77888	1.6618	1.82804	1.76857	1.62966	1.57045	1.82781	1.45489	1.84083	1.73983	1.60821	1.52895	1.50702	1.89803	2.36772	1.68864
ENSG00000139218	SCAF11	gene	ENSG00000139218.17	1.11822	0.116869	0.8777	5.62084	6.22053	4.31169	6.84601	6.1402	5.24374	5.71118	4.27773	5.27625	4.16486	5.74478	4.17168	5.25161	6.09195	6.39954	4.93912
ENSG00000254413	CHKB-CPT1B	gene	ENSG00000254413.8	1.18273	0.117052	0.8777	3.28016	3.66475	3.92073	2.01035	3.42918	2.63918	2.36982	2.90481	2.31275	1.84087	2.94348	3.52926	3.8863	4.33142	5.08367	5.22718
ENSG00000125826	RBCK1	gene	ENSG00000125826.20	1.15068	0.117261	0.8777	5.50259	10.6854	7.04496	7.41546	6.30633	7.72341	6.37551	5.90279	5.8114	4.94995	6.60015	5.16189	5.82532	7.8771	5.88785	5.74268
ENSG00000153936	HS2ST1	gene	ENSG00000153936.16	1.08518	0.117347	0.8777	2.68744	1.86012	2.16872	1.79061	2.19362	1.9114	2.06562	2.12244	1.96945	1.89586	2.35423	1.45849	2.21737	2.18151	2.73197	2.50194
ENSG00000132792	CTNNBL1	gene	ENSG00000132792.18	1.07378	0.117395	0.8777	9.50049	9.5745	10.7682	10.5098	9.69286	9.56344	8.87485	8.00941	7.63686	9.64452	9.94408	8.14094	11.0185	9.0831	10.6006	9.50233
ENSG00000235859		gene	ENSG00000235859.5	1.16585	0.117434	0.8777	7.17296	7.2994	10.601	8.26863	6.18443	5.8426	5.65545	5.07299	4.8287	6.11797	8.66981	8.42973	6.6185	7.09881	5.99597	4.90446
ENSG00000061987	MON2	gene	ENSG00000061987.15	1.08002	0.117486	0.8777	5.1222	4.81489	3.65927	5.58356	4.97031	4.62817	4.10206	4.3608	4.97557	4.62082	5.09895	4.60256	4.90861	5.371	5.61191	5.2981
ENSG00000174028	FAM3C2	gene	ENSG00000174028.6	1.15598	0.117802	0.8777	2.88552	2.90673	1.77916	1.75419	1.54133	1.97455	2.20363	1.97982	2.20227	2.93369	1.74905	1.49035	2.05913	2.23602	3.13166	3.34179
ENSG00000147894	C9orf72	gene	ENSG00000147894.15	1.1449	0.117898	0.8777	52.6933	57.9763	49.4678	61.1037	47.8665	36.7586	50.8952	51.1448	47.41	71.3039	53.4404	42.266	49.215	64.812	59.8148	41.7552
ENSG00000143110	C1orf162	gene	ENSG00000143110.11	1.16549	0.117987	0.8777	32.068	40.3444	38.0379	30.6396	36.66	37.7005	23.1648	28.78	25.034	32.009	34.7531	35.7296	26.5639	46.5256	38.9731	27.4135
ENSG00000120910	PPP3CC	gene	ENSG00000120910.14	1.10563	0.118026	0.8777	3.84164	3.22732	4.6864	5.44052	3.61232	3.7993	3.4987	3.6949	3.74884	4.75217	4.20927	3.29658	4.19096	5.02851	4.05646	4.25911
ENSG00000095380	NANS	gene	ENSG00000095380.10	0.865599	0.118112	0.8777	4.59473	5.22562	4.88545	7.9101	5.8389	6.32026	7.14382	8.99671	7.25222	6.96681	5.81958	5.90116	8.09602	5.56546	4.2926	8.62592
ENSG00000164024	METAP1	gene	ENSG00000164024.11	0.883195	0.118191	0.8777	4.69728	4.40363	5.28241	6.02434	6.09309	4.89295	5.62606	5.59283	5.1393	5.7216	6.14859	6.69147	6.92571	3.38505	6.73313	5.00991
ENSG00000175061	LRRC75A-AS1	gene	ENSG00000175061.17	0.908213	0.118374	0.8777	20.9747	17.2042	26.1585	17.3714	21.862	19.2607	23.5633	20.2356	21.5096	19.5991	18.8902	26.7253	21.3048	19.2231	18.7599	23.3398
ENSG00000166224	SGPL1	gene	ENSG00000166224.16	0.81064	0.118602	0.8777	12.6777	8.82691	7.82653	8.3995	14.6891	8.6906	13.7868	15.4604	11.3702	14.1147	10.3713	9.57481	9.94991	7.25526	16.6578	7.49652
ENSG00000090924	PLEKHG2	gene	ENSG00000090924.14	0.726252	0.118663	0.8777	3.23908	6.5428	7.96616	3.29606	9.14908	9.29187	5.82909	6.13899	1.96561	2.66063	2.05912	5.53776	4.23649	2.59018	4.41229	2.79893
ENSG00000167526	RPL13	gene	ENSG00000167526.13	0.872874	0.118814	0.8777	49.4424	50.273	82.5325	51.5006	55.3473	57.7226	75.925	73.6598	64.9282	45.5263	58.3969	60.6938	61.1827	46.6013	49.6283	58.0418
ENSG00000253276	CCDC71L	gene	ENSG00000253276.2	0.786646	0.118927	0.8777	3.93789	2.90505	3.46174	4.11013	3.75806	7.44523	5.30336	4.46005	4.79107	4.40173	4.01852	6.21872	3.54048	3.32211	1.10592	6.36256
ENSG00000255197		gene	ENSG00000255197.5	1.11124	0.118928	0.8777	60.3368	66.1817	77.8124	68.0164	59.6106	62.0568	58.2401	56.9716	60.9786	51.5664	77.6645	54.3784	54.7103	46.1077	64.4731	61.7566
ENSG00000107164	FUBP3	gene	ENSG00000107164.15	1.04935	0.119115	0.8777	3.86915	3.53215	3.82465	3.31823	3.43874	3.23806	3.6131	2.85468	3.29033	2.46906	3.21145	2.86738	3.6614	3.41239	3.78302	3.03484
ENSG00000171988	JMJD1C	gene	ENSG00000171988.18	0.868906	0.119145	0.8777	70.0596	63.7688	58.6433	78.9071	75.1081	97.0608	78.9435	82.8812	90.6327	77.3732	78.1845	123.434	85.5335	81.1124	91.7536	91.0671
ENSG00000123562	MORF4L2	gene	ENSG00000123562.16	0.922876	0.119209	0.8777	25.3459	25.1165	20.8568	26.6889	28.6492	25.0464	24.5939	26.1748	22.0291	28.6214	22.8409	29.4967	29.4923	23.7522	22.5155	27.2944
ENSG00000108854	SMURF2	gene	ENSG00000108854.15	0.896763	0.119221	0.8777	2.93765	1.81849	3.01815	3.5015	3.30571	2.7862	2.72495	3.45916	3.55481	3.87051	2.95123	3.71759	3.60994	3.3272	3.31734	2.91195
ENSG00000119392	GLE1	gene	ENSG00000119392.14	1.12439	0.119262	0.8777	5.54732	6.26974	6.5601	6.45873	5.97126	6.91807	5.93331	4.42267	4.83886	5.23023	6.22214	4.57146	7.36401	8.55579	7.64681	5.75452
ENSG00000105851	PIK3CG	gene	ENSG00000105851.10	1.17174	0.119263	0.8777	4.49176	5.63792	10.8546	7.52028	4.40325	6.58968	4.45099	4.2637	5.00253	4.57846	7.20357	5.54014	6.19154	6.29293	6.81914	4.3582
ENSG00000197586	ENTPD6	gene	ENSG00000197586.12	0.896659	0.11947	0.8777	4.88476	5.34957	5.86688	4.5275	5.69324	6.8307	7.03044	6.41718	5.2958	3.85604	4.82762	4.61653	5.73797	4.92355	4.5697	5.47729
ENSG00000179918	SEPHS2	gene	ENSG00000179918.18	1.20186	0.119528	0.8777	4.74857	3.73884	3.92554	3.99615	3.78772	4.2193	2.98346	2.03769	2.90902	4.08428	3.67005	1.87495	3.7288	5.2008	2.28615	4.11317
ENSG00000106105	GARS	gene	ENSG00000106105.13	0.887257	0.1197	0.8777	9.36907	8.37226	7.47236	14.0392	11.2188	11.3643	12.4089	11.7526	12.7215	14.7281	11.5958	11.7253	13.1686	11.901	11.7098	11.4473
ENSG00000198231	DDX42	gene	ENSG00000198231.12	1.09945	0.120033	0.8777	3.92095	3.31826	5.13431	4.54358	4.07269	2.8948	3.49267	3.47117	2.71052	3.31021	3.55912	3.52066	3.8095	4.35022	4.8628	2.77825
ENSG00000130165	ELOF1	gene	ENSG00000130165.10	0.881295	0.120249	0.8777	3.45749	2.89887	3.0037	1.97566	3.07915	3.01054	4.02564	3.24753	2.80952	2.00296	2.35951	2.79097	2.45923	1.84947	2.3182	2.40438
ENSG00000243749	TMEM35B	gene	ENSG00000243749.1	1.11495	0.120394	0.8777	13.0582	15.2937	11.6103	9.03626	12.7146	11.9665	9.83119	10.0273	9.71515	11.2407	12.8429	12.9776	9.8692	12.248	12.0368	12.7536
ENSG00000243650	RN7SL834P	gene	ENSG00000243650.3	1.32835	0.120621	0.8777	1.02705	3.39096	5.58189	2.24764	1.67369	1.18599	1.79438	2.22534	1.16913	1.14983	2.5629	4.03538	0.901407	2.91758	2.7969	1.7779
ENSG00000134882	UBAC2	gene	ENSG00000134882.15	0.805664	0.120841	0.8777	14.6556	12.6383	10.4686	24.0856	16.1344	18.4898	28.9994	28.7793	22.5077	24.1223	14.7396	17.8106	23.1871	17.8898	21.0248	25.9809
ENSG00000254893		gene	ENSG00000254893.6	0.868436	0.120887	0.8777	28.2686	27.1405	24.1549	39.3976	41.1595	39.3593	36.7083	37.4072	31.2133	48.6549	42.8102	33.9542	35.4895	34.9915	36.0368	26.1821
ENSG00000230291		gene	ENSG00000230291.5	0.851828	0.121035	0.8777	5.71376	7.39485	13.4537	6.49061	7.67929	10.4413	11.0815	8.97477	9.4509	7.30199	8.45678	10.8085	9.12947	6.24096	9.17427	9.96886
ENSG00000136504	KAT7	gene	ENSG00000136504.11	1.11116	0.121061	0.8777	1.60927	1.61495	2.69135	2.12527	2.10625	1.87672	1.58854	1.10248	1.21697	1.43398	2.14445	1.89877	1.77526	2.45333	2.01269	1.43935
ENSG00000157593	SLC35B2	gene	ENSG00000157593.18	0.836076	0.121063	0.8777	9.03588	9.87334	8.49359	5.4609	8.34712	9.67311	10.3244	9.32851	10.922	11.8836	9.93555	6.92114	8.75866	4.73942	8.70585	6.57794
ENSG00000166200	COPS2	gene	ENSG00000166200.14	1.09534	0.121082	0.8777	5.90419	6.40167	5.98104	7.48479	6.25595	6.02376	6.0171	5.55859	5.69275	6.32403	7.63983	7.1217	7.14136	8.13217	8.28513	6.23989
ENSG00000117543	DPH5	gene	ENSG00000117543.20	0.893346	0.12109	0.8777	1.67325	0.877543	2.40175	1.37989	1.97071	1.3375	1.77315	1.61671	1.62033	1.76123	1.32961	2.53672	1.95765	1.41642	2.0833	1.99292
ENSG00000170776	AKAP13	gene	ENSG00000170776.21	0.899067	0.121126	0.8777	17.0038	15.6918	15.7393	16.0746	17.5509	20.186	13.5894	16.1984	15.8331	17.2806	13.5971	16.8475	23.11	18.8434	15.9223	14.0302
ENSG00000230202		gene	ENSG00000230202.1	0.904523	0.121152	0.8777	286.692	246.083	356.309	231.031	285.431	260.841	300.633	312.607	262.612	295.631	286.605	358.984	316.601	253.221	255.092	292.678
ENSG00000124151	NCOA3	gene	ENSG00000124151.18	1.1344	0.121183	0.8777	13.9976	16.7961	16.7042	18.4461	19.2655	14.7847	13.035	13.8839	13.6577	14.7279	22.6773	15.6246	20.1428	19.8342	19.9113	16.2774
ENSG00000103994	ZNF106	gene	ENSG00000103994.16	1.17112	0.121415	0.8777	7.80231	9.15957	10.0559	11.1757	10.2733	10.2112	7.06286	6.81915	9.21041	6.4731	10.1087	5.63171	11.5258	13.121	12.1635	8.58386
ENSG00000066654	THUMPD1	gene	ENSG00000066654.13	1.1087	0.12155	0.8777	3.3763	3.10376	3.21005	3.39625	4.08622	3.09668	2.93873	2.55574	2.25268	2.60972	4.29277	2.76933	3.59476	3.85282	3.81347	2.83762
ENSG00000100220	RTCB	gene	ENSG00000100220.11	1.14943	0.121638	0.8777	9.4383	18.2019	13.5814	15.2124	12.0993	12.8706	11.5424	9.71195	9.97256	10.9898	12.1403	10.8217	12.4785	15.5802	12.0375	10.3703
ENSG00000143669	LYST	gene	ENSG00000143669.13	1.11902	0.121684	0.8777	19.8725	20.6719	22.7231	24.7885	23.2906	18.8502	15.849	18.2831	23.4259	18.0391	27.6355	17.6689	23.2245	19.0718	25.176	21.2414
ENSG00000144468	RHBDD1	gene	ENSG00000144468.16	1.08718	0.121727	0.8777	2.83774	1.95481	2.74247	2.80952	2.8833	2.31046	1.76121	1.99134	2.46552	2.30821	2.54954	2.22807	2.28524	2.99903	3.07971	2.16461
ENSG00000188404	SELL	gene	ENSG00000188404.8	1.37473	0.121765	0.8777	204.027	344.428	248.037	234.481	258.292	185.566	126.114	226.18	115.857	179.803	130.351	242.007	128.754	466.221	295.115	164.255
ENSG00000186063	AIDA	gene	ENSG00000186063.12	1.1132	0.121803	0.8777	1.58117	2.02074	0.967152	1.82665	1.82275	1.32182	1.20836	1.38011	1.15383	1.27789	2.04349	1.13894	1.40244	1.20228	1.6888	1.34828
ENSG00000108669	CYTH1	gene	ENSG00000108669.16	0.909416	0.12189	0.8777	43.1919	35.3124	38.7576	50.0569	50.8484	43.6892	55.7447	52.6234	46.7635	45.9973	48.531	39.8578	46.9638	41.6812	44.9034	44.3954
ENSG00000139572	GPR84	gene	ENSG00000139572.3	0.869707	0.121896	0.8777	96.0812	114.23	126.222	140.439	125.407	164.145	168.375	142.073	187.668	128.427	131.657	155.637	145.119	176.437	149.193	133.307
ENSG00000132591	ERAL1	gene	ENSG00000132591.11	0.886574	0.121931	0.8777	1.89913	2.03159	2.34251	1.77982	3.86097	3.10178	2.52272	1.92569	1.90105	2.13056	1.8872	2.04253	2.91872	2.55053	3.41237	2.19157
ENSG00000185619	PCGF3	gene	ENSG00000185619.18	0.750778	0.12198	0.8777	13.1071	5.40969	11.0125	3.78416	8.42698	6.78629	5.79222	8.6345	6.93027	10.0834	4.78012	13.7456	6.72202	5.37522	4.09054	5.01717
ENSG00000058272	PPP1R12A	gene	ENSG00000058272.17	1.09357	0.122198	0.8777	5.45864	5.17467	4.64195	6.44538	5.29589	5.4505	5.03081	4.51042	5.73973	5.35134	5.76296	4.13118	5.98872	6.15073	6.67029	5.84036
ENSG00000084090	STARD7	gene	ENSG00000084090.13	1.12586	0.12221	0.8777	10.6882	8.23238	13.664	11.0782	11.0678	8.45772	8.53643	9.75311	7.87046	10.1156	10.9027	7.40534	11.1185	12.6044	12.7865	8.25931
ENSG00000126216	TUBGCP3	gene	ENSG00000126216.13	1.07546	0.122233	0.8777	4.44436	3.86578	6.16946	4.41534	4.58866	4.81038	4.15896	4.08937	3.93903	3.55006	4.73202	3.21947	4.78457	5.20709	5.094	3.99315
ENSG00000109220	CHIC2	gene	ENSG00000109220.10	0.849439	0.122262	0.8777	14.7891	12.9045	9.28763	21.4297	18.5794	19.6494	18.0641	20.7427	18.0642	24.2388	13.8176	16.2822	20.1552	20.6236	18.7609	18.1244
ENSG00000091732	ZC3HC1	gene	ENSG00000091732.15	0.890149	0.122302	0.8777	2.08087	1.35667	2.06315	1.42832	2.65823	2.13658	1.89038	2.14605	1.55394	1.50573	1.72316	1.20685	1.63314	1.16606	1.43405	1.3934
ENSG00000259379	MTND5P32	gene	ENSG00000259379.1	1.28764	0.122308	0.8777	6.98148	8.49085	10.9472	15.6047	7.39337	5.193	6.93056	3.98727	7.78956	8.30162	7.36097	11.2133	7.68378	9.76898	17.1531	6.45161
ENSG00000152219	ARL14EP	gene	ENSG00000152219.4	1.22547	0.1224	0.8777	3.06584	3.26707	1.70529	2.98563	3.01153	0.830812	3.13202	2.11707	3.2279	2.44617	3.71649	1.49641	2.42268	2.95442	3.29896	2.38948
ENSG00000198546	ZNF511	gene	ENSG00000198546.14	0.868413	0.122534	0.8777	2.67017	3.07512	5.73696	2.71784	3.93234	4.47231	3.13625	3.60134	3.42103	2.4167	3.68228	4.54115	3.32978	2.47524	2.75084	2.67292
ENSG00000165283	STOML2	gene	ENSG00000165283.15	0.913914	0.122597	0.8777	6.94462	7.08914	9.47113	6.06937	7.85981	7.21665	7.7729	6.49938	8.11852	4.6502	6.4786	7.05723	7.23194	5.22735	7.38827	5.38624
ENSG00000196704	AMZ2	gene	ENSG00000196704.11	0.918376	0.122682	0.8777	4.86864	5.47713	6.85323	6.27087	6.89782	7.13988	6.195	7.56733	6.35192	7.27965	7.76768	6.96738	6.26722	6.26291	6.34105	5.78012
ENSG00000186501	TMEM222	gene	ENSG00000186501.14	0.894858	0.122848	0.8777	1.61639	2.06952	2.03566	1.25577	2.40648	2.18933	2.19795	2.26106	2.00559	1.3701	1.42115	1.20384	1.81014	1.5682	1.594	1.67812
ENSG00000145592	RPL37	gene	ENSG00000145592.13	0.893471	0.122906	0.8777	53.7208	54.166	75.7924	44.4929	58.2818	55.8453	63.289	62.0221	52.4566	51.9306	57.393	69.3507	65.2667	43.5415	51.4169	61.613
ENSG00000164023	SGMS2	gene	ENSG00000164023.14	0.697493	0.123078	0.8777	17.1917	13.5723	5.85972	19.0583	29.4314	20.2027	20.6354	29.9987	33.3632	21.7017	12.2257	30.4747	13.4354	11.0235	30.0071	33.3041
ENSG00000134242	PTPN22	gene	ENSG00000134242.15	0.884931	0.123227	0.8777	5.29663	5.11217	7.07698	5.81399	8.29212	7.48811	8.11174	6.1355	6.73297	6.56025	5.49331	6.84131	6.91081	9.76795	7.92736	5.64432
ENSG00000025796	SEC63	gene	ENSG00000025796.13	1.07615	0.123293	0.8777	6.85142	7.19904	7.04251	6.43756	6.59622	7.29807	6.26516	6.79364	5.94728	6.16869	7.84236	7.79947	7.14579	8.24072	8.81504	7.00665
ENSG00000166526	ZNF3	gene	ENSG00000166526.16	0.858126	0.123343	0.8777	1.51265	1.23772	3.86731	2.1887	2.98704	1.74996	2.24608	2.10787	1.76115	2.21917	2.40983	2.74669	2.734	1.63385	3.05254	1.08649
ENSG00000251259		gene	ENSG00000251259.1	0.868014	0.12335	0.8777	11.6461	7.90672	11.1881	11.7961	10.1876	14.2118	14.0088	13.1192	15.3879	19.9359	12.1262	12.1797	10.593	12.3374	12.4959	11.3247
ENSG00000185088	RPS27L	gene	ENSG00000185088.13	1.11481	0.123397	0.8777	1.73567	2.83517	2.62746	2.22857	1.85321	1.58066	1.98472	1.69791	1.86849	2.40742	2.42493	2.90129	2.38956	2.2367	2.30665	2.81944
ENSG00000070366	SMG6	gene	ENSG00000070366.13	1.0625	0.123417	0.8777	1.65655	1.624	2.08662	1.52509	1.65897	1.86359	1.78914	1.67161	1.60248	1.26284	1.77386	1.34765	1.47034	2.10013	1.96428	1.61183
ENSG00000204628	RACK1	gene	ENSG00000204628.11	0.905233	0.123665	0.8777	72.6376	69.5793	84.5012	60.1043	87.6536	84.7823	88.627	89.9706	77.007	66.79	75.4237	82.4105	81.208	69.3859	81.1626	98.5692
ENSG00000198793	MTOR	gene	ENSG00000198793.12	1.0394	0.123701	0.8777	5.06558	4.57463	5.55451	4.8674	5.52244	4.69206	4.83401	3.90264	4.59731	4.38619	4.85919	4.55407	4.96601	4.80722	5.51831	4.99628
ENSG00000109861	CTSC	gene	ENSG00000109861.15	1.17159	0.124018	0.8777	20.3261	24.2396	18.6356	18.843	20.7172	14.1553	11.0872	14.0283	12.4168	14.9498	14.1205	15.37	20.6163	15.5506	22.5867	15.4229
ENSG00000120802	TMPO	gene	ENSG00000120802.13	1.14694	0.124179	0.8777	9.20905	8.71599	10.2551	9.15239	8.05016	8.89821	8.59481	8.15328	8.5176	10.33	13.6824	9.05787	11.6698	11.753	15.5048	9.30973
ENSG00000283824	MIR22	gene	ENSG00000283824.1	0.823816	0.124225	0.8777	35.2111	39.4358	32.6302	53.5076	55.5265	59.5055	47.2831	84.9096	54.5786	47.8088	45.1149	36.3639	42.9599	35.6403	31.6107	63.3596
ENSG00000109667	SLC2A9	gene	ENSG00000109667.11	0.931155	0.124306	0.8777	2.3092	2.38401	3.08504	2.364	3.01492	2.8097	2.40866	2.89834	3.30785	2.07215	2.33415	2.48674	3.15144	2.36877	2.85824	3.07519
ENSG00000153560	UBP1	gene	ENSG00000153560.11	0.852685	0.124473	0.8777	5.50439	4.3128	3.21144	4.70549	6.42598	4.61412	4.58545	7.0118	6.20281	3.96226	4.04668	6.45534	4.39255	5.27295	5.94973	3.37455
ENSG00000161642	ZNF385A	gene	ENSG00000161642.17	0.764834	0.124651	0.8777	28.7811	38.2921	47.5589	24.2714	39.8492	53.5063	35.0999	49.261	26.9096	20.5489	25.7392	38.4424	29.2831	22.2066	15.957	26.9243
ENSG00000023892	DEF6	gene	ENSG00000023892.10	0.879234	0.124692	0.8777	13.1426	14.8191	23.8619	11.7168	15.44	18.6335	17.1768	15.3537	13.6854	9.75442	8.87687	14.1559	16.1341	13.7278	16.2973	12.8714
ENSG00000139291	TMEM19	gene	ENSG00000139291.13	1.07036	0.124745	0.8777	1.51023	1.37356	1.26606	1.36066	1.66512	1.28852	1.1715	1.18145	1.21896	1.48967	1.7409	1.41215	1.34516	1.33676	1.83704	1.68441
ENSG00000141349	G6PC3	gene	ENSG00000141349.8	0.921868	0.124915	0.8777	1.94841	1.85872	2.41648	1.65135	2.02762	2.45651	1.98155	2.58088	2.31793	1.54925	1.85464	1.81104	1.93186	1.52584	1.81492	1.9934
ENSG00000138061	CYP1B1	gene	ENSG00000138061.11	1.26074	0.125084	0.8777	46.1996	51.6999	16.0211	40.7821	27.38	22.1653	41.3229	26.6943	49.9674	45.4031	31.1549	22.7752	16.5804	39.1041	26.2976	32.9775
ENSG00000158825	CDA	gene	ENSG00000158825.5	0.853028	0.125204	0.8777	33.242	29.9315	44.9232	27.4851	51.2149	57.1107	41.9208	28.2418	31.4684	25.0254	29.6251	40.4258	31.781	40.5308	36.9149	28.7151
ENSG00000165915	SLC39A13	gene	ENSG00000165915.13	0.714289	0.12523	0.8777	3.15042	4.92615	1.32513	3.86947	7.23309	5.09001	7.07188	7.12108	6.95984	2.72724	3.00666	1.58416	2.8053	1.55462	3.24406	3.30581
ENSG00000161921	CXCL16	gene	ENSG00000161921.14	1.17822	0.125274	0.8777	45.3095	65.3692	69.9778	44.6145	39.6878	42.4362	45.6194	42.3008	48.0042	37.5558	65.5471	69.3158	41.3589	41.9732	55.1007	50.6727
ENSG00000063978	RNF4	gene	ENSG00000063978.15	1.26509	0.12534	0.8777	3.99953	4.57645	7.09952	5.42346	4.74753	1.33076	4.51718	3.75903	3.35847	3.12771	6.56585	3.45286	5.25796	4.86611	2.89114	4.20894
ENSG00000182054	IDH2	gene	ENSG00000182054.9	1.13526	0.125597	0.8777	9.82324	15.2797	14.7153	11.3545	9.42818	9.32877	10.4059	8.73001	9.24349	6.57298	8.74002	10.8818	12.9065	11.4755	12.0908	9.82703
ENSG00000025039	RRAGD	gene	ENSG00000025039.14	1.11091	0.125749	0.8777	5.32413	4.80113	3.48391	3.61553	3.57597	3.95987	3.4862	3.44881	4.41144	4.15949	5.17006	4.04603	2.70161	3.36368	3.3246	3.89724
ENSG00000005075	POLR2J	gene	ENSG00000005075.15	0.868853	0.125978	0.8777	4.78267	4.78885	8.04684	3.33244	5.27662	5.6782	5.66206	3.79665	4.50394	5.67456	5.02563	5.83102	8.1703	3.99035	6.6078	4.22229
ENSG00000125148	MT2A	gene	ENSG00000125148.6	1.49998	0.126014	0.8777	2.37046	14.4382	5.76872	7.64322	8.36894	3.63877	2.80511	3.16052	1.8988	1.55679	4.60583	3.172	1.83493	5.36268	2.52917	2.72812
ENSG00000141030	COPS3	gene	ENSG00000141030.12	1.09741	0.126015	0.8777	9.0639	8.87242	10.8328	9.61617	8.48606	7.17453	7.43257	7.86216	7.36651	8.28933	9.33145	10.152	11.3438	10.5977	10.5165	8.1699
ENSG00000133874	RNF122	gene	ENSG00000133874.1	1.35909	0.126062	0.8777	3.08633	3.27027	6.1853	5.90936	3.88165	5.09064	3.49005	5.3703	3.75926	4.10333	14.8989	2.84358	3.30335	3.57923	3.59801	9.26278
ENSG00000173226	IQCB1	gene	ENSG00000173226.16	1.15644	0.126251	0.8777	4.87558	4.72487	4.96093	7.1302	7.7573	4.42743	4.58873	3.78083	5.92436	4.59532	5.91599	4.54627	4.35438	7.17349	6.17581	6.37815
ENSG00000063601	MTMR1	gene	ENSG00000063601.16	1.05264	0.126253	0.8777	2.90234	2.40747	3.40009	3.26018	3.2941	2.54188	2.62721	2.54244	2.691	2.43369	3.11298	2.82002	2.89854	2.88048	2.94706	3.1017
ENSG00000110395	CBL	gene	ENSG00000110395.6	1.16304	0.126361	0.8777	7.48138	8.65913	7.86425	9.38991	9.41607	8.00159	6.58727	7.02989	9.37331	7.09576	12.4465	5.29454	10.4827	9.66266	10.6914	8.85225
ENSG00000110700	RPS13	gene	ENSG00000110700.6	0.90433	0.12649	0.8777	184.998	171.291	167.013	182.748	206	177.175	201.802	202.418	173.347	202.484	193.973	235.721	229.484	153.563	180.98	235.265
ENSG00000118503	TNFAIP3	gene	ENSG00000118503.14	1.17035	0.126499	0.8777	787.422	527.937	746.597	681.581	632.292	521.502	393.883	403.786	466.219	648.957	559.009	511.382	715.895	664.731	762.976	470.031
ENSG00000100897	DCAF11	gene	ENSG00000100897.17	1.1189	0.127003	0.8777	5.48867	6.34319	6.06541	5.58913	4.56972	6.71594	5.14599	4.58971	3.79672	4.32694	3.89838	4.97832	4.66251	6.28231	5.5735	5.62823
ENSG00000203760	CENPW	gene	ENSG00000203760.8	0.85867	0.127034	0.8777	4.35385	3.6722	3.69855	5.34238	4.65961	4.65996	5.20138	4.59742	5.32575	4.31777	4.95236	7.62661	7.25067	3.8882	3.90517	6.44232
ENSG00000233276	GPX1	gene	ENSG00000233276.4	0.594932	0.127105	0.8777	15.5373	20.4089	21.5974	51.7089	15.2859	91.2808	35.2568	100.653	19.0068	43.0999	10.4745	72.8354	15.9612	22.2647	11.7744	31.6744
ENSG00000188542	DUSP28	gene	ENSG00000188542.9	0.910147	0.127217	0.8777	1.88171	1.94497	1.29393	1.56607	2.02092	2.62511	1.82734	2.47017	2.01231	2.13017	2.36554	2.84768	1.64604	1.80507	2.00367	1.88871
ENSG00000164300	SERINC5	gene	ENSG00000164300.16	1.20308	0.12725	0.8777	5.49818	4.86545	6.85826	3.51296	2.90808	5.61883	6.04554	2.70566	4.83466	2.79244	4.78969	2.59127	3.66292	3.65199	6.44527	4.81636
ENSG00000163803	PLB1	gene	ENSG00000163803.12	1.1083	0.127319	0.8777	1.40037	2.41276	2.69831	1.85359	1.40421	1.66469	1.979	2.08479	2.10568	1.55202	2.17541	1.65512	1.56835	1.90941	2.43487	1.79402
ENSG00000167113	COQ4	gene	ENSG00000167113.10	0.935231	0.127423	0.8777	1.5893	1.13702	2.03973	1.32082	1.63425	1.53245	1.73676	1.58416	1.36347	1.30424	1.07018	1.33935	1.32066	1.1173	1.45302	1.41067
ENSG00000189306	RRP7A	gene	ENSG00000189306.10	0.847091	0.127427	0.8777	5.11173	3.5047	6.48221	3.64132	4.02972	4.17058	4.43583	6.81968	3.71293	2.39052	3.54153	5.34491	8.96957	3.89572	4.87646	3.39536
ENSG00000244055		gene	ENSG00000244055.1	1.08754	0.127458	0.8777	1.37073	1.61384	1.37567	1.99811	1.60885	1.19567	1.68784	1.18201	1.29046	1.04089	1.82039	1.2586	1.60698	1.32686	1.85477	1.39815
ENSG00000184831	APOO	gene	ENSG00000184831.13	0.8895	0.127568	0.8777	2.10672	1.28024	1.31524	1.75306	2.24463	1.58865	1.68034	1.36678	1.8425	1.89794	1.72358	1.35895	2.16129	1.22676	1.81571	0.903899
ENSG00000188612	SUMO2	gene	ENSG00000188612.11	0.689454	0.127592	0.8777	2.69624	2.66867	7.65217	2.14771	10.6398	4.49882	10.8782	3.66377	2.40011	3.08886	6.9983	11.4396	3.33576	2.9562	5.30619	2.59743
ENSG00000271762		gene	ENSG00000271762.1	0.76977	0.127623	0.8777	17.339	10.0964	21.8669	20.9056	17.6442	18.3292	33.4201	25.7499	21.0153	26.1207	12.8564	31.5495	13.2528	13.1313	22.5619	24.5986
ENSG00000173473	SMARCC1	gene	ENSG00000173473.10	1.06635	0.127681	0.8777	7.84893	6.79913	9.78024	8.2554	8.42188	7.28753	7.12919	8.06987	7.20647	7.48966	8.13983	7.16524	8.52869	8.20899	10.8941	8.49301
ENSG00000090470	PDCD7	gene	ENSG00000090470.14	1.13182	0.127768	0.8777	3.32578	2.16573	2.91618	4.06298	3.16136	2.918	2.51837	2.53349	2.40593	2.76142	3.9817	1.79518	3.30975	3.138	2.7819	3.11739
ENSG00000143353	LYPLAL1	gene	ENSG00000143353.11	0.856803	0.127839	0.8777	2.69285	1.15825	1.26112	1.93008	2.63617	1.76999	2.70939	2.43451	2.55846	1.82508	1.58024	2.1362	2.24356	2.09192	1.22494	2.85952
ENSG00000066739	ATG2B	gene	ENSG00000066739.11	1.06389	0.12788	0.8777	2.50749	2.4267	3.01467	2.53832	2.87611	2.5356	2.47008	2.39281	1.99451	2.12353	3.00579	2.57123	2.6738	2.87973	3.53457	2.31451
ENSG00000111640	GAPDH	gene	ENSG00000111640.14	0.871505	0.128235	0.8777	383.094	453.113	490.767	322.264	476.826	530.825	517.291	540.261	456.321	280.545	335.277	461.644	410.854	453.861	460.275	405.027
ENSG00000160710	ADAR	gene	ENSG00000160710.15	1.23645	0.128321	0.8777	31.0152	65.2555	29.4651	50.0693	41.4321	50.1788	35.6165	26.3594	25.6081	37.0599	46.383	28.2249	33.2431	50.0424	36.3733	29.6501
ENSG00000174173	TRMT10C	gene	ENSG00000174173.6	0.831158	0.128611	0.8777	5.40192	3.59515	2.38254	2.73928	5.89349	3.66103	5.22134	4.66621	3.11214	4.44235	2.81239	3.43184	3.16544	2.26194	4.42547	3.26905
ENSG00000253210		gene	ENSG00000253210.1	0.850499	0.128713	0.8777	10.7461	8.28225	10.3393	7.0414	10.3203	10.2429	7.22364	9.63953	10.5343	13.4704	9.84979	12.0462	10.4865	6.33179	12.7017	7.16061
ENSG00000160218	TRAPPC10	gene	ENSG00000160218.12	1.06158	0.128761	0.8777	4.68557	4.98502	6.50197	5.53752	5.12354	4.63532	4.87919	4.7639	4.57981	4.23903	6.01651	5.42623	5.9587	5.33446	5.76493	4.95871
ENSG00000116062	MSH6	gene	ENSG00000116062.14	1.24943	0.128797	0.8777	6.2727	4.96679	7.83617	4.21488	5.35874	2.55679	2.33843	3.20138	4.67834	5.33538	7.99006	4.12641	5.17075	3.17435	4.95488	4.62845
ENSG00000112787	FBRSL1	gene	ENSG00000112787.12	0.900736	0.128805	0.8777	1.70835	1.42041	2.27087	1.25708	1.66496	1.93037	2.11815	2.03114	1.87203	1.25921	1.44855	1.73135	1.23937	1.09304	1.35103	1.54108
ENSG00000273320		gene	ENSG00000273320.1	1.25071	0.128878	0.8777	23.0334	30.6688	39.7089	23.5899	12.5824	25.421	17.9922	15.4151	17.5459	20.9288	29.1173	25.2323	23.2257	17.3305	16.4965	22.8954
ENSG00000131370	SH3BP5	gene	ENSG00000131370.15	0.824527	0.129009	0.8777	36.0736	28.9064	33.3332	22.9337	38.0062	32.2092	59.3904	51.8269	44.2593	27.4663	48.0616	45.2617	40.1522	38.998	36.5442	35.332
ENSG00000085832	EPS15	gene	ENSG00000085832.16	1.10483	0.129121	0.8777	8.87012	9.56959	8.5919	10.2845	9.80588	8.87557	8.55247	8.81907	8.675	8.35296	9.96494	7.93665	10.615	12.85	12.7381	8.71326
ENSG00000112972	HMGCS1	gene	ENSG00000112972.14	0.857808	0.129225	0.8777	21.4189	27.5274	19.755	33.0045	48.5138	27.0486	35.6216	32.7717	29.2956	35.2954	33.7668	28.4921	30.9325	25.5066	27.4876	34.4134
ENSG00000164253	WDR41	gene	ENSG00000164253.13	1.0924	0.129354	0.8777	2.34239	2.69947	1.98763	2.81249	2.29315	1.92511	2.20778	2.26807	2.04675	2.22865	2.3983	1.85798	2.69022	2.94524	2.90233	1.8722
ENSG00000100596	SPTLC2	gene	ENSG00000100596.6	1.17947	0.129416	0.8777	7.97826	11.8937	12.1956	9.21259	9.99016	8.26524	6.7136	6.79993	6.11704	7.97185	9.02387	8.59845	12.4804	12.8358	14.5256	7.04456
ENSG00000104388	RAB2A	gene	ENSG00000104388.14	1.13703	0.129423	0.8777	10.4934	11.4751	9.58218	10.8699	7.61428	9.37741	12.1131	10.7836	12.1342	8.65524	16.4519	11.1942	11.7644	11.3227	11.7944	12.7293
ENSG00000145675	PIK3R1	gene	ENSG00000145675.14	1.1877	0.129924	0.8777	3.27447	3.64762	5.02949	5.22247	3.4326	4.15569	3.37044	2.53044	2.40562	5.86475	5.3589	4.33699	2.76837	3.67131	4.78143	3.63725
ENSG00000081320	STK17B	gene	ENSG00000081320.10	1.12779	0.130062	0.8777	61.0467	83.1344	65.9595	52.6715	59.0301	67.4832	64.9652	57.9352	54.7379	50.617	78.7636	73.8534	57.3763	73.8527	79.0496	60.4505
ENSG00000122122	SASH3	gene	ENSG00000122122.9	1.22397	0.130361	0.8777	25.6084	41.4784	58.4721	41.6819	28.2769	36.0211	39.9504	27.9785	24.0362	21.3917	43.9234	37.6133	31.9158	45.4232	46.6989	22.9594
ENSG00000169032	MAP2K1	gene	ENSG00000169032.9	0.905021	0.13043	0.8777	28.8749	24.9979	25.9251	32.563	34.3842	35.5407	35.4103	36.7965	32.6835	38.8247	33.8417	24.2391	30.9465	32.7576	28.8931	29.2313
ENSG00000115594	IL1R1	gene	ENSG00000115594.11	0.755336	0.130553	0.8777	16.7569	8.83769	17.5941	16.3926	13.101	15.0379	20.9849	27.5973	20.6372	32.7459	11.5543	24.2622	18.335	10.0328	21.9024	27.1981
ENSG00000105058	FAM32A	gene	ENSG00000105058.11	1.10243	0.130591	0.8777	14.6143	17.7557	22.3171	15.7459	15.8293	16.8566	15.9485	16.2319	11.7627	13.448	15.758	13.3395	18.734	18.338	17.2806	17.3432
ENSG00000148339	SLC25A25	gene	ENSG00000148339.12	1.20687	0.130755	0.8777	2.37568	2.78368	3.5217	2.83342	2.08278	1.93185	2.31929	1.50989	1.7999	1.07207	3.13349	1.14896	4.08085	2.4044	1.52226	2.59129
ENSG00000109083	IFT20	gene	ENSG00000109083.13	0.91706	0.130835	0.8777	3.66934	3.59594	3.48144	3.72599	4.48981	4.10233	3.93449	3.63077	3.85064	2.51572	2.75929	3.74476	4.03974	3.93268	3.03165	3.53247
ENSG00000205189	ZBTB10	gene	ENSG00000205189.11	1.18363	0.131182	0.8777	7.86632	4.32489	5.37365	8.79213	4.26321	4.67881	4.24799	3.59968	4.09099	6.33344	5.39239	4.20934	5.38629	4.42354	5.84913	4.12618
ENSG00000049249	TNFRSF9	gene	ENSG00000049249.8	0.765525	0.131195	0.8777	6.42741	2.59474	2.86618	5.58349	6.152	4.25802	9.58897	6.63318	5.85543	6.73685	4.65462	3.07949	5.28944	2.68174	7.55141	3.35234
ENSG00000197142	ACSL5	gene	ENSG00000197142.10	0.788523	0.131465	0.8777	34.1306	20.3357	24.9047	27.6499	57.6148	30.8981	34.584	34.6948	19.9478	46.0808	36.1213	34.2256	57.3112	33.5558	40.3351	28.9526
ENSG00000222009	BTBD19	gene	ENSG00000222009.8	0.785519	0.13172	0.8777	17.9012	18.6245	15.678	10.5253	16.1399	22.7991	15.4667	19.8159	21.4799	50.3489	14.1546	18.7792	16.2156	10.3372	16.187	22.7232
ENSG00000241741	RPL7AP30	gene	ENSG00000241741.1	0.918389	0.131776	0.8777	15.1065	14.0445	18.746	12.9794	18.4337	14.973	16.2883	17.6518	17.8597	13.222	16.2639	16.316	22.0127	15.2331	20.9626	17.5853
ENSG00000150867	PIP4K2A	gene	ENSG00000150867.13	1.14079	0.131877	0.8777	13.0348	11.8603	8.53432	12.6345	13.3542	11.1069	9.09248	11.7836	12.2128	10.7067	14.0206	9.69188	13.7629	15.5162	13.8816	15.538
ENSG00000187736	NHEJ1	gene	ENSG00000187736.12	0.926676	0.131899	0.8777	2.67631	2.33115	3.18323	2.02544	3.07311	2.71769	2.71831	2.49051	2.20376	2.57876	2.13151	2.66686	3.70888	3.01528	2.68185	2.72772
ENSG00000131871	SELENOS	gene	ENSG00000131871.14	0.899011	0.132162	0.8777	9.16311	13.3179	10.2771	10.9688	12.9095	11.5619	11.327	13.1619	10.8595	10.7506	13.8853	14.662	11.9585	9.32694	10.0062	9.27924
ENSG00000090863	GLG1	gene	ENSG00000090863.11	1.08193	0.132231	0.8777	6.40198	7.0481	7.88036	6.74373	7.75007	7.13242	7.04702	5.36213	6.68136	5.82638	6.7526	5.56001	7.29927	8.78582	8.63846	7.05073
ENSG00000163608	NEPRO	gene	ENSG00000163608.14	1.07513	0.132266	0.8777	2.31244	1.85054	1.91929	2.2391	1.63799	1.71354	2.23985	2.09417	1.61472	1.46429	2.0811	2.04944	2.06722	1.85083	2.59895	2.05142
ENSG00000250506	CDK3	gene	ENSG00000250506.7	0.817948	0.132491	0.8777	1.15381	1.15976	1.72578	2.2422	3.48937	3.24054	2.97386	3.02094	3.44491	1.49771	2.43937	1.40215	2.36865	2.30749	2.32532	3.02477
ENSG00000165997	ARL5B	gene	ENSG00000165997.4	1.17782	0.132562	0.8777	107.275	136.543	80.6028	120.447	113.275	109.307	67.2367	104.86	139.265	99.8087	139.791	77.8261	81.3322	123.324	77.1502	101.524
ENSG00000160551	TAOK1	gene	ENSG00000160551.11	1.12598	0.1326	0.8777	5.98103	6.22848	4.66924	7.49858	5.95017	5.83269	5.64089	6.83378	7.44823	6.58363	8.11581	5.04074	6.84187	7.96367	8.61802	7.64312
ENSG00000136250	AOAH	gene	ENSG00000136250.11	1.1477	0.133191	0.8777	133.756	124.277	115.339	107.925	81.9985	78.4863	80.593	86.4653	103.144	81.6039	93.06	115.084	125.179	119.682	98.5451	84.4868
ENSG00000127603	MACF1	gene	ENSG00000127603.25	1.10342	0.133209	0.8777	5.27362	5.80399	7.62842	6.53381	5.69483	5.02413	4.97834	5.43163	5.36774	5.85821	7.35048	5.52779	6.08492	5.28284	8.4437	4.97445
ENSG00000275709		gene	ENSG00000275709.1	1.22313	0.133209	0.8777	2.00303	2.43643	2.35494	1.48178	1.43643	2.38899	1.11129	1.38919	1.11203	1.73983	3.28264	1.58773	1.84243	2.83493	0.544574	2.14701
ENSG00000135148	TRAFD1	gene	ENSG00000135148.11	1.25145	0.133312	0.8777	4.94776	8.12	4.59866	6.05941	5.17524	7.20017	4.45456	2.82498	2.89721	4.15203	4.80235	2.85845	4.42263	7.93079	3.50553	3.73753
ENSG00000128739	SNRPN	gene	ENSG00000128739.22	0.829607	0.133355	0.8777	5.18057	2.83183	3.83247	3.27208	6.75327	3.53984	5.60194	8.2835	4.76627	3.92702	5.18793	4.58697	3.78119	3.67395	3.3638	4.87864
ENSG00000166888	STAT6	gene	ENSG00000166888.11	0.930562	0.133516	0.8777	50.9054	52.2966	44.2157	46.4393	57.8645	53.2127	53.4683	52.7297	45.3756	43.7598	41.7305	44.8078	50.9	45.0188	50.8144	46.0208
ENSG00000180509	KCNE1	gene	ENSG00000180509.11	1.18102	0.133558	0.8777	2.32017	2.51271	4.88766	4.12728	3.71297	1.80101	2.1473	2.31774	3.2101	1.97846	2.08004	1.67386	2.72059	4.52398	3.39458	2.58924
ENSG00000023287	RB1CC1	gene	ENSG00000023287.12	0.894341	0.133748	0.8777	19.5141	16.2053	13.8124	22.5105	23.6537	21.3247	19.627	21.5326	22.7436	21.5703	20.2966	26.5367	19.3575	20.5748	23.0939	20.1693
ENSG00000275994	SNORA24	gene	ENSG00000275994.1	0.765202	0.133972	0.8777	5.15125	1.6429	2.9178	3.42542	6.41078	1.75206	4.75537	6.02291	3.16561	5.01535	4.11295	4.69278	7.10507	2.52488	3.17357	4.86428
ENSG00000212607	SNORA3B	gene	ENSG00000212607.1	0.815402	0.134113	0.8777	1.58512	1.51456	0.989353	2.9716	1.7026	2.55195	2.96785	1.8135	1.89803	2.22019	1.61271	3.88098	3.73578	2.47615	1.08951	2.79676
ENSG00000115993	TRAK2	gene	ENSG00000115993.12	1.09086	0.134395	0.8777	3.12399	3.82351	3.77042	4.29549	4.10173	3.35079	3.59397	2.99584	3.50733	3.38654	4.00777	3.25047	4.32757	5.05461	4.55972	3.72539
ENSG00000090013	BLVRB	gene	ENSG00000090013.10	0.850353	0.13443	0.8777	11.0494	9.69128	10.608	6.70011	10.2451	14.8759	12.6276	10.7735	11.4585	7.79389	7.15788	9.41926	8.23682	7.89867	7.7501	11.7623
ENSG00000157514	TSC22D3	gene	ENSG00000157514.16	1.35196	0.134643	0.8777	15.279	26.6554	33.9025	47.1792	23.8072	12.443	20.3077	10.6991	21.5494	21.3737	17.3409	20.5586	20.551	43.5058	23.6882	15.8627
ENSG00000123908	AGO2	gene	ENSG00000123908.11	0.756082	0.134836	0.8777	11.6027	4.51785	7.67623	9.71787	11.8855	6.17398	14.2327	16.4232	14.8343	15.0544	6.25653	9.09763	11.0418	7.65962	16.3952	12.0157
ENSG00000176973	FAM89B	gene	ENSG00000176973.7	0.769995	0.134864	0.8777	2.68288	6.93729	9.21025	5.06692	8.63701	7.98793	7.37538	6.81794	5.31679	3.8455	4.70152	4.71517	4.12147	3.00111	3.04404	3.70749
ENSG00000101596	SMCHD1	gene	ENSG00000101596.15	1.16417	0.134866	0.8777	15.8517	31.5626	15.4676	25.6686	21.1899	22.3708	15.3639	17.243	17.7218	21.9373	24.7253	20.8957	19.9642	26.8838	22.8433	17.8484
ENSG00000188906	LRRK2	gene	ENSG00000188906.15	1.23202	0.134923	0.8777	28.7514	27.6203	17.2551	33.4932	21.3339	24.0116	18.627	15.0809	17.075	20.6258	18.8961	17.4753	20.1725	35.2496	22.4177	13.7646
ENSG00000141447	OSBPL1A	gene	ENSG00000141447.17	1.07256	0.135056	0.8777	1.66711	1.81395	1.87192	1.56743	1.80882	1.23535	1.25703	1.35258	1.49363	1.40204	1.31417	1.70202	1.82161	1.98139	2.23965	1.57788
ENSG00000185811	IKZF1	gene	ENSG00000185811.18	1.26662	0.135514	0.8777	5.24996	4.59104	5.79048	4.72403	2.9017	2.73298	3.34073	2.66781	3.29051	4.90751	7.77011	3.038	4.83609	5.42393	3.01512	1.81978
ENSG00000197119	SLC25A29	gene	ENSG00000197119.12	0.848725	0.135679	0.8777	2.45102	1.34492	4.24937	1.95532	2.51668	2.34651	2.57639	2.63175	3.35179	1.55982	1.14322	1.59924	2.03906	1.21079	1.9738	2.31715
ENSG00000132510	KDM6B	gene	ENSG00000132510.10	0.802649	0.135877	0.8777	108.971	140.851	168.518	122.981	186.748	242.569	213.484	221.199	226.832	109.456	203.143	160.863	156.463	113.654	158.855	225.684
ENSG00000101665	SMAD7	gene	ENSG00000101665.8	0.736478	0.135886	0.8777	12.0889	12.5238	4.89586	5.40944	14.8557	12.0843	12.706	18.943	15.7437	10.1909	13.7475	17.2398	4.9091	5.39755	10.7248	8.03749
ENSG00000198301	SDAD1	gene	ENSG00000198301.11	1.08847	0.135909	0.8777	2.88951	2.59188	2.59199	2.78127	3.20735	2.09236	2.52255	1.73451	2.05555	2.405	2.67359	2.06103	3.0349	2.82906	2.8154	2.53814
ENSG00000140968	IRF8	gene	ENSG00000140968.10	1.1969	0.136208	0.8777	32.9813	29.0213	24.5975	29.3642	32.7449	21.5852	24.3138	19.6668	32.2375	15.381	30.6937	20.1692	23.3477	28.813	18.596	32.1356
ENSG00000120306	CYSTM1	gene	ENSG00000120306.10	0.88196	0.136276	0.8777	6.04456	7.23587	5.90232	5.48614	7.17743	9.10331	7.20806	7.07273	9.31491	6.45282	6.97173	5.25345	6.22545	7.23884	4.50726	5.50172
ENSG00000166881	NEMP1	gene	ENSG00000166881.9	1.26562	0.13633	0.8777	9.82154	8.37642	6.83575	19.8992	10.0776	8.8663	9.78863	9.12881	12.4224	12.522	17.7333	6.80208	13.3854	12.1766	14.9125	17.5791
ENSG00000196502	SULT1A1	gene	ENSG00000196502.11	0.790993	0.13665	0.8777	4.47644	4.37519	5.56329	4.38229	5.60866	7.09993	11.4441	12.0346	5.12694	4.82147	8.34118	4.40323	8.26505	4.57056	5.16595	6.43238
ENSG00000135090	TAOK3	gene	ENSG00000135090.13	1.10543	0.137066	0.8777	9.46667	7.6924	10.9499	11.4522	8.77773	7.71011	8.5169	8.61656	9.57774	11.2187	11.7037	8.19443	10.5545	9.60877	10.5853	10.4488
ENSG00000163902	RPN1	gene	ENSG00000163902.11	1.07191	0.137136	0.8777	39.6653	34.9669	35.4632	36.1534	37.2502	33.0828	34.1972	37.4406	28.9931	30.2638	34.6865	30.8196	37.3047	40.8486	33.5252	35.6163
ENSG00000155090	KLF10	gene	ENSG00000155090.14	1.24668	0.137244	0.8777	112.44	234.426	153.417	145.622	156.17	176.429	107.359	106.918	148.492	72.3938	177.636	126.261	169.661	175.72	135.969	198.033
ENSG00000092010	PSME1	gene	ENSG00000092010.14	1.14915	0.137356	0.8777	77.4683	130.007	83.8172	80.2254	93.3274	83.7909	60.3946	74.9359	58.4546	76.251	74.3395	79.1758	77.3801	89.1358	78.6565	79.3479
ENSG00000139990	DCAF5	gene	ENSG00000139990.17	1.10137	0.137558	0.8777	4.36634	4.60258	5.92481	6.02081	5.22853	6.1627	4.62741	4.57312	4.85833	4.00662	5.78179	3.67508	4.90091	6.31171	5.40452	5.01725
ENSG00000147649	MTDH	gene	ENSG00000147649.9	1.08567	0.137649	0.8777	16.7138	16.8384	15.1232	15.0316	18.22	16.1879	15.4154	15.8834	14.2225	17.5422	18.2998	14.7292	15.2778	18.4069	21.8185	17.1395
ENSG00000025772	TOMM34	gene	ENSG00000025772.7	0.749651	0.137835	0.8777	6.87092	3.46784	5.16285	6.99233	9.07104	12.4682	9.62304	11.1707	8.13117	6.75424	7.37983	6.7602	7.9016	3.07209	8.73316	15.4464
ENSG00000134470	IL15RA	gene	ENSG00000134470.20	1.16816	0.138113	0.8777	1.30249	2.80842	1.76076	1.91344	1.46287	1.61945	1.55657	1.72137	1.5002	0.685245	1.7597	1.19836	2.04117	2.88479	1.89825	1.25002
ENSG00000049239	H6PD	gene	ENSG00000049239.12	1.17266	0.13812	0.8777	3.58055	3.56729	4.32835	3.77615	2.26455	2.9111	3.06022	4.07904	3.7301	1.98226	2.56701	3.5584	3.89177	5.73607	6.27469	3.41465
ENSG00000196209	SIRPB2	gene	ENSG00000196209.12	1.253	0.138131	0.8777	11.57	13.5503	8.40888	4.26883	5.86553	5.64394	9.01884	4.53187	7.21072	6.60713	10.1934	7.40558	9.52355	10.4771	7.2643	7.71492
ENSG00000233846	SELENOTP1	gene	ENSG00000233846.2	0.850066	0.138174	0.8777	3.62232	3.9642	2.49587	3.98592	3.21214	3.44844	4.42635	3.58938	3.56488	3.90341	2.03377	4.75158	3.4693	3.32157	4.26752	1.7
ENSG00000065150	IPO5	gene	ENSG00000065150.18	0.8479	0.138207	0.8777	7.42275	4.93984	6.4366	7.61136	8.33594	6.78717	7.24851	11.8916	8.14748	11.1351	8.06742	10.0649	8.47923	6.01911	11.0316	8.48266
ENSG00000135476	ESPL1	gene	ENSG00000135476.11	0.884288	0.138239	0.8777	1.004	0.897294	1.28657	1.71023	1.99648	1.34193	1.9492	1.43933	2.00829	1.28735	1.29278	1.26826	1.72567	1.00772	1.77964	2.0809
ENSG00000083097	DOPEY1	gene	ENSG00000083097.14	1.08044	0.138324	0.8777	2.01501	2.05053	2.73857	2.68352	2.54464	2.02325	2.26163	2.01313	2.03623	1.83672	2.81788	2.52262	2.71616	2.9538	3.32769	2.30537
ENSG00000269929		gene	ENSG00000269929.1	1.09368	0.138617	0.8777	3.37919	2.47932	2.8753	3.30626	2.72683	2.07877	2.25983	1.73134	2.62509	1.89961	2.67298	2.87634	3.3245	2.28724	3.41737	2.59534
ENSG00000066084	DIP2B	gene	ENSG00000066084.12	1.10225	0.138699	0.8777	8.45529	12.2653	9.31966	9.90074	9.43101	10.3384	7.58346	7.84008	9.52932	8.12447	10.483	7.97872	8.74095	10.0364	9.66057	7.53797
ENSG00000087502	ERGIC2	gene	ENSG00000087502.17	1.09877	0.138736	0.8777	2.43134	2.47203	1.32242	2.2314	2.18254	1.91498	1.6667	1.98482	2.13406	2.02491	2.69678	1.87447	2.39864	2.05408	2.64479	2.4962
ENSG00000213928	IRF9	gene	ENSG00000213928.8	1.27591	0.13877	0.8777	8.12655	16.1061	9.16149	17.5826	12.9332	9.36495	10.5198	5.60855	7.15823	9.35976	14.6638	11.593	12.7439	19.3849	9.28488	9.11058
ENSG00000183401	CCDC159	gene	ENSG00000183401.11	0.916759	0.138774	0.8777	5.16414	5.85467	6.52236	5.82799	6.67429	7.15046	7.53515	6.26247	6.11708	5.23177	4.82017	4.93856	6.24058	5.75782	5.34451	6.60991
ENSG00000157326	DHRS4	gene	ENSG00000157326.18	1.13151	0.138778	0.8777	4.13963	4.92463	4.22343	2.94504	3.16369	3.06138	2.46452	3.10709	2.26626	2.59851	3.31196	2.8295	4.02403	2.82478	2.81437	3.13456
ENSG00000158195	WASF2	gene	ENSG00000158195.10	1.16836	0.138904	0.8777	23.5662	30.8939	40.9707	36.3439	32.3513	37.3404	28.8699	27.6872	31.0161	21.6024	36.87	19.4651	37.7997	42.0713	40.5939	34.8376
ENSG00000163468	CCT3	gene	ENSG00000163468.14	0.905667	0.138958	0.8777	8.84193	7.2899	11.9548	9.83067	14.1937	8.70056	10.4687	9.51214	9.07317	9.48927	8.9133	9.09844	13.358	10.554	10.3908	10.4062
ENSG00000167118	URM1	gene	ENSG00000167118.10	0.863493	0.138965	0.8777	2.38522	2.71659	3.85438	1.64358	2.78552	3.11378	3.01905	2.76499	2.53488	1.6043	2.33644	5.02092	2.70795	2.02976	2.58415	2.59937
ENSG00000154222	CC2D1B	gene	ENSG00000154222.14	0.827858	0.138973	0.8777	2.60422	3.03601	3.83889	3.97788	4.48181	4.34492	6.74884	5.12687	3.45642	4.00832	2.60622	1.78016	4.29278	3.75914	3.07139	3.39297
ENSG00000095209	TMEM38B	gene	ENSG00000095209.11	1.12598	0.139035	0.8777	2.87732	2.47713	1.74658	2.71996	1.26542	2.95078	1.31231	2.13331	2.18186	2.40679	2.23464	2.01987	1.93619	1.91321	2.09401	2.24153
ENSG00000137055	PLAA	gene	ENSG00000137055.14	0.926114	0.139231	0.8777	6.25787	6.93302	6.55552	6.65705	7.72884	7.56251	7.33158	6.75093	6.02816	7.14375	6.68621	8.64818	7.1397	6.97968	8.45302	5.65126
ENSG00000121579	NAA50	gene	ENSG00000121579.12	1.18556	0.139418	0.8777	20.3848	20.1075	9.26761	13.9285	16.0338	14.2577	17.3314	13.303	12.4144	10.3685	16.4589	12.6129	10.9936	12.9826	17.2779	17.6695
ENSG00000115211	EIF2B4	gene	ENSG00000115211.15	0.933436	0.139469	0.8777	1.76857	1.59821	2.40889	1.70278	2.26444	2.10349	1.93473	2.0457	1.90303	1.41056	1.9445	1.37719	2.35826	1.68793	1.71649	1.60797
ENSG00000135709	KIAA0513	gene	ENSG00000135709.12	1.16384	0.139507	0.8777	1.48527	1.75629	2.19909	1.886	1.78475	2.15769	1.92489	1.30337	1.50986	0.905088	1.99508	1.37124	1.67265	3.96356	1.68439	1.80124
ENSG00000091140	DLD	gene	ENSG00000091140.13	1.07474	0.139524	0.8777	8.42609	8.40883	8.4329	9.39007	9.43294	8.44072	9.0357	8.17999	7.23801	8.33113	8.27932	7.39745	8.80213	9.99348	11.2476	9.27442
ENSG00000176438	SYNE3	gene	ENSG00000176438.12	0.894457	0.139542	0.8777	6.22784	5.30563	8.60028	4.38927	7.14612	7.69634	5.86755	8.69755	7.03566	4.65675	6.87174	7.061	6.71436	5.9026	7.50421	6.07126
ENSG00000168092	PAFAH1B2	gene	ENSG00000168092.13	1.11797	0.13962	0.8777	4.75227	4.31904	5.64715	3.24489	5.32974	4.29412	4.86423	3.84248	3.56117	3.66121	6.33665	3.62701	4.2537	5.44677	5.38074	4.59468
ENSG00000172322	CLEC12A	gene	ENSG00000172322.13	1.24182	0.139784	0.8777	40.424	65.6684	21.4457	54.2392	49.9417	29.7787	28.9187	52.3814	47.0371	68.9959	45.2116	27.9114	35.1539	57.6777	56.5978	46.1544
ENSG00000250568		gene	ENSG00000250568.1	0.886858	0.140035	0.8777	19.8409	15.9447	23.9046	18.5144	20.3854	21.7048	25.0161	20.3853	23.4476	23.7546	25.9861	30.3421	25.9231	20.7137	28.3691	20.6991
ENSG00000107341	UBE2R2	gene	ENSG00000107341.4	1.11081	0.140186	0.8777	24.1822	24.9862	24.8967	32.3166	23.674	29.5009	23.0315	27.3877	26.1435	22.1257	34.0099	31.6689	24.43	32.754	25.8233	30.3279
ENSG00000157601	MX1	gene	ENSG00000157601.13	1.57054	0.140231	0.8777	3.51777	32.3506	4.1693	16.4358	9.16238	13.9029	9.12025	2.45143	4.4578	7.99477	11.7683	4.46715	5.07395	16.5125	4.5145	6.82939
ENSG00000138670	RASGEF1B	gene	ENSG00000138670.17	1.1415	0.140444	0.8777	61.776	78.4973	76.4377	82.3815	63.5464	70.5087	50.4087	63.1335	68.1844	65.0782	96.1853	100.142	68.3221	70.7301	69.8716	79.868
ENSG00000213246	SUPT4H1	gene	ENSG00000213246.6	1.10075	0.140664	0.8777	20.1274	25.8191	29.915	21.991	23.1435	21.8523	19.7272	16.3206	18.2249	17.6194	23.7717	21.0077	23.6651	22.873	25.1551	16.9351
ENSG00000115760	BIRC6	gene	ENSG00000115760.13	1.06508	0.140887	0.8777	11.3957	11.1235	11.9611	12.7963	12.052	10.2492	10.5171	10.633	11.4317	11.7215	12.6817	11.2829	12.3905	11.6121	15.3129	11.3714
ENSG00000186141	POLR3C	gene	ENSG00000186141.8	1.09108	0.14089	0.8777	4.78256	4.00927	5.86568	5.41379	4.65142	3.61298	4.59905	3.51732	3.41212	4.14948	4.71231	4.56777	5.86468	5.02963	6.06225	4.00897
ENSG00000112773	TENT5A	gene	ENSG00000112773.15	1.14775	0.141032	0.8777	2.87512	5.29249	3.90856	3.48926	3.50768	4.64203	2.77974	3.36517	3.03364	3.55041	5.65716	2.67211	3.79386	4.26637	2.71232	3.77875
ENSG00000143771	CNIH4	gene	ENSG00000143771.11	1.15927	0.141054	0.8777	2.06346	3.70338	2.09386	3.06967	1.66363	2.33629	1.26796	1.63932	2.08125	2.95602	2.84716	1.96071	3.12958	2.50027	1.79345	1.9317
ENSG00000121741	ZMYM2	gene	ENSG00000121741.16	1.07393	0.141418	0.8777	5.40506	5.60885	5.61118	6.568	5.68319	6.28012	5.07365	5.49395	5.37739	5.67555	6.18675	5.33501	6.77875	7.37576	6.59281	6.48385
ENSG00000035928	RFC1	gene	ENSG00000035928.15	1.14407	0.141502	0.8777	2.49257	2.62394	4.10238	4.69164	3.50415	3.39887	2.79319	2.06178	2.6504	2.22201	3.64584	2.79958	3.92251	5.08072	3.97829	2.90406
ENSG00000254554		gene	ENSG00000254554.1	0.874587	0.141571	0.8777	2.94115	3.2156	4.42953	2.71291	2.87795	3.10715	4.41323	3.01043	2.81091	2.59993	1.32973	3.06243	3.04473	2.39916	3.24934	2.34725
ENSG00000108091	CCDC6	gene	ENSG00000108091.10	1.16377	0.141621	0.8777	2.73956	3.00256	3.32496	3.70849	4.04091	3.67147	2.64904	2.76365	2.52067	2.60044	3.82024	2.81557	3.15681	6.64537	4.47953	3.05014
ENSG00000072518	MARK2	gene	ENSG00000072518.20	1.09435	0.141639	0.8777	3.58544	3.02282	4.06271	4.11619	3.75344	3.13156	3.42265	3.48869	3.43317	3.46927	3.76811	2.1698	3.78851	4.30027	3.96305	3.44794
ENSG00000176209	SMIM19	gene	ENSG00000176209.11	0.922617	0.141776	0.8777	1.84128	1.25714	1.24604	1.47246	2.32953	1.50301	1.64037	1.51579	1.43918	1.82904	1.32711	1.63481	1.90393	1.62777	1.83181	1.68674
ENSG00000169410	PTPN9	gene	ENSG00000169410.9	1.10835	0.141786	0.8777	2.02591	2.40933	3.13575	2.74059	2.53359	2.30319	2.1334	1.66832	2.1203	2.39128	3.14962	2.29146	3.49705	3.22293	3.26057	2.51904
ENSG00000111859	NEDD9	gene	ENSG00000111859.16	0.844755	0.141812	0.8777	9.49082	12.1714	13.1344	11.2281	12.7758	11.8347	13.0606	15.7638	11.4594	10.1492	12.8117	19.1993	11.7662	9.20258	17.0337	7.18137
ENSG00000284671		gene	ENSG00000284671.1	0.781862	0.141867	0.8777	2.30362	2.33988	2.16728	2.59113	4.86262	4.43439	1.39606	4.48309	4.153	2.9517	1.72901	4.45167	2.89632	2.84674	6.77142	2.30334
ENSG00000217555	CKLF	gene	ENSG00000217555.12	0.820246	0.14197	0.8777	28.0003	20.6424	29.1047	11.9148	19.9657	28.4808	27.3478	22.2793	19.6769	23.5333	12.2306	24.722	24.7375	24.4393	17.2436	22.7704
ENSG00000134910	STT3A	gene	ENSG00000134910.12	1.09728	0.142304	0.8777	4.8976	3.8812	2.87268	3.55578	3.79305	3.03953	3.22012	2.87936	3.34807	3.50313	4.09906	3.06832	4.28382	3.75267	4.09892	3.49707
ENSG00000121594	CD80	gene	ENSG00000121594.11	1.22738	0.142331	0.8777	3.41306	4.54741	1.71869	4.36291	2.59547	1.64119	2.96351	2.33466	2.89146	3.31637	4.96316	1.93354	2.00116	1.77629	3.27824	1.60586
ENSG00000230629	RPS23P8	gene	ENSG00000230629.2	0.814653	0.142567	0.8777	3.66046	2.11618	3.57892	3.93502	4.70295	2.55097	4.43438	6.4505	2.77256	4.09818	4.03693	6.19574	6.43071	2.73633	4.14317	5.00321
ENSG00000106608	URGCP	gene	ENSG00000106608.16	0.88627	0.142674	0.8777	3.29843	2.34274	2.01131	3.14839	4.1161	2.66332	2.88206	3.91184	2.9425	2.72915	2.42081	2.25282	3.37382	2.09297	3.11203	2.87745
ENSG00000144791	LIMD1	gene	ENSG00000144791.9	1.14038	0.142702	0.8777	3.04308	4.04234	4.34382	4.61552	4.19489	2.88412	3.09667	3.90051	3.21359	2.29092	5.7362	4.01035	3.75113	3.18374	5.02867	3.43885
ENSG00000173276	ZBTB21	gene	ENSG00000173276.13	0.876388	0.142776	0.8777	5.40316	7.32004	4.68923	5.99222	9.24941	10.6415	6.92011	7.54646	7.77006	6.33651	8.21359	7.74093	6.69435	7.09087	5.66197	8.55593
ENSG00000171603	CLSTN1	gene	ENSG00000171603.16	1.12904	0.143012	0.8777	4.25623	4.97489	6.88677	3.42188	4.78155	5.27613	5.47218	4.4579	3.94431	2.8903	5.466	3.85734	3.93576	5.66013	5.92754	5.37642
ENSG00000068079	IFI35	gene	ENSG00000068079.7	1.38136	0.143118	0.8777	8.39903	41.0403	9.18749	14.426	9.69167	17.5089	10.032	8.6268	8.20609	7.22927	11.4284	7.63514	7.73279	15.2102	6.194	9.48606
ENSG00000130227	XPO7	gene	ENSG00000130227.16	1.06968	0.143152	0.8777	7.0776	6.15682	7.792	6.65246	7.78819	6.98705	7.0532	5.80951	5.9979	5.3775	7.21748	5.21505	7.79484	7.69475	7.80866	7.41234
ENSG00000147457	CHMP7	gene	ENSG00000147457.13	0.874532	0.143291	0.8777	2.88951	2.35197	3.51091	4.10101	4.46749	4.19351	3.72539	4.10749	3.30594	3.78519	2.65518	2.25312	5.15449	4.02899	3.88348	3.41587
ENSG00000172716	SLFN11	gene	ENSG00000172716.16	1.29888	0.143618	0.8777	10.5149	9.77422	7.72286	16.0102	12.5864	10.6337	3.77903	13.355	12.5428	15.4365	13.1694	9.25739	6.01829	18.8225	13.159	10.9237
ENSG00000107290	SETX	gene	ENSG00000107290.13	1.13591	0.143658	0.8777	11.2248	14.2247	13.757	15.7906	15.1273	11.9948	10.6496	9.26755	10.5713	9.3872	14.7525	14.5225	13.7762	16.3636	16.1421	10.1924
ENSG00000112592	TBP	gene	ENSG00000112592.13	1.09562	0.143857	0.8777	2.57451	2.05066	3.63295	2.84302	2.88179	1.95524	2.44822	1.56886	1.88997	1.81585	2.60706	1.53203	2.87535	2.24501	2.82033	1.85297
ENSG00000135074	ADAM19	gene	ENSG00000135074.15	0.734035	0.143978	0.8777	20.6641	15.3927	8.11347	25.7085	30.2153	15.1115	26.1762	39.486	43.1375	26.6838	15.2617	19.1686	13.4765	15.1299	29.5022	16.0859
ENSG00000101974	ATP11C	gene	ENSG00000101974.14	1.10865	0.144042	0.8777	3.39674	3.18794	1.83949	3.07523	2.94105	2.78525	2.31848	2.91763	3.09601	3.01844	3.4117	2.72032	3.04277	3.80056	4.05952	3.17845
ENSG00000116120	FARSB	gene	ENSG00000116120.9	1.06154	0.144251	0.8777	3.25821	2.41289	4.30283	3.38521	3.58821	3.01588	2.56088	2.79722	2.64001	2.48939	3.32198	2.93737	3.57362	3.70363	3.97725	2.76421
ENSG00000163781	TOPBP1	gene	ENSG00000163781.13	1.07968	0.144268	0.8777	2.53572	2.89633	3.32954	3.39624	3.18208	2.93301	2.55369	2.22287	2.5184	2.64462	2.96756	2.46968	3.47682	3.64921	3.69885	2.64954
ENSG00000128335	APOL2	gene	ENSG00000128335.13	1.22299	0.14459	0.8777	3.45991	4.21645	3.58341	5.582	4.44807	2.82878	2.34793	2.24869	3.12047	2.38668	2.95119	2.42404	4.24506	7.16659	2.78834	2.70928
ENSG00000128908	INO80	gene	ENSG00000128908.15	1.10398	0.144647	0.8777	8.60768	9.70869	14.5596	10.8881	10.3163	8.74233	7.81002	7.10939	7.26093	7.60774	8.98761	11.2272	11.9487	10.1952	13.297	9.00495
ENSG00000189159	JPT1	gene	ENSG00000189159.15	1.09702	0.144858	0.8777	6.42083	7.10197	8.15443	6.96013	7.36085	6.90697	5.69203	6.32135	5.83514	6.67405	7.3151	4.5296	6.59631	7.37735	5.75531	6.39501
ENSG00000129187	DCTD	gene	ENSG00000129187.14	1.05868	0.145021	0.8777	6.9898	7.36659	8.24629	7.11985	6.79837	6.66074	7.2427	6.32065	5.59485	5.46568	5.7057	6.8634	6.55411	6.39715	7.94294	6.96761
ENSG00000258944		gene	ENSG00000258944.1	0.86969	0.145432	0.8777	4.35571	3.91267	4.6486	2.12225	4.61204	3.22749	4.80469	3.88159	2.82057	4.17963	2.48801	4.54022	3.90202	2.90724	3.96664	3.67852
ENSG00000173889	PHC3	gene	ENSG00000173889.15	1.06922	0.145514	0.8777	2.42655	2.21207	2.19051	2.63826	2.33435	2.74971	2.30243	2.65903	2.34624	2.01361	2.96607	1.84349	2.24129	2.57111	2.5219	2.65834
ENSG00000266028	SRGAP2	gene	ENSG00000266028.7	1.10215	0.14568	0.8777	3.90931	3.01238	3.92495	3.10385	4.31754	2.61701	3.51488	2.48773	2.38595	1.68438	2.79163	3.25021	2.5706	3.55853	3.97727	2.91292
ENSG00000280194		gene	ENSG00000280194.1	1.14626	0.145687	0.8777	1.41208	1.75972	5.08421	2.23131	1.47533	1.74799	1.50509	1.3865	1.48793	1.27847	1.75794	2.38963	1.85684	2.12421	2.63925	1.64876
ENSG00000234036	TXNP6	gene	ENSG00000234036.4	0.865803	0.14575	0.8777	1.59697	2.89158	2.81734	2.53924	1.80247	3.18105	2.53402	2.33804	2.94907	2.35175	2.30749	3.08757	2.53433	1.63156	1.0966	1.98504
ENSG00000224660	SH3BP5-AS1	gene	ENSG00000224660.1	0.878673	0.145853	0.8777	3.16084	2.68632	2.64362	2.60296	4.04559	4.32138	2.68277	3.49753	3.12738	3.14885	2.50266	2.22181	2.74761	3.56217	1.71233	2.47245
ENSG00000162889	MAPKAPK2	gene	ENSG00000162889.10	0.922094	0.146162	0.8777	68.0301	65.2515	72.7787	70.5562	76.9929	87.4485	78.5452	89.9334	79.8826	66.3875	70.5215	76.7752	67.4005	68.1481	70.6274	88.4059
ENSG00000188994	ZNF292	gene	ENSG00000188994.12	1.1051	0.146179	0.8777	4.05108	4.33002	5.3646	2.88345	3.95983	3.82458	3.21003	3.34033	3.11945	2.71317	4.59781	3.58507	3.24198	3.85003	4.66682	2.71153
ENSG00000055609	KMT2C	gene	ENSG00000055609.17	1.07817	0.146231	0.8777	18.7585	17.0817	22.4888	18.0185	18.8073	16.1449	15.1691	15.9342	15.5559	16.5029	20.5956	18.1144	17.3774	14.8619	22.3555	15.909
ENSG00000165733	BMS1	gene	ENSG00000165733.7	1.08359	0.146279	0.8777	2.37627	2.17188	3.5405	2.97557	2.88761	2.00595	2.35342	1.7089	2.12082	2.06459	3.07267	2.46741	2.94512	2.52935	3.20897	2.07452
ENSG00000174606	ANGEL2	gene	ENSG00000174606.13	1.07742	0.146315	0.8777	3.35137	2.82762	2.87995	2.88266	2.98973	3.32375	2.8724	2.23159	2.32315	2.14802	3.54098	2.82681	3.40551	2.87247	3.59114	3.0971
ENSG00000175294	CATSPER1	gene	ENSG00000175294.5	0.915251	0.146601	0.8777	1.93331	2.15708	2.52208	1.44791	1.78664	1.93711	2.5277	2.5057	2.10296	1.66123	1.66167	2.74399	2.16943	2.1134	2.11998	1.76076
ENSG00000103160	HSDL1	gene	ENSG00000103160.11	0.835827	0.146682	0.8777	5.1717	4.31197	3.65546	2.72229	6.12145	2.99151	4.62134	5.17563	3.4942	2.99184	4.4757	4.83553	4.11869	2.06901	3.3699	2.58834
ENSG00000067167	TRAM1	gene	ENSG00000067167.7	1.13064	0.146705	0.8777	38.8369	47.3992	24.2602	29.6063	33.0023	29.8639	31.6775	34.3929	33.4329	24.9249	35.7368	29.575	29.4498	31.4928	37.4496	34.1197
ENSG00000198771	RCSD1	gene	ENSG00000198771.10	1.13004	0.147003	0.8777	13.532	15.3791	19.4075	14.9474	16.0525	16.2149	13.6426	10.2979	12.781	11.9901	15.9554	11.3804	17.8264	21.8035	15.2426	13.4419
ENSG00000230979		gene	ENSG00000230979.3	0.864132	0.147319	0.8777	8.89796	10.4364	19.126	9.69151	12.1092	10.6654	17.584	13.436	12.8259	9.29229	10.4443	13.038	10.9812	8.23392	12.8902	11.4309
ENSG00000213753	CENPBD1P1	gene	ENSG00000213753.10	0.926407	0.147465	0.8777	3.09858	2.67202	4.34287	3.06181	3.73347	3.26723	3.55942	2.85046	3.25573	2.06339	2.89732	2.69609	3.59507	2.46973	2.58965	2.77726
ENSG00000127946	HIP1	gene	ENSG00000127946.16	0.880593	0.14768	0.8777	3.38787	2.20438	3.36298	2.31726	3.96893	2.85267	2.94005	3.33966	2.32936	3.30911	1.81171	2.75439	2.39593	1.79733	3.70682	2.67321
ENSG00000125347	IRF1	gene	ENSG00000125347.13	1.24397	0.147932	0.8777	19.1947	18.7518	19.9093	15.8665	21.915	8.29234	12.9018	8.87384	8.69815	10.6931	12.6734	13.9167	16.9873	21.0774	21.3196	8.24707
ENSG00000114745	GORASP1	gene	ENSG00000114745.13	0.897248	0.14803	0.8777	4.84331	3.92193	6.68605	5.2065	5.56351	6.30669	5.16919	4.95973	4.3758	3.8462	5.40121	5.93401	6.14597	5.67503	4.56141	3.13547
ENSG00000215030	RPL13P12	gene	ENSG00000215030.5	0.826074	0.148068	0.8777	26.6766	23.9346	48.1944	24.1752	29.6706	35.1388	44.7846	37.6161	36.2866	17.5504	25.9395	29.9166	31.6319	20.426	23.449	37.2883
ENSG00000134070	IRAK2	gene	ENSG00000134070.4	0.861077	0.148394	0.8777	204.929	155.296	102.445	168.966	203.509	202.336	234.786	227.895	230.242	208.662	196.233	181.032	182.312	151.233	207.76	239.601
ENSG00000102901	CENPT	gene	ENSG00000102901.12	0.904021	0.148479	0.8777	3.07783	1.92136	2.2872	1.89939	2.60325	2.63285	3.34406	2.29931	2.33961	1.51101	1.96152	2.98837	2.55695	1.89425	2.6063	2.70889
ENSG00000091436	MAP3K20	gene	ENSG00000091436.16	1.22964	0.148584	0.8777	7.80905	4.82369	5.20061	9.02605	3.96045	5.96961	6.97718	5.72766	9.70146	4.015	5.78916	4.45081	6.5409	8.98974	8.85934	9.83213
ENSG00000196730	DAPK1	gene	ENSG00000196730.12	0.875698	0.148672	0.8777	9.66244	6.88357	13.1918	11.6045	12.7609	10.5446	11.7168	11.6225	12.1357	11.6838	7.81844	7.638	12.7754	12.8786	12.0011	8.95255
ENSG00000140382	HMG20A	gene	ENSG00000140382.14	1.07742	0.148683	0.8777	1.84974	2.31274	2.50125	2.02175	2.28893	1.89303	1.95864	1.46607	1.85613	1.41818	2.26705	1.92332	2.69611	2.04625	3.26047	2.03597
ENSG00000117868	ESYT2	gene	ENSG00000117868.15	0.892839	0.148705	0.8777	17.975	22.0263	20.6823	25.1822	31.4431	27.6282	27.9478	29.6931	23.3526	24.6078	27.2568	27.4209	25.3968	26.1302	32.2988	24.3826
ENSG00000123395	ATG101	gene	ENSG00000123395.14	0.882126	0.148737	0.8777	6.04971	5.39072	6.26035	6.51406	7.13172	8.03495	8.65154	8.21443	6.87871	4.7301	4.92789	6.23121	6.98858	6.73101	5.46044	8.66186
ENSG00000167565	SERTAD3	gene	ENSG00000167565.12	0.81628	0.148883	0.8777	3.60439	4.95515	1.91238	3.8632	6.85811	4.19268	4.94749	5.9412	4.14631	3.46161	4.44657	6.43889	3.82437	2.34015	5.71403	4.25542
ENSG00000205339	IPO7	gene	ENSG00000205339.9	0.824391	0.148894	0.8777	36.4825	29.551	22.89	37.3822	45.1579	28.5688	38.661	55.0245	51.3425	55.669	44.7387	50.2918	44.0159	29.0063	54.9346	43.1585
ENSG00000134830	C5AR2	gene	ENSG00000134830.5	1.21702	0.149004	0.8777	2.4352	3.25566	4.94177	3.92619	2.66767	2.7826	2.48399	2.38959	2.58088	2.25662	7.5876	4.05515	2.83259	2.73406	3.36075	2.32783
ENSG00000111802	TDP2	gene	ENSG00000111802.13	0.860219	0.149206	0.8777	7.93953	8.67726	5.13123	4.67522	6.89883	7.82359	7.36046	10.4517	6.79054	8.71572	5.11806	5.78601	4.88525	6.4332	4.34226	4.82831
ENSG00000053501	USE1	gene	ENSG00000053501.12	0.881506	0.149229	0.8777	2.1166	2.27054	3.32865	1.68315	1.96597	2.72212	3.77916	2.80917	2.49845	3.14621	2.03182	2.17007	2.8927	1.9519	2.20736	3.03724
ENSG00000131100	ATP6V1E1	gene	ENSG00000131100.12	1.10849	0.149353	0.8777	26.9607	28.0573	21.9569	22.5769	20.474	22.776	24.666	20.0009	18.0711	29.2633	24.9112	20.7507	24.5131	27.8775	17.2151	24.6711
ENSG00000196754	S100A2	gene	ENSG00000196754.10	0.839741	0.14947	0.8777	3.0007	2.67551	1.14917	2.10475	3.50396	4.56664	3.51675	3.49398	2.45294	2.0961	3.10224	2.09977	2.29156	1.79518	1.55955	2.74457
ENSG00000138190	EXOC6	gene	ENSG00000138190.16	1.14855	0.149488	0.8777	1.99161	2.25542	1.43924	2.59606	2.18642	1.85695	1.56325	1.56443	2.47659	2.13475	2.11286	1.64666	2.64284	3.34153	3.43932	2.6232
ENSG00000170345	FOS	gene	ENSG00000170345.9	1.37224	0.149503	0.8777	105.672	91.3416	108.993	112.443	91.1151	146.502	51.2397	39.2224	80.0147	56.2967	137.139	52.1639	55.9948	101.164	42.8849	65.0871
ENSG00000234742		gene	ENSG00000234742.1	0.826618	0.149679	0.8777	2.44434	2.86677	4.77407	1.48931	3.14831	3.45711	4.75994	3.26321	3.7697	2.2614	4.34398	5.16758	3.03212	1.87441	2.9684	3.28361
ENSG00000115677	HDLBP	gene	ENSG00000115677.16	1.09099	0.149893	0.8777	8.82113	7.97665	9.71335	9.83843	9.90361	8.74405	9.18028	8.13	8.88355	7.24063	10.156	8.06766	11.2622	12.3684	11.035	10.8908
ENSG00000197892	KIF13B	gene	ENSG00000197892.12	1.05326	0.149944	0.8777	3.74243	3.69919	4.24413	3.9472	4.46943	3.3596	3.42035	3.77206	3.5821	3.54488	4.1701	3.58736	4.0926	3.73085	4.12677	4.55725
ENSG00000135842	FAM129A	gene	ENSG00000135842.16	1.11363	0.150082	0.8777	7.29026	10.4429	7.8593	6.02586	7.05739	5.62394	8.48062	7.83673	6.81198	7.33412	7.06082	6.77974	6.76479	8.04606	9.70675	7.83481
ENSG00000177426	TGIF1	gene	ENSG00000177426.20	0.787562	0.150224	0.8777	22.3739	19.664	11.394	11.5656	11.1476	15.5963	16.987	16.0614	34.3092	16.3175	14.431	27.4106	21.4411	15.2696	10.0643	12.7387
ENSG00000125743	SNRPD2	gene	ENSG00000125743.10	0.725968	0.150334	0.8777	28.7375	15.5034	10.7582	7.12646	18.6805	15.1791	28.5513	27.0688	7.99114	22.2888	15.6424	19.4856	24.9308	18.3363	12.9703	9.1291
ENSG00000080608	PUM3	gene	ENSG00000080608.9	1.0948	0.150695	0.8777	5.63541	5.40427	6.56789	6.6552	5.90804	4.13804	4.27432	4.89666	5.62793	5.59614	6.60984	5.63404	6.87007	6.04589	5.90157	5.28229
ENSG00000146386	ABRACL	gene	ENSG00000146386.7	1.1498	0.150746	0.8777	36.588	39.644	28.3516	23.4361	32.7028	23.91	27.4367	24.7936	26.971	25.1932	40.8294	29.0757	22.0965	25.4855	24.7607	26.1185
ENSG00000253729	PRKDC	gene	ENSG00000253729.7	1.10415	0.150813	0.8777	5.83703	4.75663	5.90447	6.42401	6.60959	4.21226	5.30082	5.69699	5.65489	5.06111	6.29635	4.50833	6.4821	6.02136	8.35636	6.65431
ENSG00000184182	UBE2F	gene	ENSG00000184182.18	1.09295	0.150839	0.8777	6.91881	5.24939	5.905	4.48256	4.92062	6.10019	4.5942	4.75941	4.84228	3.66884	4.78336	5.1375	4.00164	5.34193	5.26103	5.2672
ENSG00000207719	MIR623	gene	ENSG00000207719.1	0.768269	0.150848	0.8777	2.66054	1.85041	4.7479	3.28216	4.93435	2.24889	6.58002	3.37724	3.11538	3.74139	3.13789	8.9498	2.68711	4.41097	4.43866	1.55299
ENSG00000198700	IPO9	gene	ENSG00000198700.9	1.05152	0.150889	0.8777	2.86753	2.55658	3.71704	3.52683	3.14088	2.61679	2.82731	2.5147	2.58925	2.4392	3.00345	2.93029	3.5665	3.27452	3.54226	2.75833
ENSG00000139746	RBM26	gene	ENSG00000139746.15	1.07239	0.151039	0.8777	4.55959	4.86749	4.58186	5.24422	5.26312	4.65578	4.45243	3.69805	3.87621	3.49828	4.89746	3.92873	5.34276	4.72707	5.56045	4.24327
ENSG00000170632	ARMC10	gene	ENSG00000170632.13	1.06381	0.151205	0.8777	1.42719	1.32667	1.08708	1.15456	1.50298	1.10138	1.23075	1.15466	0.955696	1.11108	1.53893	1.10687	1.0321	1.39583	1.31892	1.02251
ENSG00000221930	FAM45BP	gene	ENSG00000221930.6	1.09768	0.151364	0.8777	1.44596	1.90308	1.93548	1.89483	1.16926	2.13705	1.43374	1.36976	1.35192	1.36866	1.74805	1.7387	2.12216	2.32087	2.06031	1.58415
ENSG00000166750	SLFN5	gene	ENSG00000166750.9	1.35216	0.151489	0.8777	3.94251	12.0875	1.89892	6.91023	2.08439	2.52568	9.42841	3.24288	4.34045	3.65072	3.15621	2.16562	3.24018	4.00054	4.04514	5.09222
ENSG00000173166	RAPH1	gene	ENSG00000173166.17	0.694598	0.151622	0.8777	3.07968	0.836541	1.16467	3.36326	4.29983	2.193	5.5984	6.71679	5.88105	6.10095	5.78287	6.93782	2.51856	1.06859	4.5712	6.55469
ENSG00000181744	C3orf58	gene	ENSG00000181744.8	1.19756	0.15167	0.8777	6.90889	8.38951	6.96845	3.75568	3.54958	7.36995	5.97035	5.45841	6.57153	2.89489	6.67504	4.77855	5.86044	6.68293	6.98995	6.7218
ENSG00000102225	CDK16	gene	ENSG00000102225.15	1.10363	0.151819	0.8777	5.22112	5.73747	7.33056	7.86613	6.58931	5.81058	6.64478	7.37445	6.47794	5.57605	8.15289	5.45248	5.89313	6.47892	7.07301	8.36804
ENSG00000118518	RNF146	gene	ENSG00000118518.15	0.760742	0.15245	0.8777	7.19996	5.90111	3.45688	5.19445	7.86827	5.71778	6.88433	5.59126	2.92086	5.46544	1.97284	4.42888	9.65624	6.637	2.65287	3.28404
ENSG00000170037	CNTROB	gene	ENSG00000170037.13	0.904398	0.15248	0.8777	2.51458	1.91448	2.8138	2.38991	2.77116	3.60472	2.6902	3.15009	3.2198	1.59607	2.11211	2.50938	2.17462	2.54195	2.51168	2.52663
ENSG00000165240	ATP7A	gene	ENSG00000165240.19	1.05902	0.152684	0.8777	1.40618	1.21025	1.40105	1.54331	1.58141	1.10784	1.38315	1.22016	1.46782	1.32774	1.60561	1.44769	1.35821	1.58766	1.96899	1.51049
ENSG00000180957	PITPNB	gene	ENSG00000180957.17	0.769109	0.152779	0.8777	13.3283	11.5935	7.25127	15.267	20.0035	14.7867	15.4822	19.9742	13.9969	16.9574	13.8424	15.3999	13.6719	4.46472	17.6214	19.8412
ENSG00000253626	EIF5AL1	gene	ENSG00000253626.3	1.08041	0.152873	0.8777	6.26419	6.52845	6.49691	5.68889	5.99728	4.85713	5.34068	5.30068	4.79707	4.72192	6.32102	5.8428	4.76939	4.76501	5.58713	4.64626
ENSG00000198874	TYW1	gene	ENSG00000198874.12	0.894258	0.153045	0.8777	3.20141	1.77487	3.71898	3.65314	4.13092	3.49285	2.95946	3.45395	3.54364	3.58971	2.92123	3.26413	2.95996	2.46423	4.4926	2.96305
ENSG00000224864		gene	ENSG00000224864.4	0.646119	0.153393	0.8777	0.096985	4.68005	7.76888	7.14956	6.75704	7.06207	10.2541	8.6088	6.26675	7.83396	7.7985	16.4575	7.04541	4.97978	7.80931	7.58681
ENSG00000144233	AMMECR1L	gene	ENSG00000144233.9	0.868368	0.153498	0.8777	6.0243	4.93724	3.19899	4.71443	8.2679	5.56298	6.49872	6.34966	5.25758	5.15263	5.45336	4.33935	5.02904	4.20391	6.39946	4.40885
ENSG00000112624	BICRAL	gene	ENSG00000112624.12	1.07525	0.153537	0.8777	2.53392	2.84713	2.80698	2.72424	3.24086	2.77321	2.29183	1.99952	2.21331	2.57225	3.08224	2.70695	2.95001	3.22853	3.31781	2.66345
ENSG00000101363	MANBAL	gene	ENSG00000101363.12	0.857643	0.153578	0.8777	8.19681	5.16899	5.39309	6.28594	8.41869	5.93284	9.16597	7.97383	7.91862	5.80474	5.89131	6.79025	5.64238	3.89954	9.13239	6.27216
ENSG00000100441	KHNYN	gene	ENSG00000100441.9	0.922482	0.153644	0.8777	16.9982	15.7169	13.2707	15.6385	16.0769	18.2318	18.3031	18.3543	17.2733	17.822	20.51	14.5294	19.6862	14.3269	14.3699	16.1598
ENSG00000123416	TUBA1B	gene	ENSG00000123416.15	1.32136	0.153711	0.8777	14.1752	19.5649	22.5774	32.1275	19.8649	26.8747	15.8805	17.4362	15.7063	12.4308	52.8053	18.0613	28.6805	23.5159	16.8998	34.7392
ENSG00000156265	MAP3K7CL	gene	ENSG00000156265.15	1.40841	0.153866	0.8777	13.7608	6.25314	8.42802	3.4748	4.04392	4.54454	10.235	5.60126	4.84331	1.613	4.30347	4.64595	3.35366	8.9005	3.92421	12.3895
ENSG00000167862	MRPL58	gene	ENSG00000167862.9	1.11034	0.153889	0.8777	1.48092	1.63459	2.91166	2.05956	2.06848	1.26535	1.6697	1.00946	1.51794	1.63632	1.78	1.15017	2.16478	2.17869	2.1348	1.42972
ENSG00000187522	HSPA14	gene	ENSG00000187522.15	1.09112	0.154038	0.8777	3.29147	3.36534	3.57361	3.36278	2.89348	3.54266	2.64759	2.01852	2.40685	2.77536	3.35874	3.23053	3.78917	3.53621	3.56985	2.59183
ENSG00000100426	ZBED4	gene	ENSG00000100426.6	0.90212	0.154056	0.8777	2.23228	1.59588	1.86932	1.58372	2.35505	2.27343	2.61589	3.33617	2.38402	1.77219	2.11115	2.13783	1.90813	2.09426	1.90158	2.69404
ENSG00000244313		gene	ENSG00000244313.3	0.879909	0.154108	0.8777	242.054	230.413	371.451	230.74	271.667	277.245	352.901	327.277	273.489	221.73	233.231	257.365	259.729	207.646	219.108	308.17
ENSG00000158526	TSR2	gene	ENSG00000158526.7	1.10362	0.154138	0.8777	7.7716	8.15932	9.92796	7.86993	6.96591	7.58808	6.76435	6.75433	5.44489	5.76111	8.98433	6.35506	8.22596	7.05824	7.24075	5.43002
ENSG00000140598	EFL1	gene	ENSG00000140598.13	0.93748	0.154159	0.8777	2.22073	1.72239	2.24035	2.10093	2.67636	2.04305	1.86567	1.96937	2.12317	1.97919	2.01564	2.8526	2.72602	2.37615	2.21837	2.1245
ENSG00000261614	YBX3P1	gene	ENSG00000261614.1	0.885799	0.154184	0.8777	2.83235	1.68553	2.80549	1.24812	3.12961	2.10265	2.06154	2.98762	1.70524	2.1229	2.44725	2.21875	2.44106	1.91073	2.09357	1.5837
ENSG00000147454	SLC25A37	gene	ENSG00000147454.13	0.782806	0.154254	0.8777	11.3008	9.88252	9.37978	8.30019	15.0657	12.7739	10.5678	21.4756	14.9293	14.1721	16.4029	27.5569	7.13806	10.5567	13.8308	8.67759
ENSG00000179456	ZBTB18	gene	ENSG00000179456.10	0.905677	0.154392	0.8777	4.48096	4.48966	6.00059	4.96653	5.9284	6.31472	6.03614	4.62141	5.75753	6.07178	5.87942	5.0662	4.92253	4.08599	6.89204	4.24697
ENSG00000074603	DPP8	gene	ENSG00000074603.18	1.08666	0.154578	0.8777	2.77496	2.022	2.31014	2.06707	2.65551	2.18786	2.01871	2.12083	2.21071	2.15885	2.50166	1.36214	2.21422	2.75155	2.63908	2.23064
ENSG00000116212	LRRC42	gene	ENSG00000116212.14	1.12313	0.15461	0.8777	1.3722	0.913936	1.80558	1.9209	1.28084	1.85378	1.32382	1.01941	1.69443	1.30595	1.78701	1.00864	1.55751	2.3956	2.097	1.66305
ENSG00000135913	USP37	gene	ENSG00000135913.10	1.17506	0.154803	0.8777	1.60002	1.23039	1.76563	1.83876	1.24383	1.39978	2.12328	1.60331	2.30624	2.32182	4.22519	1.41052	1.62825	2.22482	2.31721	2.53183
ENSG00000124614	RPS10	gene	ENSG00000124614.14	0.885976	0.154872	0.8777	79.4351	71.256	95.3131	60.8842	82.386	72.1302	91.0979	89.88	68.848	78.3665	81.2431	98.89	97.1244	61.8743	67.6657	96.0797
ENSG00000160948	VPS28	gene	ENSG00000160948.13	0.901416	0.154995	0.8777	4.35915	4.8966	6.7501	3.13228	4.84378	5.59253	5.38441	4.96643	5.13324	3.1368	3.57484	4.27873	5.15428	4.5715	4.32957	4.43779
ENSG00000171109	MFN1	gene	ENSG00000171109.18	1.15921	0.155015	0.8777	6.18779	5.62297	4.81564	11.5502	5.43713	5.74891	5.232	4.96728	4.66302	5.27944	5.66956	4.51455	6.04528	5.60235	7.12611	4.92928
ENSG00000180104	EXOC3	gene	ENSG00000180104.15	0.885434	0.155185	0.8777	3.13823	4.7588	4.07843	3.88219	4.49277	4.72098	5.3591	4.40293	4.97231	2.74003	3.47199	2.91922	5.50233	3.629	4.57011	3.37596
ENSG00000119707	RBM25	gene	ENSG00000119707.13	1.08014	0.155202	0.8777	10.123	9.80327	9.93569	10.6046	9.3471	8.50706	8.70825	9.10492	8.89486	8.89935	11.8765	11.9649	9.41997	9.53312	11.6736	8.54853
ENSG00000132604	TERF2	gene	ENSG00000132604.10	0.94146	0.155264	0.8777	2.08866	2.16643	1.9314	2.40665	2.62685	2.40371	2.68068	2.51257	1.95601	2.18166	2.12698	2.02767	2.578	2.31019	2.56535	1.94588
ENSG00000144455	SUMF1	gene	ENSG00000144455.13	1.09753	0.155294	0.8777	4.81122	3.25723	4.34374	3.84936	3.97642	4.4647	3.15712	4.15848	2.86406	4.33803	4.50968	3.4784	3.99612	4.96995	4.11123	4.3487
ENSG00000162777	DENND2D	gene	ENSG00000162777.16	1.19571	0.155634	0.8777	2.53224	1.67698	1.46176	3.66091	2.25346	2.22082	1.97799	1.3798	2.40646	2.12984	2.61699	1.03788	1.877	4.17491	1.57034	2.03542
ENSG00000143621	ILF2	gene	ENSG00000143621.16	0.903133	0.155672	0.8777	40.0212	38.2243	44.091	40.758	50.134	36.0776	36.1609	40.4238	35.8107	47.6785	30.0083	48.1171	50.7786	38.6814	46.0869	39.4094
ENSG00000229994	RPL5P4	gene	ENSG00000229994.1	0.880545	0.155741	0.8777	8.86194	4.82286	11.2768	9.41203	8.97064	7.40919	10.9166	9.29472	8.6834	9.31193	8.05824	11.838	9.02247	8.28915	9.44646	8.60738
ENSG00000014824	SLC30A9	gene	ENSG00000014824.13	1.09177	0.155856	0.8777	3.43699	3.59511	2.83797	3.79219	3.52636	3.83045	2.99218	3.27746	3.51455	3.0818	4.21706	3.21805	4.13271	3.97503	4.87369	4.34269
ENSG00000135838	NPL	gene	ENSG00000135838.13	1.14805	0.155874	0.8777	10.8405	14.8971	9.94769	10.6219	9.68817	10.5661	7.8246	10.0735	9.77464	11.6764	7.04991	9.49353	9.30425	15.1161	12.7781	10.4007
ENSG00000189079	ARID2	gene	ENSG00000189079.15	1.05139	0.155977	0.8777	3.08103	3.17613	3.88819	3.29101	3.29103	2.83952	2.98561	2.65394	3.10022	2.65672	3.13881	3.56033	3.5456	3.73441	4.1275	2.89118
ENSG00000125454	SLC25A19	gene	ENSG00000125454.11	0.845173	0.155981	0.8777	3.25795	2.47191	3.68538	4.21705	4.56566	3.91221	3.16774	5.93867	3.92878	3.67596	3.67111	2.46417	4.71272	1.78007	3.22824	4.20521
ENSG00000235552	RPL6P27	gene	ENSG00000235552.4	0.89178	0.156157	0.8777	221.682	158.251	271.707	204.407	239.307	187.793	224.837	241.204	194.568	253.934	228.567	293.171	267.539	191.77	231.448	231.647
ENSG00000186918	ZNF395	gene	ENSG00000186918.13	0.907542	0.1563	0.8777	2.48731	1.95922	4.02254	1.39382	2.6983	3.06943	2.35416	2.90535	2.17097	1.67727	2.01046	2.79018	2.7175	2.36022	2.81828	2.50011
ENSG00000163961	RNF168	gene	ENSG00000163961.4	0.852831	0.156351	0.8777	6.52943	6.22914	5.53373	4.12316	8.5207	6.04357	6.16562	8.8179	7.14049	5.17052	6.4146	9.35252	4.32949	4.36985	6.52078	5.92029
ENSG00000031823	RANBP3	gene	ENSG00000031823.14	1.05977	0.156549	0.8777	1.62439	1.76747	2.71294	1.63959	1.53155	1.95391	1.83996	1.56082	1.43433	1.26815	1.73023	1.4814	1.8815	1.72642	1.91724	1.80639
ENSG00000034693	PEX3	gene	ENSG00000034693.14	1.07627	0.156682	0.8777	1.30561	1.24063	1.33431	1.93621	1.33956	1.28055	1.13552	1.29953	1.17629	1.26912	1.38906	1.08233	1.78657	1.40602	1.44245	1.78743
ENSG00000111684	LPCAT3	gene	ENSG00000111684.10	1.08367	0.156767	0.8777	7.02338	6.25209	7.58	6.44866	6.59769	6.82941	5.08025	6.78815	5.31186	5.72386	8.06577	5.81276	5.81682	6.03005	5.83805	5.81521
ENSG00000029363	BCLAF1	gene	ENSG00000029363.16	0.891672	0.156808	0.8777	12.0506	10.9952	9.89465	10.8664	15.3189	11.8211	12.1334	10.9683	9.35768	13.1267	11.6763	16.1831	10.5792	10.4996	12.7856	8.7027
ENSG00000172239	PAIP1	gene	ENSG00000172239.13	1.10714	0.156931	0.8777	3.73417	4.25581	4.94954	4.65654	4.10987	5.15355	3.42881	3.27324	3.41929	4.12624	5.0134	3.23882	5.18279	5.35938	4.66142	3.91077
ENSG00000165819	METTL3	gene	ENSG00000165819.11	0.902253	0.156944	0.8777	3.04938	1.40611	2.20988	2.59576	3.16844	2.16751	2.22996	2.41455	2.11108	2.56556	2.08369	1.92412	3.12245	2.05297	2.35217	1.92512
ENSG00000267855	NDUFA7	gene	ENSG00000267855.5	0.847278	0.156956	0.8777	3.77481	6.04422	7.16691	3.10647	5.30234	5.90833	8.81463	5.14239	4.8621	2.94166	5.0458	6.15229	5.7912	3.85435	5.11983	4.66243
ENSG00000145779	TNFAIP8	gene	ENSG00000145779.7	0.759731	0.156972	0.8777	61.9446	42.3283	43.3612	53.1199	98.9992	30.5924	56.2523	56.283	50.1956	116.564	32.7288	86.7779	58.4965	36.8769	57.479	65.7552
ENSG00000182919	C11orf54	gene	ENSG00000182919.14	1.08961	0.157043	0.8777	1.72114	2.18861	1.32731	1.58391	1.39682	1.3259	1.12675	1.38316	1.78425	1.64265	1.55547	1.17385	1.45945	1.85942	1.5134	1.04801
ENSG00000078124	ACER3	gene	ENSG00000078124.11	1.13891	0.157073	0.8777	5.11484	5.60546	4.3113	4.95039	5.64066	2.67036	4.62157	4.62274	5.59432	4.04425	5.62831	6.01397	4.16808	5.60382	6.49524	5.21895
ENSG00000100129	EIF3L	gene	ENSG00000100129.17	0.873921	0.157181	0.8777	98.1917	63.206	120.46	82.9729	103.154	78.813	91.5323	120.03	82.9448	95.6905	77.8885	108.478	138.021	84.1501	112.126	114.217
ENSG00000165487	MICU2	gene	ENSG00000165487.13	1.08754	0.157236	0.8777	7.09081	8.52917	6.55631	9.65258	7.68587	7.81442	6.39434	7.14317	8.60608	7.96636	8.41339	7.67159	8.90491	8.99693	9.43458	9.08647
ENSG00000131508	UBE2D2	gene	ENSG00000131508.15	0.947931	0.157591	0.8777	11.0264	11.6444	10.271	11.8465	12.3228	12.6535	13.0829	13.5473	11.6515	12.4124	12.957	14.233	11.6924	11.8237	13.2843	12.1985
ENSG00000167703	SLC43A2	gene	ENSG00000167703.14	0.835931	0.157596	0.8777	2.99941	2.83858	1.57917	3.40234	3.12673	3.54168	3.33515	6.15316	3.56392	2.16805	2.94614	4.00897	1.81104	1.91218	2.29007	2.33174
ENSG00000170242	USP47	gene	ENSG00000170242.17	1.09059	0.157739	0.8777	6.41866	6.95446	8.32682	8.95802	7.27844	6.9122	7.15982	6.46939	6.08236	7.64235	8.16675	7.9148	8.31234	8.93751	10.1382	7.22623
ENSG00000196782	MAML3	gene	ENSG00000196782.12	0.921605	0.157782	0.8777	5.57272	4.72573	7.59657	4.1593	5.48782	5.5731	5.71902	5.7627	5.33724	5.41794	4.18298	5.35999	6.37082	6.57481	5.94587	4.64874
ENSG00000181222	POLR2A	gene	ENSG00000181222.15	1.17632	0.157962	0.8777	12.6424	10.5714	18.7501	19.4626	15.3586	12.8255	13.5122	14.3178	12.8076	12.7268	19.395	7.83681	18.3083	16.9367	16.6479	16.8565
ENSG00000105875	WDR91	gene	ENSG00000105875.13	1.10312	0.158044	0.8777	3.75866	4.00575	6.02141	2.90588	3.17616	3.10882	3.70006	3.61455	2.94642	2.23985	3.15019	2.32507	3.6668	3.04564	4.54538	3.0288
ENSG00000186577	SMIM29	gene	ENSG00000186577.12	0.799996	0.158519	0.8777	3.50922	3.2708	4.32429	2.15473	4.41551	4.58678	8.34649	2.5301	3.36824	1.16552	2.38753	2.93471	2.95548	2.17738	2.47776	2.51066
ENSG00000163931	TKT	gene	ENSG00000163931.15	0.82825	0.158538	0.8777	20.7626	37.7924	48.4549	22.4507	34.7774	49.4819	44.6801	38.6513	36.2091	24.9921	25.7105	28.2356	35.5156	34.3113	27.3749	35.9016
ENSG00000100442	FKBP3	gene	ENSG00000100442.10	0.88066	0.158628	0.8777	5.7611	5.32255	6.14247	8.08419	8.47943	5.94866	7.6853	5.2861	6.35812	7.88771	6.29086	8.30899	8.18635	8.42922	5.24388	5.22548
ENSG00000229927	RHEBP1	gene	ENSG00000229927.2	1.3689	0.158715	0.8777	13.213	12.7874	5.16344	12.0847	11.0799	10.1524	9.17799	12.9829	10.7573	11.774	11.8351	13.2769	1.2342	12.3506	11.8444	12.7904
ENSG00000136279	DBNL	gene	ENSG00000136279.20	0.898225	0.158756	0.8777	10.6125	10.0911	14.5496	10.0385	11.7763	13.8831	12.3637	13.079	11.8032	6.28088	8.81623	11.0356	11.1171	11.6832	11.5223	8.35139
ENSG00000140948	ZCCHC14	gene	ENSG00000140948.11	0.868126	0.158848	0.8777	2.48475	3.23726	1.56968	1.72001	2.43095	2.74863	2.64591	2.61259	3.7126	2.11423	2.43297	2.94475	2.24941	1.15204	2.59777	2.44172
ENSG00000137364	TPMT	gene	ENSG00000137364.4	1.14545	0.1589	0.8777	6.40136	10.4825	6.10465	10.4291	8.13045	7.07567	7.54601	7.21619	8.15293	6.86347	12.8797	9.39924	6.49216	6.89478	9.12507	7.92652
ENSG00000126756	UXT	gene	ENSG00000126756.11	0.898051	0.1591	0.8777	19.2134	22.0186	32.9599	21.5397	21.9539	23.7662	27.3689	24.4741	23.0641	25.9177	23.528	26.9093	25.5186	17.7015	20.6186	25.059
ENSG00000115165	CYTIP	gene	ENSG00000115165.9	1.24998	0.159433	0.8777	39.7249	61.6877	112.553	60.5215	43.3777	46.1909	43.4205	38.4383	33.8804	48.0102	82.6887	51.0022	72.555	64.3314	48.8761	38.4857
ENSG00000090372	STRN4	gene	ENSG00000090372.14	0.896302	0.159436	0.8777	3.67665	3.61765	6.00524	4.1439	4.45144	5.29648	6.23061	5.07432	5.11736	2.94309	3.96493	3.62468	4.27193	4.29603	4.06025	3.78514
ENSG00000141540	TTYH2	gene	ENSG00000141540.10	0.819373	0.159438	0.8777	6.24468	8.76814	11.3938	11.2363	11.6703	10.3478	9.37324	9.58529	9.04748	9.72511	10.9657	8.35749	10.2104	5.83695	10.8679	3.60742
ENSG00000077458	FAM76B	gene	ENSG00000077458.12	1.11629	0.159476	0.8777	3.37411	3.64085	3.83217	5.16818	4.08616	3.66587	3.7864	2.89619	4.40437	3.45635	4.42093	2.82609	4.99952	4.65976	4.77205	5.01322
ENSG00000171608	PIK3CD	gene	ENSG00000171608.15	1.15607	0.15965	0.8777	15.1266	19.7179	24.5154	18.4616	14.3877	19.8839	17.58	15.5665	15.9761	11.0144	15.8207	9.59958	16.0978	19.1874	15.5151	14.8766
ENSG00000138326	RPS24	gene	ENSG00000138326.19	0.907932	0.159659	0.8777	94.4144	71.7469	102.578	82.7849	88.5903	78.251	80.5378	94.1936	81.6222	105.587	83.4936	111.681	104.267	74.2042	85.7927	88.0901
ENSG00000135390	ATP5MC2	gene	ENSG00000135390.17	0.935802	0.159707	0.8777	22.8108	20.0935	27.7522	18.738	25.8697	21.9903	20.7654	26.3693	21.597	18.4769	22.885	23.8039	23.6036	19.5188	25.1568	20.25
ENSG00000130706	ADRM1	gene	ENSG00000130706.12	0.868114	0.159726	0.8777	8.5294	9.35909	9.57354	10.0544	11.378	13.3428	14.7745	12.9986	11.5502	7.41394	8.44045	7.4645	11.1441	9.14932	9.47401	12.4746
ENSG00000112799	LY86	gene	ENSG00000112799.8	0.902915	0.160087	0.8777	66.3029	69.1447	89.0446	53.2393	73.6119	76.5429	64.7679	77.2535	64.6292	84.3685	69.0671	69.1573	68.8925	53.307	65.9007	64.9373
ENSG00000170145	SIK2	gene	ENSG00000170145.4	0.88894	0.160099	0.8777	4.68681	3.7007	3.09565	3.88051	5.55254	4.19678	4.16055	5.65457	5.0109	4.10004	4.44838	3.05642	5.22825	3.19748	4.64437	4.29087
ENSG00000148444	COMMD3	gene	ENSG00000148444.15	0.930453	0.16021	0.8777	3.51262	3.25781	3.79596	3.80424	4.48307	3.20785	4.55328	3.73273	3.28175	4.02466	2.99029	3.60631	4.3595	4.19585	3.74447	3.58978
ENSG00000175130	MARCKSL1	gene	ENSG00000175130.6	0.789669	0.160353	0.8777	74.4356	80.7168	56.7798	56.1148	110.546	78.5341	74.1094	114.705	78.3687	75.4487	92.4408	104.784	61.5263	41.3775	126.398	48.9062
ENSG00000181467	RAP2B	gene	ENSG00000181467.4	0.866	0.160447	0.8777	4.5255	4.80138	6.64007	3.33901	5.74736	4.23897	6.36239	5.63024	4.41307	4.13083	4.95971	8.29615	4.34762	4.03816	5.99473	3.54611
ENSG00000115685	PPP1R7	gene	ENSG00000115685.14	1.08692	0.160519	0.8777	4.75333	5.55499	5.49013	4.06505	4.67813	5.04234	4.66512	4.41375	3.37249	4.99882	5.18973	4.82277	5.21159	6.07808	5.34702	4.85918
ENSG00000143226	FCGR2A	gene	ENSG00000143226.13	1.19063	0.160606	0.8777	22.7846	22.219	23.3386	18.8403	21.2807	23.8903	16.6244	23.6074	18.6515	29.4007	24.5944	19.3643	10.5817	35.0753	16.3642	20.1673
ENSG00000175274	TP53I11	gene	ENSG00000175274.18	0.878002	0.16072	0.8777	1.19041	1.44946	3.15385	1.22074	2.65816	2.55482	2.04799	2.28929	2.58719	1.37607	1.59563	1.57906	1.58682	2.27195	2.2544	1.73522
ENSG00000284930		gene	ENSG00000284930.1	1.1503	0.160785	0.8777	43.7036	53.9251	75.5285	69.6246	49.0675	49.7088	61.6648	39.3222	58.5649	42.1574	71.0636	49.2374	69.27	56.925	53.9676	70.1849
ENSG00000164096	C4orf3	gene	ENSG00000164096.12	1.11628	0.160815	0.8777	27.4231	33.4467	16.791	21.7801	25.6694	22.0704	21.1839	21.9087	22.6675	22.1416	27.2303	25.5042	20.6682	26.4168	26.8457	21.8833
ENSG00000035862	TIMP2	gene	ENSG00000035862.12	0.72865	0.160921	0.8777	22.7438	6.86406	8.51176	17.5203	23.8904	25.7476	22.6445	10.5387	21.5679	17.3812	7.95823	18.6839	9.61423	14.6471	9.46035	22.6824
ENSG00000088766	CRLS1	gene	ENSG00000088766.11	0.919992	0.16114	0.8777	1.94243	1.95958	1.69368	2.3303	2.74599	2.37959	2.771	2.27588	2.43233	2.42146	2.32368	2.27858	2.72106	2.79773	3.05232	2.00307
ENSG00000166710	B2M	gene	ENSG00000166710.17	1.3549	0.161552	0.8777	43.9957	61.8867	41.3241	87.9952	32.6342	32.2395	27.0961	31.9159	55.4087	45.0062	82.3318	35.2171	40.8128	63.0966	21.9745	20.3912
ENSG00000236439		gene	ENSG00000236439.4	0.865909	0.161842	0.8777	109.935	92.3535	140.632	90.9511	115.268	109.837	115.819	105.537	86.21	129.437	122.877	156.678	116.047	81.4722	79.2194	101.396
ENSG00000278133		gene	ENSG00000278133.1	0.902939	0.161994	0.8777	15.068	13.9819	13.9855	16.3954	16.8297	20.2938	20.9674	17.8484	17.2299	15.1112	15.3843	20.6455	15.5707	18.0457	22.0866	16.6652
ENSG00000279520		gene	ENSG00000279520.1	1.18622	0.162	0.8777	4.54258	5.76873	5.77521	5.28883	5.65237	6.3538	4.23957	5.80795	5.75997	4.39433	9.84749	3.43273	4.29833	5.83606	3.35302	7.76099
ENSG00000105519	CAPS	gene	ENSG00000105519.15	0.894033	0.162074	0.8777	1.5594	1.73296	2.80728	1.69288	2.06925	2.21915	2.56322	2.1141	2.37614	1.13437	1.7138	1.61157	2.23798	1.24005	1.51327	2.27849
ENSG00000138750	NUP54	gene	ENSG00000138750.14	1.07192	0.162275	0.8777	5.90673	3.7673	5.86893	4.83609	4.66773	4.70266	4.0176	3.74558	4.34456	4.05424	5.0318	5.27455	5.34966	4.39277	6.85185	4.94467
ENSG00000160791	CCR5	gene	ENSG00000160791.13	1.22281	0.162562	0.8777	54.7841	41.4443	28.1793	32.7661	23.6484	22.3332	40.9792	22.8292	24.3869	29.9992	35.4438	22.4703	36.1533	22.8944	22.6645	34.0354
ENSG00000159202	UBE2Z	gene	ENSG00000159202.17	1.25632	0.162622	0.8777	9.6072	12.9683	3.60491	11.4706	11.2774	7.00787	9.86359	7.52821	8.72822	7.91163	16.3208	7.21685	11.5702	10.6763	8.40307	17.4578
ENSG00000163866	SMIM12	gene	ENSG00000163866.8	0.84471	0.162918	0.8777	1.92447	1.27296	1.26765	2.33741	3.32381	1.35983	4.16322	2.12292	1.7803	2.49721	1.49548	1.71086	1.71058	2.20116	1.86164	1.55308
ENSG00000100647	SUSD6	gene	ENSG00000100647.7	0.913632	0.163037	0.8777	47.5786	50.035	46.5799	35.2489	53.7469	48.8167	49.1386	52.693	49.4746	42.2262	50.5018	43.5436	45.5882	40.9221	52.0401	36.3322
ENSG00000079335	CDC14A	gene	ENSG00000079335.19	1.07477	0.163065	0.8777	1.83416	1.96395	3.00667	1.83129	2.22485	2.11443	2.03918	1.68755	1.70996	1.57385	2.49349	1.37586	2.04686	1.91058	2.23054	1.95967
ENSG00000242259	C22orf39	gene	ENSG00000242259.8	0.937235	0.163236	0.8777	1.42729	1.27937	1.36707	1.27574	1.56523	1.28977	1.8832	1.44567	1.57635	1.30227	1.49539	1.22563	1.76745	1.01835	1.50822	1.61382
ENSG00000212802	RPL15P3	gene	ENSG00000212802.4	0.868359	0.163274	0.8777	148.823	142.481	257.022	130.646	173.617	148.045	205.649	195.628	166.775	134.891	156.63	201.008	181.425	121.771	137.814	197.154
ENSG00000025770	NCAPH2	gene	ENSG00000025770.18	0.880605	0.163292	0.8777	2.46026	2.58236	4.8064	2.56795	3.06882	3.71113	4.29117	3.59019	2.97682	1.44611	2.37542	3.26063	3.24698	2.3568	2.64677	3.29024
ENSG00000120805	ARL1	gene	ENSG00000120805.13	1.05848	0.16333	0.8777	1.71765	1.77592	1.40412	1.94321	1.82219	1.55443	1.47647	1.8828	1.64806	1.85866	2.02962	1.46866	2.0402	1.91872	1.82958	2.11339
ENSG00000130816	DNMT1	gene	ENSG00000130816.15	1.06836	0.163415	0.8777	1.90472	2.33696	2.94455	2.20247	2.01019	2.24578	1.72189	1.62693	2.10073	1.59166	2.12668	2.06896	2.58032	2.51516	2.11558	2.04834
ENSG00000188313	PLSCR1	gene	ENSG00000188313.12	1.1865	0.163794	0.8777	23.1494	47.7827	28.4103	42.1225	26.7987	37.5176	27.13	23.7801	23.0833	34.0094	26.1279	22.9782	29.3382	43.6812	28.381	25.7403
ENSG00000270419	CAHM	gene	ENSG00000270419.1	1.10274	0.164032	0.8777	4.10802	3.35251	4.30017	3.22074	3.36393	2.74222	2.53808	2.6139	2.83145	3.35424	3.52244	4.33346	2.72641	3.64159	3.39727	2.62626
ENSG00000102393	GLA	gene	ENSG00000102393.9	1.17876	0.164043	0.8777	39.0559	29.0216	43.4699	36.2081	33.0439	36.6616	28.4287	26.6505	35.0982	38.7973	46.5743	27.5881	26.8102	29.8028	22.9487	52.4354
ENSG00000164442	CITED2	gene	ENSG00000164442.9	0.807774	0.164044	0.8777	26.7034	10.9103	10.1262	17.4843	17.804	26.6802	17.2433	13.7869	25.3886	27.901	17.979	14.7666	17.232	12.2221	11.8823	17.7602
ENSG00000117481	NSUN4	gene	ENSG00000117481.10	0.820892	0.164153	0.8777	3.69009	1.77848	2.16083	2.24532	2.11826	3.86683	2.10135	3.84697	4.61528	3.41534	3.68493	4.57563	5.02972	1.88616	3.9309	3.65851
ENSG00000214194	SMIM30	gene	ENSG00000214194.8	0.842462	0.164324	0.8777	2.86628	3.31819	1.91683	2.77767	6.06151	2.50762	3.79585	3.09235	3.11582	5.24369	3.03124	2.49566	4.77837	2.42216	3.46871	3.98668
ENSG00000068903	SIRT2	gene	ENSG00000068903.19	0.915614	0.164443	0.8777	7.01985	7.38182	9.43589	7.04807	8.60281	9.05994	9.66439	9.0798	7.39177	6.05892	7.26255	7.00295	7.91919	6.90796	6.49686	8.23734
ENSG00000072609	CHFR	gene	ENSG00000072609.17	1.06446	0.164471	0.8777	1.25647	1.72427	1.86856	1.87357	1.62907	1.45148	1.51009	1.19079	1.2067	1.09392	1.20164	1.35419	1.36006	1.3988	1.8555	1.35497
ENSG00000073969	NSF	gene	ENSG00000073969.18	1.10429	0.164492	0.8777	2.19538	2.62073	2.74232	2.04195	2.93031	2.23003	2.3499	2.06067	1.70635	2.03087	2.18438	1.96591	2.8121	3.52859	2.86482	3.20677
ENSG00000069399	BCL3	gene	ENSG00000069399.14	1.2198	0.164538	0.8777	19.2536	21.3519	23.9175	17.3988	25.2404	17.9882	24.8476	19.2088	21.6205	11.691	25.7888	10.5758	11.5348	22.0843	27.5377	17.442
ENSG00000151502	VPS26B	gene	ENSG00000151502.10	1.08614	0.164609	0.8777	3.98508	4.09002	5.83022	3.27973	4.10941	4.63674	4.19646	3.8364	3.68426	2.79847	4.91773	3.66896	4.65024	5.41786	5.4118	4.06468
ENSG00000254986	DPP3	gene	ENSG00000254986.7	0.901091	0.16462	0.8777	2.36604	3.57787	4.62761	3.07939	3.64659	4.11819	4.79155	3.51965	3.74221	2.51331	3.08627	2.91598	3.33563	2.89972	3.79214	2.72555
ENSG00000118508	RAB32	gene	ENSG00000118508.4	0.890923	0.164828	0.8777	46.6112	39.4457	35.6552	37.1205	52.202	43.6033	53.0935	41.1992	39.0397	36.4178	48.0884	45.8168	34.9227	33.0443	36.3123	32.0893
ENSG00000120265	PCMT1	gene	ENSG00000120265.16	1.06977	0.165136	0.8777	16.0571	18.6024	14.5309	16.7779	17.2187	18.2639	14.7968	14.9966	14.3718	16.493	16.5616	13.6892	15.8473	19.3481	16.237	15.3937
ENSG00000067596	DHX8	gene	ENSG00000067596.10	1.09481	0.16526	0.8777	4.60662	4.55165	6.67159	4.76267	5.32338	4.23252	4.18945	3.29399	3.39243	3.83353	5.21099	3.6532	5.67175	4.96289	5.4774	3.36429
ENSG00000146576	C7orf26	gene	ENSG00000146576.12	0.922617	0.165429	0.8777	2.54116	2.13544	2.59868	2.61683	2.70749	3.21117	2.53232	2.42278	3.01766	2.40768	2.12035	1.66594	2.95146	2.16026	2.86294	2.12169
ENSG00000122406	RPL5	gene	ENSG00000122406.13	0.888677	0.165576	0.8777	131.782	94.0586	162.062	120.239	149.439	106.174	138.685	147.903	121.466	146.473	132.692	176.721	152.304	108.777	144.424	148.246
ENSG00000143222	UFC1	gene	ENSG00000143222.11	0.922033	0.165892	0.8777	19.8052	17.8103	23.2744	16.8163	22.0916	18.7855	18.2053	18.3394	15.4844	19.954	18.7903	23.6077	22.2338	15.679	19.4901	17.8526
ENSG00000131778	CHD1L	gene	ENSG00000131778.18	0.883144	0.165994	0.8777	8.2054	5.17671	11.0409	4.76564	8.80633	6.62054	7.83616	6.51912	7.40772	8.89276	6.71858	8.20869	9.62212	8.86473	9.37752	6.25414
ENSG00000275638		gene	ENSG00000275638.1	0.859488	0.166017	0.8777	1.88275	1.08845	1.26533	1.83278	1.99595	2.12071	1.83066	1.99488	3.15737	2.69279	1.02875	1.70118	2.05849	1.81908	2.75442	2.64679
ENSG00000104870	FCGRT	gene	ENSG00000104870.12	0.874577	0.166049	0.8777	28.4753	24.7071	42.4587	21.9256	32.429	39.1926	33.4795	34.1175	25.9128	17.7384	23.2616	26.7011	26.9676	23.1845	24.9724	28.6375
ENSG00000166598	HSP90B1	gene	ENSG00000166598.14	1.09426	0.16608	0.8777	65.6048	57.4041	67.9448	60.8408	58.8181	43.8656	55.4002	50.6935	53.7224	61.9219	63.3348	63.4867	65.7001	73.3216	60.5529	51.9753
ENSG00000173530	TNFRSF10D	gene	ENSG00000173530.5	0.835	0.166186	0.8777	6.93315	3.28987	3.24832	4.46363	8.95091	5.38334	3.49501	6.05099	4.36777	4.56603	3.53765	3.5301	4.55149	3.87852	4.5618	3.31782
ENSG00000080503	SMARCA2	gene	ENSG00000080503.23	1.06863	0.166204	0.8777	4.96383	4.36756	5.68842	4.81577	5.251	4.94376	4.98417	4.5095	5.02769	4.62362	5.22825	3.51223	5.12452	5.4122	6.3579	5.31891
ENSG00000140526	ABHD2	gene	ENSG00000140526.17	1.09166	0.166234	0.8777	14.244	12.1169	14.2976	10.4977	10.8964	12.7383	12.2932	10.7398	12.8319	10.487	10.3576	11.0659	11.457	15.8554	17.2578	11.7145
ENSG00000282826	FRG1CP	gene	ENSG00000282826.1	1.19871	0.166305	0.8777	7.03466	5.49514	14.7208	6.29026	3.97761	7.05983	7.051	5.48875	5.48075	5.12846	5.91909	3.98895	11.8657	8.12293	10.9727	8.57818
ENSG00000135720	DYNC1LI2	gene	ENSG00000135720.12	1.0487	0.166319	0.8777	8.89802	9.12178	10.1785	9.40471	9.31808	9.45117	8.83936	8.25022	8.04487	7.31809	9.1649	8.54822	8.42572	8.78232	10.9261	7.58037
ENSG00000077044	DGKD	gene	ENSG00000077044.10	0.874996	0.166551	0.8777	6.62909	6.80205	13.1888	6.44477	9.22969	11.8576	9.77649	10.0047	9.00645	5.94431	6.24409	7.78022	7.47357	9.96156	8.56409	7.73509
ENSG00000105640	RPL18A	gene	ENSG00000105640.12	0.869845	0.166645	0.8777	13.0447	12.85	21.2114	11.966	14.8773	15.7147	20.8249	16.947	15.6295	10.9207	15.1122	15.961	15.1902	10.3273	11.6894	17.3763
ENSG00000164105	SAP30	gene	ENSG00000164105.3	1.2249	0.166804	0.8777	3.10268	3.51071	5.234	3.80015	4.16148	5.61969	3.72992	1.80958	2.70144	2.57045	3.66832	1.694	3.69284	7.8054	4.29507	3.45511
ENSG00000073614	KDM5A	gene	ENSG00000073614.12	1.08372	0.166877	0.8777	8.51086	8.86721	11.5307	11.1858	10.7077	8.65624	8.47575	6.9428	8.553	8.00849	9.26218	7.95295	11.2441	10.9548	12.0308	8.11819
ENSG00000184277	TM2D3	gene	ENSG00000184277.12	1.10035	0.167072	0.8777	3.85617	3.27183	3.37705	4.14994	3.70802	4.42981	2.55097	2.90383	3.52539	3.10803	4.39113	2.84573	3.18756	3.71742	2.75967	3.80026
ENSG00000023330	ALAS1	gene	ENSG00000023330.14	0.869833	0.167105	0.8777	9.04346	11.306	5.54385	12.9231	12.332	15.3439	16.5528	14.5334	12.559	12.7788	14.3954	12.9798	11.2107	14.1342	12.1622	11.2062
ENSG00000017797	RALBP1	gene	ENSG00000017797.12	1.08425	0.167145	0.8777	2.80774	2.89722	4.02241	2.9154	2.94794	3.37652	2.8163	2.30795	2.53427	2.72228	3.19469	2.59043	3.7794	4.27069	3.29975	3.11937
ENSG00000165025	SYK	gene	ENSG00000165025.14	1.07002	0.167169	0.8777	43.2898	46.9341	53.0776	46.46	45.1491	40.2463	38.811	41.9198	42.6376	36.3702	37.7793	41.1972	41.1385	50.7339	48.7413	35.517
ENSG00000161999	JMJD8	gene	ENSG00000161999.11	0.844159	0.167226	0.8777	2.83176	2.04257	3.00212	1.12088	2.42689	2.82521	3.23143	2.96844	3.10567	1.0829	3.01145	2.67637	2.1293	1.31655	1.84632	1.88918
ENSG00000109111	SUPT6H	gene	ENSG00000109111.14	0.936723	0.167332	0.8777	16.1961	15.501	17.0562	18.7465	19.7457	21.4583	17.6249	18.857	19.1398	18.5883	17.2357	16.2084	20.5872	18.9589	20.4584	19.409
ENSG00000163820	FYCO1	gene	ENSG00000163820.14	1.07053	0.167474	0.8777	3.05027	2.22828	3.00367	2.13569	2.3487	2.4944	2.76529	2.46075	1.97168	1.84395	2.55092	1.7294	2.62791	2.66963	3.13755	2.19613
ENSG00000093000	NUP50	gene	ENSG00000093000.18	1.16511	0.167555	0.8777	4.03549	2.76156	4.67089	4.98282	4.14015	4.04656	2.05232	3.05671	3.19241	2.83341	3.18797	2.61344	4.39914	6.84376	4.00429	3.32597
ENSG00000123338	NCKAP1L	gene	ENSG00000123338.12	1.06804	0.167831	0.8777	24.6857	30.2126	31.8783	25.522	27.5381	29.0207	25.2296	27.6381	25.0478	26.7353	29.9706	26.1129	29.8314	31.6496	35.0934	27.8325
ENSG00000159348	CYB5R1	gene	ENSG00000159348.12	1.08522	0.167974	0.8777	3.96993	4.25789	4.5808	2.45793	3.52896	3.58099	3.61008	3.10148	2.85187	2.77903	3.45646	2.84559	3.20639	3.63324	3.75517	3.29303
ENSG00000150403	TMCO3	gene	ENSG00000150403.17	0.895145	0.168134	0.8777	2.24048	1.71928	1.8288	1.70046	2.40752	3.15139	3.3023	2.37325	2.30655	2.17032	2.1931	1.83471	2.00265	1.71405	2.159	3.0629
ENSG00000196182	STK40	gene	ENSG00000196182.10	0.84906	0.168138	0.8777	38.4145	34.4304	24.4738	32.656	39.3639	43.0439	53.8891	52.2945	46.4421	33.2423	33.9387	26.1107	31.263	25.8846	34.9475	41.3402
ENSG00000112033	PPARD	gene	ENSG00000112033.13	0.823552	0.168151	0.8777	9.53313	5.68349	7.32837	5.32321	9.2392	7.51097	13.0067	11.744	11.0778	6.43147	6.38729	6.43975	5.3494	5.34187	7.50547	9.34708
ENSG00000255398	HCAR3	gene	ENSG00000255398.2	1.30424	0.16827	0.8777	88.0591	206.265	145.719	252.123	103.673	181.433	148.031	103.051	147.331	125.327	210.165	106.99	118.325	232.804	58.4971	163.105
ENSG00000122687	MRM2	gene	ENSG00000122687.17	1.12184	0.168651	0.8777	1.5435	1.73276	2.45981	1.48373	1.81547	1.89446	1.57746	1.15088	1.32188	1.19617	2.84787	1.09659	1.34768	1.3754	1.60822	1.32774
ENSG00000163950	SLBP	gene	ENSG00000163950.12	1.12198	0.168703	0.8777	7.09648	5.20803	9.73296	8.5131	7.02133	8.01528	6.61858	6.93916	6.74701	5.8832	9.68821	4.65372	8.03339	7.86074	7.62017	7.90342
ENSG00000151553	FAM160B1	gene	ENSG00000151553.14	1.10153	0.168902	0.8777	3.32267	3.59393	4.08758	3.44659	4.00467	4.20825	3.12584	2.6656	2.38555	2.36368	3.59808	2.68803	3.49994	4.58991	3.78814	2.7519
ENSG00000198918	RPL39	gene	ENSG00000198918.7	0.915552	0.169275	0.8777	18.7778	23.5919	28.1226	27.2322	27.6758	23.7545	25.1066	26.5881	22.4959	27.9326	24.2856	32.3899	28.6872	23.695	26.527	25.4473
ENSG00000110665	C11orf21	gene	ENSG00000110665.11	0.868284	0.169379	0.8777	14.2148	10.5876	22.5841	15.2785	20.1205	17.366	25.9512	17.7779	13.9571	12.5022	16.8452	15.3812	18.5992	13.4594	15.4048	20.1441
ENSG00000158158	CNNM4	gene	ENSG00000158158.11	1.105	0.169512	0.8777	3.47777	3.27218	5.10594	3.28429	3.37335	3.83985	4.01228	3.15965	3.61823	2.34069	4.88527	2.99952	4.58631	4.42852	3.82961	4.68034
ENSG00000119912	IDE	gene	ENSG00000119912.15	1.0838	0.16966	0.8777	2.88098	3.0603	2.84891	2.78713	2.87608	2.90481	2.57221	2.40517	2.89044	2.55526	2.82948	2.60886	3.41177	4.31122	3.95527	2.7809
ENSG00000099917	MED15	gene	ENSG00000099917.17	0.903058	0.169704	0.8777	5.4917	5.18109	5.28289	5.36498	6.43419	6.48382	6.64379	5.72828	6.4472	4.03673	4.28414	4.40237	5.15158	4.1362	4.80906	6.15075
ENSG00000107537	PHYH	gene	ENSG00000107537.13	1.07848	0.169833	0.8777	1.48992	1.48391	2.09647	1.5743	1.83865	1.64882	1.57961	1.74318	1.38418	1.59315	1.56553	1.21999	1.70137	2.40379	2.12371	2.02686
ENSG00000148925	BTBD10	gene	ENSG00000148925.10	1.07318	0.169932	0.8777	2.50567	2.28548	2.44966	2.38916	2.22944	2.01043	2.17947	2.19932	1.98301	2.30711	2.88647	2.21619	3.23739	2.98696	2.6922	2.2596
ENSG00000198520	ARMH1	gene	ENSG00000198520.10	0.912774	0.169998	0.8777	2.42732	2.08647	3.10786	1.65048	2.04906	3.1363	2.75685	2.06551	2.84633	1.37307	1.54727	2.33345	2.63067	2.15709	2.61629	2.40317
ENSG00000198887	SMC5	gene	ENSG00000198887.8	1.05633	0.170085	0.8777	7.11236	7.17774	6.832	7.69772	7.6644	6.99688	6.20754	5.91602	6.58139	6.48998	6.86015	6.3016	7.73803	6.76454	8.75838	7.16762
ENSG00000214413	BBIP1	gene	ENSG00000214413.7	0.931852	0.17011	0.8777	2.69184	2.40985	1.80506	2.15667	3.06421	2.4388	2.49811	2.10619	2.18266	2.31666	2.15086	2.60198	2.50966	2.38941	2.62837	1.83993
ENSG00000173120	KDM2A	gene	ENSG00000173120.14	1.05551	0.170175	0.8777	15.8709	17.2921	20.5576	15.3789	15.7474	18.3176	16.4009	16.0181	15.6643	12.9792	16.3752	14.6135	16.8008	18.4016	18.7725	15.4126
ENSG00000135905	DOCK10	gene	ENSG00000135905.19	1.20352	0.170185	0.8777	9.81641	8.06698	8.87386	9.98507	7.63789	6.35013	9.16108	8.34311	8.14768	8.75769	15.0948	9.27835	14.0724	7.79716	16.5633	14.5913
ENSG00000092820	EZR	gene	ENSG00000092820.17	0.831509	0.170187	0.8777	59.3654	54.613	111.652	96.1996	103.38	83.2022	95.3493	105.121	81.0664	84.7591	125.725	95.193	98.4288	60.837	58.3022	87.5833
ENSG00000112110	MRPL18	gene	ENSG00000112110.9	1.15058	0.170247	0.8777	7.02584	6.93503	6.89848	6.89585	7.47751	7.30924	6.33157	5.37387	5.34463	8.35615	8.93758	3.93066	4.81037	7.6567	4.21713	6.30101
ENSG00000185515	BRCC3	gene	ENSG00000185515.14	1.11513	0.170267	0.8777	2.10379	2.5112	2.82427	2.78376	2.65962	1.2649	2.05716	2.3674	2.05223	2.09614	2.38092	2.14404	3.10209	3.06318	3.53077	2.08521
ENSG00000177156	TALDO1	gene	ENSG00000177156.10	0.898955	0.170429	0.8777	50.6335	58.9463	52.1006	36.1433	55.6031	64.6348	57.5067	57.3381	52.2477	45.1612	39.454	50.9959	46.1399	52.0427	48.99	52.596
ENSG00000167005	NUDT21	gene	ENSG00000167005.13	1.08106	0.170712	0.8777	6.3216	6.48133	5.02666	5.08206	6.62153	5.53809	5.81473	5.32214	5.9711	4.76495	6.6652	4.92327	6.19368	6.62539	6.67579	6.84905
ENSG00000132341	RAN	gene	ENSG00000132341.11	0.910141	0.17087	0.8777	18.3622	15.4192	13.8152	19.8583	20.6304	15.4646	19.5853	20.6796	14.4902	17.139	17.5061	21.4026	19.7299	16.2101	16.2918	16.5507
ENSG00000272379		gene	ENSG00000272379.1	1.2183	0.17106	0.8777	8.97147	8.82383	8.76267	8.91409	5.56453	7.93809	8.73111	6.8769	8.87184	2.95373	11.5538	8.66195	8.58263	9.26401	5.55143	10.1061
ENSG00000108010	GLRX3	gene	ENSG00000108010.11	0.937746	0.171092	0.8777	5.11417	4.75294	4.55195	5.88668	5.72842	4.89078	5.21866	6.37386	5.54978	6.08788	5.28798	6.82953	5.76674	5.23307	5.65542	6.02641
ENSG00000082641	NFE2L1	gene	ENSG00000082641.15	1.14275	0.171108	0.8777	3.5746	5.02238	7.17298	4.97843	3.79353	4.79958	5.53522	4.11061	4.36666	3.20579	6.69652	3.08055	6.23445	5.10583	6.41682	4.28398
ENSG00000172795	DCP2	gene	ENSG00000172795.15	1.49705	0.171392	0.8777	2.3308	7.96444	5.80876	2.90055	2.75548	8.24397	1.92474	2.36593	2.0465	3.38463	9.32517	7.45797	9.80295	11.2491	12.7722	8.63256
ENSG00000179630	LACC1	gene	ENSG00000179630.10	0.83411	0.1719	0.8777	15.5021	19.6649	7.51418	14.6494	16.4956	14.0126	17.4152	15.0165	18.2212	23.4587	10.0707	11.118	16.2998	10.0445	17.1358	12.0115
ENSG00000134444	KIAA1468	gene	ENSG00000134444.14	1.05649	0.171994	0.8777	5.31959	5.32357	6.63302	5.69023	5.47835	5.28314	4.92314	5.11357	4.86834	5.87692	6.67474	5.9374	5.68545	5.36504	5.69926	5.65173
ENSG00000126947	ARMCX1	gene	ENSG00000126947.12	1.19382	0.172091	0.8777	6.97631	5.18706	5.54863	4.38415	3.23957	5.04913	4.62819	3.96176	5.73663	3.94408	6.04521	2.29215	4.15551	3.52948	2.85015	5.93989
ENSG00000166562	SEC11C	gene	ENSG00000166562.8	1.08463	0.172759	0.8777	3.12945	2.50724	2.30682	2.2004	2.5049	2.06337	2.51976	2.18722	1.71648	2.47964	2.44682	2.79412	1.78486	2.28272	2.91738	2.37195
ENSG00000163795	ZNF513	gene	ENSG00000163795.13	0.883064	0.172782	0.8777	3.16167	3.24031	4.16133	3.69214	3.28123	4.39163	5.08836	4.5102	3.61178	2.49559	2.46949	2.63424	3.76833	2.27283	3.45636	3.68393
ENSG00000066422	ZBTB11	gene	ENSG00000066422.4	1.13785	0.172855	0.8777	9.24046	9.75937	8.74157	9.89826	12.1574	8.60695	7.62431	6.20383	7.39667	5.60057	11.0077	6.733	8.35886	8.51999	11.4242	6.18702
ENSG00000086288	NME8	gene	ENSG00000086288.11	1.14841	0.172861	0.8777	2.67969	2.70281	1.84824	2.77602	1.60614	3.06327	2.295	2.67286	1.61886	1.78447	1.77132	2.35926	1.79551	4.04852	2.92326	2.09678
ENSG00000166432	ZMAT1	gene	ENSG00000166432.14	0.915146	0.172981	0.8777	2.24982	1.80033	3.12368	1.99782	2.44877	2.35875	1.99193	2.92475	3.04146	2.25672	1.83424	2.67698	2.60501	2.71662	3.52296	1.93244
ENSG00000159335	PTMS	gene	ENSG00000159335.15	0.831672	0.173229	0.8777	2.85059	1.87394	2.67367	0.697363	3.38094	2.34004	2.02123	2.96611	2.29576	2.55619	1.93515	2.12247	1.47196	1.24415	1.2116	2.62394
ENSG00000153029	MR1	gene	ENSG00000153029.14	1.14917	0.173233	0.8777	1.97653	2.11977	2.17181	1.57567	1.41013	1.46419	1.24796	1.30152	2.17733	1.32596	1.68492	1.50766	2.17601	3.15455	3.29983	1.013
ENSG00000186318	BACE1	gene	ENSG00000186318.16	0.885529	0.173795	0.8777	1.66015	1.04344	1.6332	0.445455	1.75987	1.4942	1.5651	1.62917	1.01668	1.18062	1.2719	1.53484	1.97694	1.53506	1.22271	1.75069
ENSG00000080845	DLGAP4	gene	ENSG00000080845.17	1.0788	0.173921	0.8777	2.12586	2.5228	2.22502	2.29135	2.0308	2.27212	2.44155	2.4849	1.68432	1.65944	1.97684	1.71307	1.81843	2.70755	1.87574	2.11775
ENSG00000185883	ATP6V0C	gene	ENSG00000185883.11	1.34253	0.174041	0.8777	40.2394	50.8646	49.9931	34.8475	41.8086	56.352	50.4851	42.9778	40.0986	26.2893	69.4725	11.1066	33.2273	41.9803	36.6485	58.7907
ENSG00000112697	TMEM30A	gene	ENSG00000112697.15	0.879004	0.174135	0.8777	21.3681	32.6864	20.1642	28.7114	28.4663	30.1061	32.7876	20.9181	32.5092	27.6352	30.5052	28.3079	25.8014	20.116	24.1496	18.9494
ENSG00000113583	C5orf15	gene	ENSG00000113583.7	1.11578	0.174295	0.8777	15.6298	18.3454	10.445	10.6621	13.8231	10.5898	12.7183	12.3663	12.8615	11.1412	10.9838	11.2233	10.5259	14.6223	13.1991	13.1002
ENSG00000100461	RBM23	gene	ENSG00000100461.17	1.12671	0.174403	0.8777	7.25144	5.90056	8.16748	7.05573	5.04309	4.48686	4.45376	4.70445	6.35981	4.78162	5.44089	8.32857	5.27396	6.45872	6.11343	4.68588
ENSG00000108771	DHX58	gene	ENSG00000108771.12	1.23341	0.174416	0.8777	1.81171	7.36536	2.21318	4.5356	3.01717	4.763	2.50482	2.16071	2.82449	2.67511	2.821	1.60264	2.45737	4.14955	2.95572	2.85634
ENSG00000186866	POFUT2	gene	ENSG00000186866.16	0.93157	0.174535	0.8777	3.02163	2.7053	3.8138	2.8674	3.44446	3.52973	3.82393	2.8842	2.48431	1.99804	2.88876	2.91717	3.83928	2.77152	2.72288	2.8285
ENSG00000152558	TMEM123	gene	ENSG00000152558.14	1.34441	0.174575	0.8777	71.6232	158.022	46.7504	87.9804	77.2	84.9329	69.1222	20.7715	89.1382	103.576	102.257	57.8047	63.2699	82.2773	64.7104	79.8949
ENSG00000153391	INO80C	gene	ENSG00000153391.15	0.882409	0.174863	0.8777	2.44368	2.81776	3.37623	2.70361	3.73357	2.67197	3.2883	2.65551	1.96192	3.16622	2.3827	3.07632	2.47361	1.43732	3.27839	1.82731
ENSG00000156261	CCT8	gene	ENSG00000156261.12	1.14243	0.174891	0.8777	25.2475	22.1283	23.7555	18.9397	26.3936	20.0395	24.4137	20.2316	16.1255	23.5447	19.0446	20.0048	20.4266	28.8955	35.1059	29.588
ENSG00000214176	PLEKHM1P1	gene	ENSG00000214176.9	0.905863	0.174929	0.8777	6.84418	7.45158	12.6306	8.13376	8.29404	9.23634	10.0644	9.40418	9.50532	6.10147	7.27703	8.04712	7.98011	6.48742	8.17301	7.88289
ENSG00000008394	MGST1	gene	ENSG00000008394.12	0.902295	0.174966	0.8777	2.13846	1.45637	1.94375	1.11758	1.89121	1.57207	2.69134	1.78328	1.69669	1.66862	1.14677	2.16924	1.79758	1.92978	2.67164	1.53205
ENSG00000119397	CNTRL	gene	ENSG00000119397.16	1.12201	0.175002	0.8777	5.20529	5.89197	5.7856	7.571	5.92053	5.88389	5.14631	4.59215	5.14483	5.27776	6.39908	5.23555	7.87487	9.39702	6.55107	5.60443
ENSG00000180008	SOCS4	gene	ENSG00000180008.8	0.861978	0.175073	0.8777	2.69117	2.77622	2.68268	4.6453	5.44703	4.75906	4.67951	5.58999	2.59705	3.50706	4.06059	4.23885	3.71853	3.81067	4.81899	3.29197
ENSG00000162869	PPP1R21	gene	ENSG00000162869.15	1.08049	0.175191	0.8777	5.04105	5.16248	5.86096	6.16136	5.86477	4.71968	4.51054	4.51021	5.24457	4.02261	5.02101	3.96842	6.57043	6.39094	5.47132	5.10002
ENSG00000137409	MTCH1	gene	ENSG00000137409.19	0.901155	0.175211	0.8777	36.1601	39.6699	47.94	38.5157	38.6448	47.844	42.3806	47.7231	35.349	30.0611	35.7559	54.655	41.2219	33.6194	37.0029	39.8477
ENSG00000171100	MTM1	gene	ENSG00000171100.14	1.11034	0.175222	0.8777	5.34818	4.17315	6.88561	5.75649	5.23901	4.6287	4.76342	3.66239	4.27148	4.29859	5.9057	4.5744	7.4136	7.48379	6.92771	4.16877
ENSG00000116984	MTR	gene	ENSG00000116984.12	1.06459	0.175374	0.8777	1.77443	1.82417	1.98324	2.03772	2.0198	1.66947	1.76058	1.82581	1.67995	1.58554	1.97544	1.67276	2.39722	2.29786	2.871	1.89775
ENSG00000132359	RAP1GAP2	gene	ENSG00000132359.14	1.1377	0.175538	0.8777	12.6074	16.1463	24.9492	18.325	14.525	17.2742	15.1729	14.4295	15.4475	10.7914	23.9824	14.3133	15.7574	15.9503	15.7301	14.14
ENSG00000182827	ACBD3	gene	ENSG00000182827.8	0.848617	0.175586	0.8777	21.6536	15.4244	10.3874	15.3407	19.5775	15.9562	22.2087	21.5597	19.7104	20.321	17.996	26.1666	16.5662	12.4	24.8751	19.1472
ENSG00000151806	GUF1	gene	ENSG00000151806.13	1.07488	0.175589	0.8777	2.49782	2.11014	2.24317	2.42322	2.66202	2.65476	2.06528	2.1474	2.49894	1.97337	2.87309	1.84458	2.54651	2.81219	3.3033	2.56397
ENSG00000112297	CRYBG1	gene	ENSG00000112297.14	1.12072	0.175713	0.8777	7.91256	7.49244	10.4084	10.7347	10.2494	7.54097	10.9779	8.66474	7.40805	8.22302	12.2631	7.03383	10.1469	10.4471	12.417	10.0526
ENSG00000174238	PITPNA	gene	ENSG00000174238.14	1.41588	0.175759	0.8777	47.6902	42.9398	34.7298	37.7838	56.2842	12.8871	42.637	14.4379	42.0321	39.0825	54.0329	57.8058	14.1382	29.8792	46.8753	45.067
ENSG00000254598	CSNK2A3	gene	ENSG00000254598.2	1.10582	0.175877	0.8777	4.19214	4.08302	5.31281	5.53712	5.22462	4.60581	4.68736	3.55306	4.46783	3.84847	5.54765	3.44512	6.09698	6.61153	5.35244	4.99082
ENSG00000265972	TXNIP	gene	ENSG00000265972.5	1.40716	0.17593	0.8777	29.6384	46.4263	31.7737	83.2884	50.1184	44.0314	39.8284	22.3376	25.2852	47.3824	48.1428	12.6771	50.4525	88.6026	46.9506	30.2628
ENSG00000121552	CSTA	gene	ENSG00000121552.3	0.875593	0.17594	0.8777	100.111	114.367	104.793	75.5154	118.032	113.062	94.3343	108.987	75.4185	125.874	89.4899	149.745	100.793	92.738	111.91	83.4745
ENSG00000167552	TUBA1A	gene	ENSG00000167552.13	1.41841	0.176092	0.8777	7.73854	24.3515	16.8847	28.0843	14.1517	21.6929	19.859	12.2025	9.80375	5.01314	38.8893	14.218	17.4448	18.766	10.7892	24.1222
ENSG00000132388	UBE2G1	gene	ENSG00000132388.12	1.09295	0.176148	0.8777	3.75963	3.26273	4.71951	3.19469	4.31365	4.27793	4.02898	3.16792	3.03642	3.17425	4.77604	2.93063	3.84724	4.9079	5.09212	3.84803
ENSG00000079739	PGM1	gene	ENSG00000079739.15	0.860131	0.176211	0.8777	3.20633	4.54406	5.64585	3.08919	5.46642	5.27441	3.98665	3.74114	3.80708	3.32418	2.14579	3.05889	4.21957	4.43804	5.54473	1.93813
ENSG00000085662	AKR1B1	gene	ENSG00000085662.13	0.896109	0.176242	0.8777	7.1299	3.99045	9.42963	5.2803	7.53352	5.82948	7.82747	7.22162	7.86112	5.5813	5.73409	6.76126	5.34494	6.13703	6.68727	6.22931
ENSG00000165685	TMEM52B	gene	ENSG00000165685.8	0.862442	0.176578	0.8777	1.66621	1.93533	2.86848	1.14793	1.34607	1.5891	1.66068	2.40492	3.13992	2.29811	1.5585	2.69819	1.89074	1.44054	2.26191	1.13539
ENSG00000198744	MTCO3P12	gene	ENSG00000198744.5	0.505036	0.17664	0.8777	2.51151	2.27382	2.59138	1.9882	2.78191	125.028	2.85399	13.0836	2.40405	2.60208	2.71536	2.64754	3.01048	2.02847	3.23724	2.81471
ENSG00000114315	HES1	gene	ENSG00000114315.3	1.40448	0.176912	0.8777	18.9947	44.0888	17.0686	29.5967	21.4373	33.1133	12.2054	19.1106	29.2503	9.46957	38.6567	11.994	11.5909	26.1613	8.23204	18.1538
ENSG00000174485	DENND4A	gene	ENSG00000174485.15	0.867566	0.177186	0.8777	16.3501	12.9311	7.99187	18.5156	16.5798	14.3035	16.8873	19.5731	17.9909	21.4531	12.9252	14.433	15.3245	11.1575	17.0578	18.0596
ENSG00000138138	ATAD1	gene	ENSG00000138138.13	1.09382	0.177417	0.8777	1.92075	1.67098	1.85205	2.29409	2.37943	2.08286	1.80699	1.94941	2.11295	2.04742	3.05651	1.34339	1.80762	2.4961	1.91322	2.29543
ENSG00000279699		gene	ENSG00000279699.1	0.894287	0.177556	0.8777	3.1701	1.72851	2.29675	1.842	2.9091	2.64552	1.98098	2.34039	3.07226	2.62477	1.95291	2.66842	1.75486	1.81594	3.09754	1.79055
ENSG00000150768	DLAT	gene	ENSG00000150768.15	1.09186	0.177811	0.8777	1.18999	1.30848	1.04454	1.56945	1.56237	1.06995	1.23196	1.25615	1.25899	1.09855	2.12332	0.883413	1.54477	1.37576	1.58468	1.36342
ENSG00000175582	RAB6A	gene	ENSG00000175582.19	1.16253	0.177883	0.8777	17.4945	16.4826	12.3981	16.7755	16.7814	14.6234	15.5255	14.1739	14.5449	6.78864	16.9153	12.9416	17.6181	20.3942	17.4072	16.2843
ENSG00000198783	ZNF830	gene	ENSG00000198783.5	0.872703	0.178055	0.8777	5.56522	3.55427	3.55496	5.24157	6.48796	4.35255	5.45584	5.51235	4.60293	5.95332	4.02412	3.067	7.00163	4.55083	4.3723	4.73692
ENSG00000152766	ANKRD22	gene	ENSG00000152766.5	1.43321	0.1781	0.8777	1.76627	14.4473	1.17237	7.50677	3.39583	2.91541	2.24606	3.60162	2.24782	9.01402	3.01424	1.64234	2.41682	13.3035	1.55019	1.95166
ENSG00000104408	EIF3E	gene	ENSG00000104408.9	0.910801	0.178134	0.8777	50.2571	43.372	52.0361	52.2295	58.0026	45.7838	50.0403	60.3055	49.2252	66.0289	49.3807	68.1661	56.807	48.1837	62.9042	54.9955
ENSG00000186591	UBE2H	gene	ENSG00000186591.11	0.924435	0.178182	0.8777	17.6133	13.7397	14.0339	17.765	19.0614	17.9268	20.5582	20.5924	17.7673	20.8079	16.6531	16.5552	16.7571	18.0356	17.4075	20.996
ENSG00000144228	SPOPL	gene	ENSG00000144228.8	1.27843	0.178183	0.8777	14.8146	16.7334	8.50401	8.06195	13.6306	6.4231	11.2896	5.6155	14.9025	7.52086	17.1033	10.5508	6.74918	7.05523	12.5712	13.654
ENSG00000101220	C20orf27	gene	ENSG00000101220.17	0.845158	0.178211	0.8777	4.63111	4.974	9.91433	3.9466	5.41872	8.43011	7.78574	7.38764	5.75036	2.72762	4.18746	4.50843	4.97303	4.90838	5.61299	3.65506
ENSG00000198265	HELZ	gene	ENSG00000198265.11	1.06814	0.178251	0.8777	7.41187	8.75023	8.24575	7.10057	8.5076	6.61362	6.49355	6.23703	7.11073	6.74677	6.70451	5.84458	8.04483	7.49533	8.44672	6.95897
ENSG00000150401	DCUN1D2	gene	ENSG00000150401.14	0.894847	0.178276	0.8777	1.32051	1.05078	1.49155	1.41751	1.37497	2.36993	1.7577	1.24921	1.69512	1.17085	1.9856	1.53977	1.4856	0.746962	1.17286	1.5168
ENSG00000173660	UQCRH	gene	ENSG00000173660.11	0.887323	0.178295	0.8777	47.6634	44.8322	24.6412	36.4435	48.8681	41.4591	46.7814	46.4602	35.3581	45.5022	47.7192	57.4386	45.4338	36.2042	36.2735	43.5944
ENSG00000168612	ZSWIM1	gene	ENSG00000168612.4	0.885493	0.178345	0.8777	2.91483	2.21676	1.60858	2.55581	3.64027	2.14884	3.26691	3.44627	2.40885	2.30133	2.77606	2.08114	2.68189	1.88147	2.87066	1.8036
ENSG00000173281	PPP1R3B	gene	ENSG00000173281.4	0.779344	0.17835	0.8777	5.18132	4.16107	4.51278	2.1395	5.71693	4.32833	7.26199	5.11109	4.84102	3.90066	4.3677	10.5575	2.24698	2.60033	6.67965	3.02318
ENSG00000181381	DDX60L	gene	ENSG00000181381.13	1.33062	0.178385	0.8777	8.56793	22.2315	5.85169	31.623	11.3314	16.4154	25.1255	13.1087	18.193	17.4258	18.9496	12.6169	6.6827	17.3387	24.8488	25.0573
ENSG00000236056	GAPDHP14	gene	ENSG00000236056.1	1.2143	0.178415	0.8777	7.58267	5.65875	7.52408	4.10557	4.91107	4.83482	3.60971	4.33343	5.27278	3.75626	2.63199	2.59762	5.54686	8.33483	4.48623	7.03202
ENSG00000101132	PFDN4	gene	ENSG00000101132.9	0.922993	0.178525	0.8777	2.46166	3.62339	3.7139	3.44216	3.53661	3.47453	3.0745	3.41691	3.10792	3.83986	3.69671	4.11428	4.38163	2.73017	3.39043	3.20072
ENSG00000163466	ARPC2	gene	ENSG00000163466.15	0.932656	0.178641	0.8777	67.9712	68.9454	63.32	62.1184	64.9905	74.298	65.5484	70.8208	56.5793	75.589	59.7029	66.0171	79.0617	66.4612	71.2481	56.3416
ENSG00000205609	EIF3CL	gene	ENSG00000205609.12	0.775375	0.178734	0.8777	3.58185	2.80585	5.53219	5.2158	7.18243	9.22523	3.35531	6.88502	7.77492	9.78959	6.25485	11.1402	5.80507	9.21838	9.53319	4.693
ENSG00000101191	DIDO1	gene	ENSG00000101191.16	0.926266	0.178806	0.8777	2.97616	2.42483	2.91002	3.3601	3.61772	3.19209	4.06103	3.50714	3.02219	2.7044	3.11174	2.84243	3.30905	2.55224	4.17978	3.02072
ENSG00000076067	RBMS2	gene	ENSG00000076067.12	1.13823	0.178814	0.8777	1.51897	2.21361	2.12648	1.92705	1.21857	2.01136	2.73349	1.17616	1.24051	1.44314	2.3692	1.97077	2.38082	2.11746	3.19192	2.05084
ENSG00000145996	CDKAL1	gene	ENSG00000145996.11	1.06922	0.178843	0.8777	1.92843	1.75566	1.9274	2.42012	1.56968	1.91798	2.09251	1.42011	1.97667	1.78704	2.23773	2.00946	2.34809	2.14668	2.40999	2.06394
ENSG00000085265	FCN1	gene	ENSG00000085265.10	1.17352	0.17894	0.8777	323.75	669.237	398.9	355.836	266.419	391.141	364.816	343.233	313.519	267.074	280.681	344.578	289.183	364.968	289.593	375.166
ENSG00000108349	CASC3	gene	ENSG00000108349.16	1.08326	0.179044	0.8777	9.62003	9.09113	13.4552	10.218	12.9123	10.6838	10.5134	9.9477	8.61471	8.47114	12.8427	9.39075	10.9756	12.6929	14.1413	10.8974
ENSG00000146535	GNA12	gene	ENSG00000146535.13	0.842566	0.179094	0.8777	8.69639	7.49166	11.8018	6.37899	7.93153	9.65155	9.00877	12.9724	12.4578	8.93234	10.7025	18.1195	11.0202	7.49309	12.5294	11.2637
ENSG00000150093	ITGB1	gene	ENSG00000150093.18	0.900132	0.179222	0.8777	47.4875	38.0009	29.567	41.4466	47.7298	48.6338	49.4388	58.9688	44.5987	51.6842	50.4573	55.5242	38.7134	38.2823	45.8164	54.867
ENSG00000148660	CAMK2G	gene	ENSG00000148660.20	0.928355	0.17949	0.8777	4.07235	4.08359	7.32085	3.81626	4.87956	5.64843	5.30774	4.4463	4.1922	3.16689	3.66075	3.7952	5.50724	4.44307	4.96067	4.12423
ENSG00000164597	COG5	gene	ENSG00000164597.13	1.06617	0.179507	0.8777	4.7947	4.94085	4.35618	5.9013	5.0609	4.34146	4.44914	4.69927	4.78657	4.82899	5.20696	4.61342	5.62242	5.33869	6.33585	4.89132
ENSG00000197448	GSTK1	gene	ENSG00000197448.13	1.08708	0.179557	0.8777	31.9788	40.7203	33.4806	34.7468	31.6837	30.1215	27.8451	30.9766	27.5511	25.9613	30.8369	29.9806	32.4187	34.8111	30.1036	24.6427
ENSG00000187049	TMEM216	gene	ENSG00000187049.9	0.916709	0.179645	0.8777	1.70225	1.3178	1.78149	1.0619	2.06667	1.54035	1.50956	1.56928	1.07772	1.47112	1.68027	2.01373	1.41101	1.04152	1.35162	1.30139
ENSG00000064419	TNPO3	gene	ENSG00000064419.13	1.10673	0.18005	0.8777	7.24864	7.09109	10.7709	8.28929	8.86935	8.73099	5.88187	5.94277	5.54919	7.11741	8.25174	6.4143	9.45039	9.62286	9.4537	6.83449
ENSG00000179029	TMEM107	gene	ENSG00000179029.14	1.20663	0.180191	0.8777	3.46122	3.01334	4.9371	1.30577	1.61455	2.27092	1.0512	1.06436	1.83687	1.30918	1.97335	2.28213	2.07706	1.73702	1.36463	2.2049
ENSG00000140750	ARHGAP17	gene	ENSG00000140750.16	1.12582	0.180463	0.8777	4.27174	4.78639	5.55569	3.94039	5.3564	3.44234	3.3018	3.06557	3.548	2.68874	5.75588	4.08468	4.4554	4.9373	4.72803	2.61003
ENSG00000145414	NAF1	gene	ENSG00000145414.8	0.833183	0.180463	0.8777	6.36294	6.9167	3.07315	5.15504	5.73566	7.8182	4.84708	11.0355	11.1041	8.58659	8.48232	12.2394	4.22886	4.89412	5.57412	6.78657
ENSG00000196683	TOMM7	gene	ENSG00000196683.10	0.813678	0.180489	0.8777	45.352	50.3726	64.3459	25.612	49.6859	43.6634	39.6364	40.6143	48.8595	41.0201	49.8063	59.2512	50.2357	20.0776	31.8152	40.4918
ENSG00000068383	INPP5A	gene	ENSG00000068383.18	0.937584	0.180527	0.8777	3.23335	3.1232	3.48702	3.03554	3.6892	3.54168	3.20213	4.17247	3.12155	3.69086	4.00158	4.25335	3.14025	2.92285	3.38022	3.17098
ENSG00000116815	CD58	gene	ENSG00000116815.15	0.844914	0.180551	0.8777	57.9335	52.3137	29.8954	56.6934	72.2937	53.2481	71.3574	62.7934	61.801	76.1219	62.0765	81.6391	55.2851	45.7078	86.4607	58.7265
ENSG00000074071	MRPS34	gene	ENSG00000074071.14	0.877529	0.180569	0.8777	3.47253	3.44954	3.63442	2.5352	3.14359	3.8681	4.77126	3.21036	2.60522	2.52492	3.03976	2.36778	4.01609	2.66549	2.82196	1.58025
ENSG00000215301	DDX3X	gene	ENSG00000215301.10	1.09697	0.180807	0.8777	41.1967	44.4047	46.3269	36.2363	33.906	31.8249	38.4198	43.4832	34.7182	50.8786	43.9307	36.464	38.6974	47.0814	37.2389	34.8615
ENSG00000105373	NOP53	gene	ENSG00000105373.18	0.87909	0.180894	0.8777	9.42058	11.2401	18.709	10.4584	11.7401	13.1203	17.1612	13.3395	14.8231	8.60724	10.7007	13.9964	12.3671	9.08083	13.1921	14.2656
ENSG00000224307		gene	ENSG00000224307.1	0.900584	0.181172	0.8777	3.52355	3.93017	5.10306	3.02584	4.92595	3.82658	4.59017	3.20491	4.09059	2.5289	2.55274	4.56237	4.90167	3.21727	4.14512	5.15463
ENSG00000110108	TMEM109	gene	ENSG00000110108.9	1.10783	0.181491	0.8777	10.5988	9.81583	11.7598	6.16137	8.98696	7.49139	9.8236	8.32919	6.50585	5.26979	7.98418	7.22876	9.40048	9.78018	9.93455	8.51477
ENSG00000204054	LINC00963	gene	ENSG00000204054.13	0.798215	0.181533	0.8777	6.84861	4.20192	5.15929	4.52512	6.61992	9.83572	5.41525	9.63548	8.64848	5.04948	7.75713	14.644	6.27487	7.12607	4.00904	10.0676
ENSG00000159592	GPBP1L1	gene	ENSG00000159592.10	1.08841	0.18169	0.8777	8.12957	8.21575	11.1487	11.4547	10.2637	8.52998	9.85721	7.26911	8.17293	8.86373	10.6616	7.48422	10.7985	10.2855	10.5042	9.59145
ENSG00000248527	MTATP6P1	gene	ENSG00000248527.1	0.85751	0.18186	0.8777	887.571	485.362	795.948	709.512	665.468	537.232	575.084	724.785	757.23	679.892	578.789	645.538	1141.58	628.219	566.487	459.497
ENSG00000198863	RUNDC1	gene	ENSG00000198863.7	1.06149	0.181969	0.8777	1.43108	1.25264	1.72246	1.0595	1.27877	1.26082	1.31972	1.01608	1.10373	1.08211	1.29106	0.752291	1.18432	1.34393	1.23969	1.04059
ENSG00000234851	RPL23AP42	gene	ENSG00000234851.4	0.915263	0.182003	0.8777	411.301	395.151	466.871	336.129	442.677	364.76	437.24	472.03	380.274	369.21	434.164	498.391	499.234	337.955	390.631	456.212
ENSG00000119314	PTBP3	gene	ENSG00000119314.15	1.10921	0.182016	0.8777	17.6036	19.0748	14.2561	18.4123	20.8573	16.5228	18.5142	17.4104	18.7665	14.7799	20.6074	15.0101	18.1884	21.1506	25.7039	21.0617
ENSG00000172053	QARS	gene	ENSG00000172053.17	0.915692	0.182025	0.8777	20.9549	17.1876	26.8651	19.5595	22.2277	20.9821	20.8652	21.992	22.7431	18.5387	18.3132	22.8732	31.6705	18.1574	29.0439	26.4917
ENSG00000125779	PANK2	gene	ENSG00000125779.22	1.11361	0.182072	0.8777	2.52676	2.29652	2.64285	3.26158	2.78058	2.3473	2.26376	2.13325	1.96976	2.8363	2.35982	1.97198	3.22118	4.35301	2.75573	2.72626
ENSG00000183688	RFLNB	gene	ENSG00000183688.4	0.782349	0.182098	0.8777	6.42651	9.46378	16.4534	7.76936	10.6203	17.8225	9.07678	12.8216	9.65967	8.03858	3.61035	12.1699	12.0501	18.4745	13.0481	7.49489
ENSG00000130770	ATP5IF1	gene	ENSG00000130770.17	0.922003	0.182393	0.8777	7.2996	4.61429	6.58894	4.63958	7.25542	7.01865	5.89983	6.39423	5.01705	5.4948	6.32564	5.90215	5.83201	5.07925	6.01758	5.41512
ENSG00000241343	RPL36A	gene	ENSG00000241343.9	0.865482	0.182528	0.8777	14.0717	12.7298	20.5646	14.063	17.8729	11.0631	19.7865	18.6815	14.0355	15.2995	17.0427	23.0277	17.6318	10.665	14.2011	16.9317
ENSG00000119523	ALG2	gene	ENSG00000119523.9	0.846802	0.182733	0.8777	10.7077	6.66165	7.49654	4.265	7.69529	6.99537	9.53362	7.75143	8.39875	10.919	7.9686	9.81432	8.98222	6.78619	12.1846	5.59173
ENSG00000259651	MTCO3P23	gene	ENSG00000259651.2	1.33139	0.182837	0.8777	6.23158	7.46019	14.6356	18.3923	5.07933	4.81532	7.18449	3.78015	9.09033	11.0048	9.75419	12.5156	10.2944	9.58829	19.3492	6.99215
ENSG00000128604	IRF5	gene	ENSG00000128604.19	1.19496	0.182914	0.8777	5.26279	6.51105	4.32962	7.57275	3.2898	3.3078	5.09866	2.78442	5.34681	4.23264	5.27031	3.09453	6.49196	5.10191	4.22516	3.02481
ENSG00000140521	POLG	gene	ENSG00000140521.12	0.906852	0.183089	0.8777	8.35416	8.27641	9.06524	9.88591	12.8291	9.32466	11.3584	10.4772	9.6953	7.08716	9.51376	7.49366	10.3606	7.54746	8.87084	9.89977
ENSG00000089327	FXYD5	gene	ENSG00000089327.14	0.899666	0.183105	0.8777	45.4038	51.1393	46.0884	44.273	61.3782	55.4187	61.0281	63.2763	60.816	37.6547	53.0209	50.433	47.0198	43.1433	51.8379	57.6971
ENSG00000119041	GTF3C3	gene	ENSG00000119041.10	1.05756	0.183172	0.8777	2.22916	2.52714	2.98179	2.72261	2.4548	2.21076	2.36794	2.29402	2.41758	2.24782	2.67355	2.47867	3.12622	3.26562	2.90235	2.38549
ENSG00000120889	TNFRSF10B	gene	ENSG00000120889.12	0.926941	0.183246	0.8777	60.2699	49.2179	58.1805	65.0605	68.9616	60.2949	69.5513	64.4601	58.9064	71.2849	54.5629	52.6446	64.5628	55.6386	65.8346	66.5347
ENSG00000272768		gene	ENSG00000272768.1	1.2611	0.183308	0.8777	2.12927	4.12409	5.31808	2.55088	1.59807	2.25314	1.39854	2.33859	3.17756	1.35953	4.57775	4.69056	1.54	1.69647	2.09303	2.82735
ENSG00000101654	RNMT	gene	ENSG00000101654.17	0.787206	0.183314	0.8777	5.12708	11.3113	13.0384	9.42328	12.1117	9.65654	10.0803	5.81562	5.25568	10.559	5.83868	15.5838	12.6831	8.76499	8.23481	4.36088
ENSG00000077232	DNAJC10	gene	ENSG00000077232.17	0.931308	0.183334	0.8777	5.12335	4.05905	3.99007	4.12888	4.38253	4.75875	4.46663	4.45784	5.2315	4.36813	4.53896	5.17829	5.08822	3.89667	6.09077	3.93381
ENSG00000135392	DNAJC14	gene	ENSG00000135392.16	0.871632	0.183506	0.8777	4.08474	4.43735	3.99209	3.35311	4.63723	3.03387	3.41827	4.82282	3.09135	4.08889	2.18036	5.04638	3.37599	2.8934	4.00791	2.26129
ENSG00000105329	TGFB1	gene	ENSG00000105329.9	0.831479	0.183635	0.8777	36.7196	48.9775	33.8038	23.6172	42.1913	45.5755	47.1524	59.3229	46.2152	28.4058	38.5549	55.7848	25.6667	31.9119	34.5848	33.6626
ENSG00000167207	NOD2	gene	ENSG00000167207.13	1.27908	0.183793	0.8777	16.1132	13.311	10.7081	5.68701	6.41462	5.82896	4.59259	7.51364	16.0116	4.76901	6.43695	6.87053	6.7517	7.13468	8.90777	9.86866
ENSG00000196470	SIAH1	gene	ENSG00000196470.11	0.926295	0.183932	0.8777	5.02622	3.78018	3.06777	4.73473	5.64416	5.0455	4.5671	4.67859	4.41788	5.09044	5.35999	4.84715	4.62976	4.32962	4.36008	4.43237
ENSG00000013364	MVP	gene	ENSG00000013364.18	1.16306	0.18428	0.8777	10.7231	17.5393	12.7986	12.7364	11.7895	13.5804	14.6513	11.2627	11.2973	6.75805	12.1757	7.33802	10.9583	13.4372	10.4617	12.5527
ENSG00000198873	GRK5	gene	ENSG00000198873.11	0.913386	0.184319	0.8777	2.60646	2.18876	2.36742	1.84023	3.38679	2.43599	3.6657	2.50569	2.47878	2.12034	2.40271	1.99958	2.59367	2.50492	2.12286	2.75913
ENSG00000041357	PSMA4	gene	ENSG00000041357.15	1.10655	0.184644	0.8777	9.23222	12.7319	7.00464	9.42273	9.19244	9.7433	7.30044	7.35093	6.65283	9.51896	9.72303	9.68055	9.90477	10.2308	7.97325	9.20351
ENSG00000109079	TNFAIP1	gene	ENSG00000109079.9	0.83386	0.184652	0.8777	3.62435	2.52061	1.83731	2.58994	6.13121	2.06591	4.11933	3.20582	3.34498	3.23001	2.17285	1.57937	3.46855	2.88311	3.20311	2.05418
ENSG00000234444	ZNF736	gene	ENSG00000234444.9	0.868675	0.184821	0.8777	1.50415	0.429703	2.30359	2.04052	2.37246	2.30569	1.35583	2.05427	1.74165	1.31001	1.98356	1.9412	2.23338	1.53413	1.54934	2.17436
ENSG00000110497	AMBRA1	gene	ENSG00000110497.14	1.06645	0.184957	0.8777	1.99606	1.96815	2.5521	2.15423	2.01897	2.10544	2.13925	1.47958	1.90537	1.40699	1.82408	1.34573	2.12768	1.8712	1.88664	2.26445
ENSG00000140853	NLRC5	gene	ENSG00000140853.15	1.18256	0.185044	0.8777	8.41757	14.308	7.19567	9.23015	7.59919	8.61962	7.66918	5.01597	5.98007	5.66606	6.18723	7.52984	9.38452	11.4268	6.99055	7.04086
ENSG00000114054	PCCB	gene	ENSG00000114054.13	0.953818	0.18518	0.8777	1.35444	1.33186	1.66094	1.40938	1.57238	1.91082	1.60238	1.36599	1.47385	1.36519	1.41088	1.40947	2.03133	1.71349	1.8708	1.4625
ENSG00000005194	CIAPIN1	gene	ENSG00000005194.14	1.09075	0.185214	0.8777	3.79256	3.06157	4.44243	2.98888	2.62298	2.3692	2.79566	2.57274	2.11279	2.96065	3.05811	3.15829	3.61068	3.06244	2.93566	2.45823
ENSG00000153823	PID1	gene	ENSG00000153823.18	1.19173	0.185287	0.8777	7.67583	6.93365	8.72632	4.70634	4.03224	4.85841	8.2117	5.83119	8.38445	4.97798	5.36349	6.73723	3.17797	7.22506	7.09802	7.60852
ENSG00000077721	UBE2A	gene	ENSG00000077721.15	0.912756	0.185388	0.8777	5.65234	4.99394	3.91265	5.27336	8.43311	5.24371	5.31899	6.11264	5.36937	5.72	6.20322	5.23471	5.78865	5.20232	5.13131	5.41069
ENSG00000172466	ZNF24	gene	ENSG00000172466.15	1.1428	0.185708	0.8777	14.6061	12.9527	8.4086	12.6303	12.6717	8.577	14.1753	9.38187	10.7295	9.15196	12.8115	9.51287	12.0271	12.6546	17.0816	10.1987
ENSG00000119048	UBE2B	gene	ENSG00000119048.7	1.18278	0.185726	0.8777	23.6112	19.4149	9.34947	18.2447	15.7767	14.6481	15.7022	13.4892	23.0306	13.8561	22.6381	14.8652	17.8333	15.6391	17.7058	25.9277
ENSG00000251323		gene	ENSG00000251323.2	1.23435	0.185727	0.8777	3.62538	4.24312	13.4941	6.08274	3.45927	5.35013	4.56125	3.25794	4.3534	6.71608	5.58588	6.67041	4.63425	8.42957	7.26099	5.676
ENSG00000116209	TMEM59	gene	ENSG00000116209.11	1.04874	0.186039	0.8777	10.069	11.7473	9.692	9.57039	9.65951	10.0966	9.13119	9.32647	8.35693	10.1835	9.99386	9.83713	10.0121	10.4511	9.74565	8.99243
ENSG00000197780	TAF13	gene	ENSG00000197780.9	0.913808	0.186075	0.8777	26.1537	28.0269	19.0109	25.4871	31.1212	31.0259	29.2615	29.2777	28.5037	30.143	26.0086	22.5894	28.2026	24.3556	32.7615	26.4769
ENSG00000157191	NECAP2	gene	ENSG00000157191.19	0.80095	0.186146	0.8777	4.86948	5.70659	5.50718	4.52772	7.20574	5.11676	12.3281	9.25549	8.05817	3.71559	5.54826	3.46666	5.38824	5.67802	6.83786	2.7937
ENSG00000138279	ANXA7	gene	ENSG00000138279.15	0.892095	0.186384	0.8777	47.207	42.4473	41.021	41.9509	47.839	42.8979	43.7368	44.2927	41.9186	41.2711	23.0637	42.5134	44.6561	38.9803	53.2646	39.5761
ENSG00000159063	ALG8	gene	ENSG00000159063.12	0.909421	0.18641	0.8777	2.45545	1.97775	2.82763	2.31717	3.32674	2.05553	2.4492	3.23262	2.2647	3.20991	2.94677	3.03463	3.60384	2.20519	2.80898	2.98933
ENSG00000157637	SLC38A10	gene	ENSG00000157637.12	1.14892	0.186559	0.8777	2.81725	3.37246	4.0658	2.41195	3.06645	2.85669	3.69172	2.92714	3.3645	1.36159	2.94834	1.42103	2.45087	4.05562	3.48163	2.92719
ENSG00000148803	FUOM	gene	ENSG00000148803.11	0.841293	0.186589	0.8777	2.6064	3.74102	3.00164	1.68576	1.79316	3.00823	3.22682	3.26193	2.61259	1.49664	1.34468	2.05809	2.81148	1.50985	1.54205	1.32687
ENSG00000243335	KCTD7	gene	ENSG00000243335.9	1.25399	0.186657	0.8777	1.73534	3.97504	1.1076	1.24586	1.10095	1.66269	1.42563	1.33298	1.59637	0.760242	1.7288	2.46676	1.38988	3.33327	4.03887	1.00491
ENSG00000108061	SHOC2	gene	ENSG00000108061.11	0.890056	0.186665	0.8777	22.5169	23.1875	19.2698	26.0293	29.5683	25.603	23.9079	22.2685	22.7523	24.5975	14.8877	24.1601	30.2928	25.7789	30.2163	24.2254
ENSG00000143819	EPHX1	gene	ENSG00000143819.12	0.888085	0.186723	0.8777	4.4735	2.8476	4.20371	1.9106	4.09761	4.52276	4.03806	3.63684	2.86259	2.22361	2.20834	2.95112	3.16992	2.7644	3.46795	3.51964
ENSG00000107960	STN1	gene	ENSG00000107960.10	1.17003	0.186974	0.8777	3.57647	4.88378	5.99637	4.56169	3.35899	3.68512	3.99753	2.8661	3.07051	3.35733	2.85268	4.80659	6.05788	7.82227	6.86968	4.24157
ENSG00000011405	PIK3C2A	gene	ENSG00000011405.13	1.079	0.187005	0.8777	4.84023	5.91593	4.71602	6.01462	6.27111	5.35105	4.94796	4.9504	5.12502	4.14596	6.54503	5.30707	5.41327	6.02455	6.63153	5.1893
ENSG00000183255	PTTG1IP	gene	ENSG00000183255.11	0.741569	0.187138	0.8777	40.8704	6.43285	27.3803	28.1779	49.2935	31.1259	39.6945	34.3756	37.5937	37.3374	37.8145	33.3305	39.341	39.9072	43.38	36.9038
ENSG00000158882	TOMM40L	gene	ENSG00000158882.14	1.28185	0.187361	0.8777	6.49131	12.1774	12.5679	9.73788	3.8282	6.65715	9.30923	14.3994	5.89563	6.12589	14.6577	4.84275	8.33526	5.95416	6.50203	7.14136
ENSG00000087074	PPP1R15A	gene	ENSG00000087074.7	1.16849	0.187363	0.8777	917.631	1315.61	1551.27	1329.98	800.046	1093.87	822.742	1312.01	960.277	696.804	1086.31	914.635	1208.02	1060.64	814.818	1147.93
ENSG00000110876	SELPLG	gene	ENSG00000110876.9	1.21372	0.187416	0.8777	26.4109	32.0859	54.0855	25.2618	27.0923	27.4057	32.3118	23.6009	21.1465	13.3453	39.6069	17.6585	26.9561	33.6941	26.2592	16.3112
ENSG00000198176	TFDP1	gene	ENSG00000198176.12	0.869763	0.187474	0.8777	10.205	10.0879	15.8717	10.0762	10.7385	14.7355	12.3672	17.7408	17.4032	17.9514	13.455	9.83006	14.9036	12.8863	13.5599	12.3505
ENSG00000125534	PPDPF	gene	ENSG00000125534.9	1.48805	0.187633	0.8777	5.34239	6.4019	9.48455	4.93821	1.34899	4.33096	10.5703	12.9838	7.09437	0.695921	6.99301	2.99531	2.94482	7.08734	6.06933	8.58724
ENSG00000196205	EEF1A1P5	gene	ENSG00000196205.8	0.919422	0.1877	0.8777	1380.71	1166.17	1434.01	1351.23	1463.77	1138.92	1339.84	1502.64	1254.04	1501.98	1399.77	1708.45	1765.42	1222.36	1449.89	1402.8
ENSG00000197894	ADH5	gene	ENSG00000197894.10	1.09773	0.187766	0.8777	4.29181	5.92407	7.04979	4.49464	3.71506	4.65106	4.89484	4.8725	4.07937	4.28658	4.28497	4.50386	5.99912	5.41586	5.25516	5.78216
ENSG00000138660	AP1AR	gene	ENSG00000138660.11	1.12211	0.187769	0.8777	2.76376	3.14668	1.69945	3.00879	2.6677	2.39078	2.2156	2.38182	3.15171	2.71054	3.62367	2.01547	3.69254	3.42894	3.68511	3.05878
ENSG00000244462	RBM12	gene	ENSG00000244462.7	1.46296	0.187836	0.8777	9.16938	2.49881	10.6022	3.43756	4.05086	2.47206	2.21289	3.97736	18.178	4.19822	10.6309	2.66874	5.31824	9.31522	15.2503	5.94304
ENSG00000203950	RTL8A	gene	ENSG00000203950.6	1.14918	0.188158	0.8777	2.06765	3.0437	1.64818	1.79936	1.81009	2.39119	2.45444	1.24703	1.78454	0.936385	2.91523	1.51159	2.21152	2.27191	2.77169	1.54103
ENSG00000102699	PARP4	gene	ENSG00000102699.5	1.10333	0.188199	0.8777	13.2364	15.6338	17.6501	18.2535	15.7766	16.5488	12.8691	12.4195	13.7791	13.0688	14.4381	11.0418	15.9644	18.8708	17.9913	11.7291
ENSG00000163328	GPR155	gene	ENSG00000163328.13	1.15178	0.188335	0.8777	3.04725	4.32797	2.45328	5.21947	3.53564	4.05691	2.26102	3.90547	3.23411	3.49886	3.78068	2.07945	4.35434	5.27315	3.10288	3.87165
ENSG00000012822	CALCOCO1	gene	ENSG00000012822.15	0.948318	0.18843	0.8777	6.86907	6.14894	7.02848	6.44872	6.96188	6.31163	7.66438	5.98897	6.61186	5.69982	4.92442	5.95948	7.32294	6.4963	6.37925	6.46703
ENSG00000131143	COX4I1	gene	ENSG00000131143.8	0.86531	0.188736	0.8777	23.0515	34.8105	30.3458	22.4773	25.0401	28.503	37.3324	21.5407	26.6278	30.3632	21.8388	34.481	32.2929	18.6461	21.47	32.1958
ENSG00000156983	BRPF1	gene	ENSG00000156983.15	1.08178	0.188747	0.8777	1.70336	1.46751	3.10907	1.22183	1.51748	1.53263	1.52221	1.19655	1.14546	0.936652	1.22583	1.13594	1.18249	1.17926	1.76487	1.35636
ENSG00000141580	WDR45B	gene	ENSG00000141580.15	0.870047	0.188769	0.8777	14.8125	15.1919	26.5763	15.0546	15.7534	25.9488	20.8509	24.4227	16.58	18.9067	23.4253	17.158	24.4832	15.9695	17.8349	17.2311
ENSG00000146476	ARMT1	gene	ENSG00000146476.10	0.794694	0.188789	0.8777	4.53958	1.71421	1.90809	2.5546	6.12664	2.69101	4.49148	4.54518	4.4977	3.39093	4.52514	2.49165	5.56405	4.56865	6.09975	1.81641
ENSG00000180992	MRPL14	gene	ENSG00000180992.6	0.884909	0.188887	0.8777	16.8238	14.9504	10.8552	16.0249	19.6617	14.2912	18.4363	20.8577	14.085	14.7221	13.5564	12.9165	20.4762	14.4896	12.49	17.8257
ENSG00000154127	UBASH3B	gene	ENSG00000154127.9	1.2122	0.188916	0.8777	2.45083	2.20646	4.1277	4.91366	3.17199	2.65211	2.58483	3.1454	3.32174	2.9395	8.40689	3.55321	2.66312	2.45332	4.53922	3.98736
ENSG00000124155	PIGT	gene	ENSG00000124155.17	1.05868	0.188988	0.8777	1.29562	1.49683	1.44618	1.07303	1.25869	1.60241	1.31614	1.2432	1.12733	0.829358	1.29048	1.15668	1.07743	1.46913	1.50296	1.2822
ENSG00000219507	FTH1P8	gene	ENSG00000219507.4	0.884488	0.188997	0.8777	85.349	126.198	126.818	110.867	106.194	135.208	149.981	124.333	107.602	113.664	140.26	177.667	116.516	104.178	111.773	100.183
ENSG00000184007	PTP4A2	gene	ENSG00000184007.19	1.09742	0.189251	0.8777	20.9068	27.2999	34.2327	33.0098	25.1639	25.1386	26.3197	23.3311	23.4004	27.1402	30.5402	24.5151	31.9845	29.5005	33.308	25.0945
ENSG00000087095	NLK	gene	ENSG00000087095.12	1.08168	0.18928	0.8777	2.34399	2.48224	1.6602	2.0234	2.17886	2.24915	2.14497	1.81958	2.46436	1.72143	2.31469	1.78956	2.44355	2.88169	2.42542	2.68922
ENSG00000119684	MLH3	gene	ENSG00000119684.15	1.06804	0.189374	0.8777	1.86625	1.07134	2.60459	1.26832	1.505	1.46119	1.78193	1.03335	1.24115	0.958469	1.2339	1.36563	1.2867	1.57809	1.77141	1.65379
ENSG00000141699	RETREG3	gene	ENSG00000141699.10	1.09738	0.189445	0.8777	1.41454	0.936662	1.75714	1.74937	1.57999	1.39638	1.67208	1.2657	1.35281	1.06986	2.39748	1.21513	1.64774	2.10841	1.86541	1.49821
ENSG00000134243	SORT1	gene	ENSG00000134243.11	1.14038	0.189485	0.8777	9.78372	13.1173	12.7034	7.60397	10.8449	10.7076	9.0738	8.15354	8.77761	11.5593	12.8485	7.75174	11.39	15.2387	11.4405	9.07834
ENSG00000136161	RCBTB2	gene	ENSG00000136161.12	1.10487	0.189526	0.8777	12.8408	13.7609	10.9339	12.4928	12.8179	12.2623	10.1217	10.4606	7.58009	10.2518	9.816	10.6871	11.6612	14.0813	12.6133	9.96992
ENSG00000119383	PTPA	gene	ENSG00000119383.19	1.09881	0.189623	0.8777	5.65561	6.53811	7.00094	4.87037	5.4276	6.28179	6.97207	4.42687	5.53688	3.58603	6.22719	5.05721	5.15148	6.18001	5.41942	6.29134
ENSG00000145216	FIP1L1	gene	ENSG00000145216.15	1.11065	0.189777	0.8777	2.87248	3.7348	4.36035	4.82224	3.93351	3.40456	3.2432	2.87136	2.85274	3.18053	4.41812	3.17945	5.21335	4.60165	4.98877	3.16626
ENSG00000021355	SERPINB1	gene	ENSG00000021355.12	0.923196	0.189916	0.8777	155.209	141.027	150.044	173.068	188.107	158.32	180.905	184.747	159.388	190.938	145.232	159.409	155.182	179.888	196.436	138.38
ENSG00000255479		gene	ENSG00000255479.1	1.29464	0.190005	0.8777	5.37716	2.91055	9.11277	3.07646	1.49763	2.44197	1.93031	0.973626	2.11667	4.19421	3.28466	2.72444	4.33836	1.86271	2.42853	3.19536
ENSG00000127483	HP1BP3	gene	ENSG00000127483.17	1.19718	0.190221	0.8777	8.1282	14.2339	8.39093	15.1017	10.2041	14.9631	7.69891	7.20226	8.93514	14.6683	9.09043	6.02259	9.24324	10.4609	8.807	15.7542
ENSG00000167272	POP5	gene	ENSG00000167272.10	0.914824	0.190244	0.8777	2.66603	1.56481	2.51653	1.7511	2.91463	2.38557	1.86893	1.84329	1.66607	1.97075	2.00116	1.69108	2.33902	1.79399	1.65462	1.37876
ENSG00000267040		gene	ENSG00000267040.6	1.09416	0.190499	0.8777	2.46789	2.75665	1.9117	2.1036	2.6869	1.94614	1.97527	1.72016	1.93307	1.33918	2.14978	1.65875	1.73619	2.30813	1.61379	1.85354
ENSG00000180867	PDIA3P1	gene	ENSG00000180867.10	1.09766	0.190522	0.8777	24.619	32.4823	25.191	23.7624	25.4512	21.392	23.7728	22.295	18.9028	25.9399	26.7864	31.6025	24.8093	29.3269	25.644	23.2149
ENSG00000106524	ANKMY2	gene	ENSG00000106524.8	1.09875	0.190527	0.8777	1.54626	2.24512	2.96153	3.08575	2.29361	2.40273	1.88974	1.74103	2.17511	2.20917	2.85269	1.86094	2.76227	2.76659	2.40492	2.3823
ENSG00000112242	E2F3	gene	ENSG00000112242.14	0.858208	0.191303	0.8777	15.8653	12.9688	8.19905	12.041	18.2451	11.9946	16.797	15.7735	14.5819	14.1842	14.2341	16.51	12.0594	9.81392	19.8952	10.9613
ENSG00000111885	MAN1A1	gene	ENSG00000111885.6	1.16288	0.191885	0.8777	13.4031	15.2031	5.87924	9.48679	12.4781	9.00799	10.0114	10.453	10.972	7.69431	10.553	9.13856	9.49044	12.0977	11.9231	14.5846
ENSG00000280852		gene	ENSG00000280852.2	0.920628	0.191928	0.8777	37.1953	37.5518	26.8837	34.6671	37.8665	32.1613	39.8589	40.9166	36.7155	44.2908	40.8285	45.4811	37.8482	34.5942	41.3805	31.1569
ENSG00000014641	MDH1	gene	ENSG00000014641.17	0.934317	0.192005	0.8777	10.2612	10.1628	9.24439	7.99341	10.5371	8.74243	8.40884	9.24177	8.669	10.2936	9.09526	10.7838	10.7155	7.92572	9.49373	8.13879
ENSG00000105501	SIGLEC5	gene	ENSG00000105501.12	0.717483	0.192097	0.8777	5.50115	8.00159	8.1225	0.999577	11.0357	11.9733	8.15967	8.12552	7.19481	8.07184	8.45857	4.06262	6.4204	5.82934	12.6516	3.08705
ENSG00000166889	PATL1	gene	ENSG00000166889.13	1.1164	0.192261	0.8777	22.2869	23.255	15.3039	27.6559	24.3294	20.4201	21.0433	18.8206	18.8535	24.2436	24.9276	19.6415	25.5151	28.749	26.7916	22.9465
ENSG00000145332	KLHL8	gene	ENSG00000145332.13	1.10448	0.192511	0.8777	3.33475	2.69908	3.12942	2.63383	2.79285	3.91923	2.68883	2.15032	2.12785	3.00253	3.14295	2.07376	3.31686	4.0099	3.19024	3.1406
ENSG00000119004	CYP20A1	gene	ENSG00000119004.15	1.10041	0.192531	0.8777	2.93174	3.41978	3.84897	4.86232	3.60802	2.70063	3.02371	2.78889	2.64458	3.72168	4.06373	3.60824	4.52858	3.68494	3.79548	3.56522
ENSG00000068971	PPP2R5B	gene	ENSG00000068971.13	1.13338	0.192598	0.8777	3.38381	5.00641	3.93299	4.52606	3.54022	4.33106	3.30764	2.36121	3.21745	2.47333	3.38087	2.61224	3.9515	4.36833	2.44532	3.44882
ENSG00000233966	UBE2SP1	gene	ENSG00000233966.1	0.802536	0.192834	0.8777	2.62948	2.00719	3.06215	2.24502	5.17527	4.55266	2.59257	2.29392	6.70087	1.06727	1.07474	2.27758	3.4499	3.70655	3.51141	3.88156
ENSG00000144566	RAB5A	gene	ENSG00000144566.10	0.876001	0.192857	0.8777	33.8952	39.4384	19.3125	37.804	45.252	37.0893	34.8977	50.8157	34.9711	43.5666	34.397	34.2509	35.2967	29.5278	44.1723	31.639
ENSG00000206503	HLA-A	gene	ENSG00000206503.12	2.00137	0.19293	0.8777	5.25288	11.064	4.05058	22.3745	0.713407	40.0484	5.25074	7.23673	12.7974	74.0179	14.9219	4.37131	10.4541	93.5546	2.44916	99.5704
ENSG00000175182	FAM131A	gene	ENSG00000175182.14	0.906231	0.192933	0.8777	1.8489	1.41648	1.77979	1.09888	1.87578	2.05084	2.59267	1.24262	1.83816	1.58723	1.28745	1.36284	1.62164	1.4979	1.31523	2.05633
ENSG00000135932	CAB39	gene	ENSG00000135932.10	1.35482	0.19304	0.8777	12.9401	11.5507	10.305	6.09652	13.6864	12.7217	11.8304	11.4411	12.9006	3.86571	13.2186	3.2435	4.89822	16.9909	14.9486	12.6809
ENSG00000130066	SAT1	gene	ENSG00000130066.16	1.13449	0.193231	0.8777	732.974	844.263	911.885	1182.43	668.741	1010.47	730.563	1005.48	687.177	993.284	1209.97	1125.14	754.589	1019.92	812.256	895.303
ENSG00000151292	CSNK1G3	gene	ENSG00000151292.17	1.14366	0.193717	0.8777	1.60517	2.84893	2.33437	1.63172	2.75683	1.24549	1.38058	1.00922	1.33154	1.4689	2.30432	2.21137	2.48431	2.43111	2.70993	1.61678
ENSG00000278970	HEIH	gene	ENSG00000278970.1	1.16948	0.19375	0.8777	47.1017	50.5853	49.3873	54.0069	28.8892	42.4741	33.3172	39.0725	43.9233	27.8193	31.2739	31.644	49.9836	41.9433	29.3227	49.1429
ENSG00000248569		gene	ENSG00000248569.1	1.05748	0.193763	0.8777	2.35983	2.17843	2.78618	2.44611	2.51151	1.92137	1.90178	1.9981	2.2898	2.61288	2.194	2.12325	2.53582	2.77772	2.682	2.25241
ENSG00000186908	ZDHHC17	gene	ENSG00000186908.14	1.06904	0.193835	0.8777	3.51862	4.04667	2.99154	3.99872	3.79441	3.13413	3.80601	3.25396	3.64247	2.84614	3.68698	3.3704	2.88222	3.0659	4.13357	3.6342
ENSG00000140406	TLNRD1	gene	ENSG00000140406.3	0.890964	0.193921	0.8777	8.61576	10.2338	8.39202	8.53565	9.4125	10.0143	15.5558	10.9831	10.6567	7.59066	9.7114	11.0185	8.42837	7.90896	7.56437	10.8955
ENSG00000130340	SNX9	gene	ENSG00000130340.15	0.843071	0.193958	0.8777	21.8817	20.8611	19.1247	30.8903	23.6409	23.7081	35.5874	37.6126	33.0761	40.1713	34.015	33.6368	27.8653	15.0968	24.9254	42.1719
ENSG00000229754	CXCR2P1	gene	ENSG00000229754.1	1.35398	0.194005	0.8777	12.9224	13.7799	4.6188	5.2408	10.1281	5.94796	12.7839	6.65474	6.06447	2.52421	8.27287	3.5282	5.4755	9.94699	5.25638	12.1992
ENSG00000108773	KAT2A	gene	ENSG00000108773.10	0.886267	0.194109	0.8777	7.33913	4.17433	9.20128	4.35672	7.41932	5.04625	6.45997	6.80235	7.00157	4.23184	5.70521	5.10406	6.97051	4.04757	5.10077	6.37276
ENSG00000177663	IL17RA	gene	ENSG00000177663.13	0.793134	0.194225	0.8777	7.15089	7.70281	7.79501	6.49185	14.6749	11.2708	7.84168	13.472	7.04813	7.51252	4.20077	10.9992	13.6263	17.9919	9.55956	11.5279
ENSG00000085377	PREP	gene	ENSG00000085377.13	1.07528	0.194313	0.8777	8.76608	7.29111	7.36766	7.16341	8.08097	6.80211	6.12968	6.49271	6.76441	7.92265	8.70847	6.57354	8.65768	8.22105	8.71652	6.66327
ENSG00000281404	LINC01176	gene	ENSG00000281404.1	0.830904	0.194363	0.8777	2.92237	2.61483	2.74382	2.25063	2.95692	2.93043	1.90449	1.89339	1.50489	3.55109	1.16199	2.51773	2.65341	2.05356	1.83086	0.592601
ENSG00000106829	TLE4	gene	ENSG00000106829.18	1.05965	0.194781	0.8777	15.2313	14.967	14.5819	13.9413	14.3159	12.9439	13.9726	15.781	14.2498	14.3761	18.9017	12.8751	15.2764	13.9342	14.9146	14.2192
ENSG00000112335	SNX3	gene	ENSG00000112335.14	1.10501	0.194917	0.8777	45.7845	48.4076	45.8975	52.4498	49.6193	55.7008	41.5983	54.4267	36.6946	58.9032	46.7493	42.5599	42.1498	60.1252	60.6841	53.4757
ENSG00000233429	HOTAIRM1	gene	ENSG00000233429.9	1.12667	0.195048	0.8777	2.55138	2.13012	1.67971	2.7012	2.64423	1.99412	1.76476	1.86625	2.45072	4.1295	4.1546	2.31793	2.47999	3.05417	2.67711	2.90719
ENSG00000089289	IGBP1	gene	ENSG00000089289.15	0.930273	0.195177	0.8777	32.5044	29.6718	45.1723	28.737	37.0277	33.2055	33.8411	39.2516	31.2499	37.7421	34.5532	36.986	39.3593	31.9357	38.2414	35.7064
ENSG00000255363		gene	ENSG00000255363.2	1.17494	0.195448	0.8777	2.84462	2.32553	5.56787	2.12858	1.79983	2.01369	2.2261	1.01243	2.33088	2.17736	1.94431	1.59554	1.70693	1.9569	1.50456	2.32653
ENSG00000184384	MAML2	gene	ENSG00000184384.13	1.08276	0.195478	0.8777	3.84816	4.98012	5.27956	4.81437	4.84974	3.8051	5.24702	3.88103	4.19955	5.11091	5.13214	4.86678	4.12289	5.95357	5.48356	4.27276
ENSG00000104852	SNRNP70	gene	ENSG00000104852.14	0.901765	0.195533	0.8777	21.383	19.1179	28.9294	15.8906	24.4963	21.9239	27.24	24.2951	21.8493	16.5726	20.1606	17.0215	21.6578	16.8724	19.4414	22.0287
ENSG00000151702	FLI1	gene	ENSG00000151702.16	1.1171	0.19558	0.8777	7.78252	7.95138	9.74282	9.69634	9.80959	8.33845	8.23184	6.65162	8.73147	7.56071	9.17492	6.353	11.554	13.5284	10.7873	9.54262
ENSG00000154144	TBRG1	gene	ENSG00000154144.12	0.939259	0.19563	0.8777	6.50373	6.65621	7.78879	8.69046	8.77895	6.85094	8.24076	7.63573	7.58683	8.37611	6.4896	7.22194	8.71463	7.79797	8.22314	7.72646
ENSG00000120798	NR2C1	gene	ENSG00000120798.16	1.06989	0.195681	0.8777	1.14958	1.37795	1.53715	1.40037	0.934614	1.41252	1.20332	1.37509	1.11594	1.02183	1.65005	1.31581	1.41345	1.72623	1.21698	1.04926
ENSG00000156711	MAPK13	gene	ENSG00000156711.16	0.77855	0.195861	0.8777	7.07798	4.22611	1.80938	2.07771	4.707	4.71108	5.80917	10.2087	5.32557	4.90549	5.95005	8.3626	2.33414	2.28314	2.94729	5.70099
ENSG00000038274	MAT2B	gene	ENSG00000038274.16	1.1402	0.19591	0.8777	5.66078	6.45164	4.54598	6.73876	6.23719	4.43287	5.67519	4.65564	6.38353	5.78379	6.04774	3.29071	7.42621	8.11078	6.77884	5.90102
ENSG00000068912	ERLEC1	gene	ENSG00000068912.13	1.06956	0.195925	0.8777	5.49989	5.39704	4.53902	5.289	5.17334	5.00009	5.44253	4.70492	4.43942	5.33989	6.09951	6.45212	4.89834	6.61807	5.82117	5.10709
ENSG00000108515	ENO3	gene	ENSG00000108515.17	0.848156	0.195927	0.8777	3.30412	1.83566	1.57796	1.48424	3.16136	3.24769	2.21988	1.84925	3.26639	1.74747	1.71431	1.05596	1.96146	1.27526	1.45232	1.89959
ENSG00000104312	RIPK2	gene	ENSG00000104312.7	1.15683	0.195942	0.8777	90.7005	122.175	118.689	177.682	123.019	111.521	107.871	92.0148	92.7534	112.109	135.988	138.93	141.364	185.541	142.028	112.184
ENSG00000185015	CA13	gene	ENSG00000185015.7	0.820814	0.195966	0.8777	5.19515	1.75855	2.6488	4.04451	5.10623	2.54898	4.45905	5.13364	5.39154	5.85456	2.31781	2.80882	4.82858	3.42572	5.08848	4.56842
ENSG00000086589	RBM22	gene	ENSG00000086589.11	0.913655	0.196268	0.8777	19.9684	17.7312	18.9538	22.652	27.5072	19.4087	21.1647	21.5829	21.2099	27.7429	21.6694	19.0245	25.7125	23.1044	23.2481	18.8186
ENSG00000070495	JMJD6	gene	ENSG00000070495.14	0.873243	0.196304	0.8777	13.5744	19.8355	13.9589	11.2456	15.556	20.0339	15.3805	19.4504	16.3378	13.657	17.0539	21.2721	11.978	14.859	13.1642	10.42
ENSG00000151327	FAM177A1	gene	ENSG00000151327.12	0.849665	0.196575	0.8777	2.75488	2.24018	1.80887	1.66426	2.50084	3.01416	3.43079	4.87383	2.93348	3.56264	3.61	4.206	1.44716	2.1926	3.45965	1.94772
ENSG00000240376		gene	ENSG00000240376.1	0.917044	0.196663	0.8777	20.6067	19.4484	24.5227	15.8411	18.4171	18.0522	20.6698	25.373	19.7003	18.6922	18.5072	20.8945	25.2613	17.1065	18.4365	21.0784
ENSG00000001629	ANKIB1	gene	ENSG00000001629.9	1.08184	0.196918	0.8777	4.12358	4.63272	4.98914	5.91202	5.53507	4.65755	3.92219	4.31022	5.50915	3.92884	5.27376	4.63212	5.04388	6.0491	6.30021	4.90002
ENSG00000178741	COX5A	gene	ENSG00000178741.11	0.911063	0.197058	0.8777	18.8074	20.9693	24.6694	22.577	28.7887	23.6742	19.2904	24.5867	20.7088	23.9534	23.564	31.4161	21.865	19.4168	25.3728	21.9512
ENSG00000248971	KRT8P46	gene	ENSG00000248971.2	0.843455	0.197102	0.8777	1.58482	2.05076	4.68724	3.01677	2.46158	3.60342	2.5936	3.56051	5.26429	4.66924	2.5164	2.65346	3.13568	2.16579	2.79633	3.76853
ENSG00000164331	ANKRA2	gene	ENSG00000164331.9	1.08435	0.197697	0.8777	1.51461	1.00991	1.56889	1.52959	1.41236	1.28059	1.34016	1.20645	1.04864	1.37754	2.01003	1.50828	1.73625	2.11127	1.39505	1.58374
ENSG00000176014	TUBB6	gene	ENSG00000176014.12	0.773809	0.197737	0.8777	7.2937	3.47719	4.52206	6.91736	5.77157	4.18927	6.33416	4.48462	3.84625	8.42235	3.74372	17.5135	8.79033	3.82493	5.13513	6.13825
ENSG00000100354	TNRC6B	gene	ENSG00000100354.20	1.06681	0.1978	0.8777	2.24086	2.28714	2.92268	2.71742	2.65709	2.89454	2.30564	2.57383	2.63386	2.17109	3.10898	2.19541	2.79455	3.47368	2.99201	2.82415
ENSG00000160695	VPS11	gene	ENSG00000160695.14	1.07585	0.19782	0.8777	2.89714	3.03959	4.54486	3.35528	3.34738	3.04624	3.05247	2.13408	2.66521	2.15754	2.78002	2.00909	3.90442	3.31686	3.34768	2.70323
ENSG00000249936	RAC1P2	gene	ENSG00000249936.3	0.907247	0.198043	0.8777	12.8919	9.07132	11.3016	12.2922	14.2048	11.9808	10.3969	12.7499	10.9214	12.7648	10.0228	10.3309	8.98206	9.23551	9.07582	9.0534
ENSG00000198909	MAP3K3	gene	ENSG00000198909.7	1.09278	0.198528	0.8777	20.9792	20.4741	29.9953	21.7511	20.6983	22.8948	23.9402	22.4824	20.8959	13.6347	20.4239	16.91	22.1621	28.5141	24.6239	20.8274
ENSG00000139626	ITGB7	gene	ENSG00000139626.15	1.11203	0.198677	0.8777	3.8396	4.27834	4.62672	3.79135	4.30733	3.42115	3.93816	3.70965	3.06639	2.23848	2.7175	2.3533	2.72744	2.96236	4.01458	4.189
ENSG00000111679	PTPN6	gene	ENSG00000111679.16	1.16655	0.19881	0.8777	21.7998	41.0177	36.5765	35.3741	36.6893	26.3842	29.7359	27.176	28.1061	14.7085	37.2423	25.2705	30.1675	30.8514	27.8889	30.3315
ENSG00000175197	DDIT3	gene	ENSG00000175197.12	1.32712	0.198869	0.8777	15.5477	19.0236	38.3978	50.2699	14.6676	23.3812	23.3294	13.0469	12.5559	20.2692	43.5697	20.306	38.6292	23.9199	16.9438	24.8264
ENSG00000249264	EEF1A1P9	gene	ENSG00000249264.1	0.902511	0.19897	0.8777	1.42588	0.849587	1.32803	1.50155	1.55634	1.53256	1.42616	1.79866	1.50539	1.78674	1.61872	1.78149	2.5282	1.30909	2.37689	1.89014
ENSG00000164961	WASHC5	gene	ENSG00000164961.15	1.06373	0.19919	0.8777	11.8455	10.3703	9.94833	9.2789	10.8405	8.88003	8.33334	8.24736	8.65775	8.62906	9.0687	11.1954	9.86657	9.8364	11.2913	9.72624
ENSG00000132952	USPL1	gene	ENSG00000132952.11	1.14365	0.199197	0.8777	3.67362	2.38774	4.12389	3.70283	3.5226	2.94117	2.36663	1.70599	1.31583	2.30015	2.77305	3.02413	2.67756	3.71127	3.30257	1.67504
ENSG00000108179	PPIF	gene	ENSG00000108179.13	0.869988	0.199275	0.8777	710.93	893.344	555.567	722.586	878.803	1185.94	711.712	1096.46	906.032	644.967	854.276	783.145	616.102	707.834	521.24	701.484
ENSG00000108798	ABI3	gene	ENSG00000108798.8	1.15029	0.199295	0.8777	4.80508	2.99349	5.99324	5.52906	4.16922	4.66129	3.23532	3.66993	4.65458	3.17092	7.26253	3.00503	5.42511	4.22081	3.67053	5.14016
ENSG00000181804	SLC9A9	gene	ENSG00000181804.14	1.09564	0.199299	0.8777	5.72035	7.73977	6.19486	7.25578	6.35131	6.07201	5.86487	6.60987	6.4146	5.70759	8.39503	5.15664	6.59822	6.64566	8.10201	4.81936
ENSG00000214110	LDHAP4	gene	ENSG00000214110.3	0.753301	0.199308	0.8777	4.85747	3.50065	4.30339	5.99673	3.89424	4.39855	1.63031	6.02202	5.91182	4.91619	1.17867	8.58888	3.03328	2.87432	3.08743	1.57306
ENSG00000162711	NLRP3	gene	ENSG00000162711.17	0.859728	0.199333	0.8777	868.758	717.211	1465.88	919.887	773.257	1172.43	871.555	1166.57	1108.22	849.062	919.502	1652.25	988.838	1025.8	937.197	764.621
ENSG00000105176	URI1	gene	ENSG00000105176.17	1.05328	0.199433	0.8777	3.79074	3.95256	5.10042	3.5599	4.29703	3.76977	3.51192	3.99013	3.34322	3.43726	4.62791	3.55953	3.96239	3.91284	4.04653	3.70425
ENSG00000106546	AHR	gene	ENSG00000106546.13	0.867346	0.199517	0.8777	60	70.291	40.6485	68.6136	77.4526	75.1865	80.4512	57.2304	62.205	54.8179	57.6005	75.153	61.1393	51.674	86.7294	46.544
ENSG00000198715	GLMP	gene	ENSG00000198715.11	0.828162	0.199846	0.8777	3.03734	3.43139	1.87346	0.843851	3.28642	2.40576	4.53723	2.98873	3.75143	2.68315	2.78483	1.34628	3.11377	2.1849	1.78385	2.41522
ENSG00000152127	MGAT5	gene	ENSG00000152127.8	0.846987	0.199965	0.8777	6.32499	5.33082	6.68598	4.13264	7.03651	5.88156	6.09366	6.69316	3.8541	5.86727	5.82808	5.59128	5.19982	4.59862	5.77822	1.94818
ENSG00000170832	USP32	gene	ENSG00000170832.12	1.07051	0.200007	0.8777	9.29379	10.1796	12.1493	12.808	10.8669	9.72969	9.10685	10.7559	10.9091	9.47443	12.7277	10.8498	10.8681	12.1472	11.661	9.41889
ENSG00000183718	TRIM52	gene	ENSG00000183718.5	1.11337	0.200045	0.8777	1.52148	1.29767	1.37216	2.0658	1.76248	1.27487	1.87886	1.25234	1.47708	1.35497	1.97679	1.98345	1.56481	1.70463	2.15754	3.01326
ENSG00000113328	CCNG1	gene	ENSG00000113328.18	0.893562	0.200246	0.8777	3.75043	3.6538	5.97339	4.71504	4.58016	7.71124	5.71516	5.0738	3.99475	4.84554	4.48579	6.21056	4.21271	5.37229	4.89568	4.52711
ENSG00000110446	SLC15A3	gene	ENSG00000110446.10	0.879416	0.200361	0.8777	16.9602	25.5236	26.7709	19.5197	27.2042	29.1136	28.5392	26.255	20.1865	17.2379	22.3035	19.6016	19.8614	15.7285	23.9624	18.2689
ENSG00000136867	SLC31A2	gene	ENSG00000136867.10	0.90128	0.200373	0.8777	71.3876	66.4321	51.0186	57.656	75.8831	60.125	57.5124	60.7911	48.713	52.3366	47.8089	63.6952	73.6259	57.1289	50.4049	47.7689
ENSG00000145781	COMMD10	gene	ENSG00000145781.8	1.1259	0.200462	0.8777	6.47915	10.0712	5.67579	9.33178	8.93728	4.38437	9.10706	6.97928	7.69067	7.75162	9.0662	7.45096	6.73527	8.00674	8.08569	8.13463
ENSG00000048828	FAM120A	gene	ENSG00000048828.16	1.07441	0.200497	0.8777	18.3365	21.1653	17.6082	17.1094	20.1406	19.0457	18.6594	17.52	20.5504	14.3092	19.3486	14.9461	16.6643	19.954	20.0172	19.6071
ENSG00000139613	SMARCC2	gene	ENSG00000139613.11	1.08165	0.200996	0.8777	3.2366	3.04553	4.00887	3.47072	3.84725	3.17976	3.1686	2.856	3.38299	2.57471	3.57607	2.14827	4.38417	4.29591	4.09267	3.46237
ENSG00000255921		gene	ENSG00000255921.1	0.864378	0.201031	0.8777	1.75991	1.79438	1.24404	2.23707	1.09315	1.56539	1.94787	1.91858	1.67751	2.87741	1.27406	2.68145	1.57071	0.527547	1.65739	1.19501
ENSG00000274508		gene	ENSG00000274508.1	1.50837	0.201165	0.8777	89.4158	6.45228	62.1289	30.1933	15.0392	34.1539	18.4814	26.913	42.0646	22.2976	30.8452	19.6014	11.4732	50.2901	56.611	31.4338
ENSG00000243927	MRPS6	gene	ENSG00000243927.5	0.888812	0.201179	0.8777	2.60074	2.02706	3.70616	2.05995	3.82444	2.47289	2.19705	2.59347	2.13015	4.16035	1.93286	2.46714	2.60569	2.42071	2.22838	2.33349
ENSG00000133226	SRRM1	gene	ENSG00000133226.16	1.07573	0.201196	0.8777	6.27034	4.7053	5.69091	5.23408	5.82764	5.64851	5.31816	5.24335	4.36952	4.12323	7.16016	5.65412	5.76573	6.03806	7.187	5.07753
ENSG00000086189	DIMT1	gene	ENSG00000086189.9	1.0878	0.201319	0.8777	1.49244	1.52683	1.4851	2.02383	1.45255	1.47595	1.9445	1.72977	1.56648	1.61361	2.591	1.22355	2.13848	1.74638	1.84733	2.13363
ENSG00000108828	VAT1	gene	ENSG00000108828.15	0.885982	0.20163	0.8777	4.34109	4.78117	6.28685	3.453	5.50497	5.48102	4.72837	5.93932	4.95113	4.70016	2.87711	4.00414	4.39899	6.25843	3.84764	3.93324
ENSG00000148411	NACC2	gene	ENSG00000148411.7	1.07007	0.201691	0.8777	3.64963	3.90521	5.64979	3.34341	3.78945	4.3083	3.54695	3.73997	3.03119	2.41362	3.67049	3.10854	3.62625	4.07839	4.23999	3.19634
ENSG00000135372	NAT10	gene	ENSG00000135372.8	1.06246	0.201792	0.8777	3.42473	2.65823	4.24174	3.46222	4.25449	2.81604	3.37925	3.26212	2.90696	2.69423	3.88455	3.01368	3.72841	3.56574	4.5464	3.73693
ENSG00000073910	FRY	gene	ENSG00000073910.21	0.939379	0.202135	0.8777	5.57131	3.40159	5.80315	5.1114	6.17603	5.09764	5.38046	4.8078	5.277	4.76043	4.82895	4.8091	5.86635	5.28651	7.16581	4.57936
ENSG00000110107	PRPF19	gene	ENSG00000110107.8	1.0707	0.20218	0.8777	12.265	11.5635	15.3903	11.2526	12.6786	9.6203	12.6768	10.0659	12.1065	7.87346	10.6764	8.68423	13.45	11.2884	12.9773	12.3494
ENSG00000122557	HERPUD2	gene	ENSG00000122557.9	0.922543	0.202382	0.8777	8.04255	6.7573	7.64006	10.073	8.92689	9.09814	9.15295	10.3902	8.22971	10.0689	10.8613	9.77226	10.642	9.54583	8.83733	7.92453
ENSG00000111231	GPN3	gene	ENSG00000111231.8	1.11705	0.202581	0.8777	1.76073	3.32326	1.99059	3.11536	2.38161	2.36524	1.50471	2.47004	1.36542	2.43966	2.7182	2.11634	2.788	2.15269	1.88301	2.73743
ENSG00000197471	SPN	gene	ENSG00000197471.11	1.14399	0.202751	0.8777	6.34291	6.64734	11.0132	8.34357	7.59423	8.63604	7.80563	6.88756	6.79108	5.7476	13.0213	5.47764	7.9956	5.85942	9.9891	9.06222
ENSG00000164164	OTUD4	gene	ENSG00000164164.16	0.760748	0.202895	0.8777	14.8914	12.4029	5.72419	6.74893	19.0307	17.669	18.9324	23.5896	23.1435	17.5825	19.2276	26.7597	14.6536	14.6998	21.9635	32.6082
ENSG00000198382	UVRAG	gene	ENSG00000198382.8	1.05341	0.203192	0.8777	8.21781	8.31741	8.39975	8.3537	7.41319	7.56138	6.62009	7.12082	6.34621	6.61644	6.43274	7.42599	8.70637	7.61532	8.5777	6.94872
ENSG00000172340	SUCLG2	gene	ENSG00000172340.14	0.898692	0.203232	0.8777	6.81987	8.72013	7.64741	9.36085	9.25404	9.76277	6.58581	8.88535	9.89929	7.12572	7.64903	10.267	8.06256	8.24959	9.19928	5.3429
ENSG00000166902	MRPL16	gene	ENSG00000166902.4	1.09283	0.203424	0.8777	2.25718	2.39285	3.83112	2.71766	2.56081	2.40009	2.011	1.59551	2.00709	2.12554	2.35374	2.78751	2.68198	3.55283	2.49931	2.05464
ENSG00000159593	NAE1	gene	ENSG00000159593.14	1.07058	0.20352	0.8777	1.13866	1.06985	1.44375	1.61489	1.12344	1.22489	1.54537	1.44585	1.02438	0.934998	1.54185	1.06544	1.60277	1.48251	1.61771	1.56614
ENSG00000121274	TENT4B	gene	ENSG00000121274.12	1.11459	0.203676	0.8777	1.32274	2.00756	2.10367	2.23955	1.59651	1.90296	1.28305	1.05793	1.31539	1.08374	2.02311	1.81686	1.92907	2.40386	1.60441	1.0797
ENSG00000090060	PAPOLA	gene	ENSG00000090060.17	0.877708	0.203696	0.8777	15.8782	13.5506	9.93194	17.2054	17.3236	14.5291	14.7236	15.2684	16.52	16.2139	9.43963	13.3532	17.3354	10.7747	16.7714	17.9442
ENSG00000075975	MKRN2	gene	ENSG00000075975.15	1.09885	0.203768	0.8777	2.698	3.21577	4.4878	3.89918	3.20172	1.96861	2.64084	2.76417	2.84126	2.29118	3.72624	3.22538	3.51109	2.38731	3.311	2.80155
ENSG00000119402	FBXW2	gene	ENSG00000119402.16	0.912745	0.204026	0.8777	5.27031	4.57877	5.95049	5.88876	6.65651	7.12826	6.44232	5.30368	5.30084	6.78738	4.30329	5.138	6.37906	7.38853	6.96175	5.19562
ENSG00000229619	MBNL1-AS1	gene	ENSG00000229619.3	1.08627	0.204153	0.8777	3.17261	1.96848	3.77884	2.17463	2.04089	2.18827	2.02614	2.13526	2.06086	2.8123	2.08731	2.4661	2.3217	2.41072	2.89865	2.72873
ENSG00000173171	MTX1	gene	ENSG00000173171.14	0.932063	0.204513	0.8777	1.33589	1.8964	1.94653	1.0103	2.10759	1.72639	1.62146	1.27061	1.31138	1.1401	1.27414	1.70124	1.76698	1.40605	1.74928	1.30857
ENSG00000270872	SRGAP2D	gene	ENSG00000270872.2	1.27628	0.204533	0.8777	2.59464	3.95514	3.70784	5.08575	2.88003	2.04201	1.73777	0.449005	3.38116	2.66887	2.08993	4.25763	4.20405	5.59955	3.03935	3.15977
ENSG00000134262	AP4B1	gene	ENSG00000134262.12	1.08888	0.204775	0.8777	2.01181	1.86371	3.43278	2.68409	2.13825	2.01587	2.33968	1.86469	1.96673	2.28501	2.81462	2.78466	2.55854	3.19937	3.1281	2.1051
ENSG00000271982	SNORD58B	gene	ENSG00000271982.1	0.545071	0.204999	0.8777	0.195343	35.0863	38.9357	37.7464	46.0489	33.1105	38.506	50.2751	42.0115	44.9674	41.5891	51.3247	45.3811	28.1241	31.1882	33.4247
ENSG00000241081	RPL22P2	gene	ENSG00000241081.1	0.866441	0.205402	0.8777	1.93701	1.82253	2.42655	1.69962	2.67431	1.3229	3.4469	1.5419	2.78205	1.53141	2.25264	4.32886	2.42232	2.21366	2.07549	1.79293
ENSG00000148218	ALAD	gene	ENSG00000148218.15	1.03709	0.20543	0.8777	5.39065	4.80376	7.20997	4.59658	5.57897	5.28662	5.07482	4.51927	4.28572	3.95835	4.59911	4.60525	5.36722	4.88536	5.90674	5.28417
ENSG00000224411	HSP90AA2P	gene	ENSG00000224411.3	1.10591	0.205824	0.8777	6.17952	5.44081	3.95639	7.61816	6.28792	4.5759	3.8901	4.57508	4.28659	6.28952	5.16434	5.42426	5.26692	5.72473	5.19771	5.41131
ENSG00000001036	FUCA2	gene	ENSG00000001036.13	0.893258	0.205963	0.8777	18.8549	19.4052	16.5382	13.6738	20.9081	16.9807	16.6921	15.4562	14.922	18.4385	12.4112	20.8706	15.3647	17.104	17.8608	11.1054
ENSG00000105656	ELL	gene	ENSG00000105656.12	0.848627	0.206312	0.8777	3.69691	5.16997	5.95832	3.97547	5.70755	7.74637	6.92863	5.92523	6.29962	2.36182	4.51419	7.32875	3.78903	5.28931	4.53544	4.7521
ENSG00000074370	ATP2A3	gene	ENSG00000074370.17	0.834635	0.206377	0.8777	3.2818	3.4737	6.87344	2.31371	4.75912	5.18077	7.15721	4.17629	4.53594	1.98467	2.4091	3.63507	2.83655	3.11836	3.19674	4.65551
ENSG00000169189	NSMCE1	gene	ENSG00000169189.16	1.09213	0.206596	0.8777	3.16804	2.6318	3.72057	2.77199	3.18954	2.30607	2.56745	4.03194	3.02082	2.30213	2.62495	2.47843	2.33877	3.38903	3.42832	3.62063
ENSG00000006534	ALDH3B1	gene	ENSG00000006534.15	1.17446	0.20664	0.8777	3.74214	5.19418	9.27475	4.90352	5.40233	5.49395	4.54443	3.97529	5.144	3.51911	4.47157	3.29613	2.44655	3.50159	6.66886	5.9326
ENSG00000230043	TMSB4XP6	gene	ENSG00000230043.1	0.871139	0.206661	0.8777	151.64	154.563	165.736	96.1894	130.063	145.227	152.641	135.881	154.671	146.921	170.785	180.535	127.588	100.441	105.314	99.4241
ENSG00000175470	PPP2R2D	gene	ENSG00000175470.18	0.924925	0.206698	0.8777	2.14584	2.49693	2.64572	2.99423	3.14446	3.51359	3.33429	3.82704	3.0751	2.32052	2.89042	3.04903	2.86291	3.03642	2.94744	3.54621
ENSG00000143751	SDE2	gene	ENSG00000143751.9	1.10021	0.206735	0.8777	24.0368	27.6638	25.5208	20.997	23.4402	19.5947	17.8035	22.5648	22.6853	18.3913	28.2503	22.6462	21.1013	24.2146	19.6149	17.4073
ENSG00000185414	MRPL30	gene	ENSG00000185414.19	0.921195	0.20678	0.8777	3.68846	3.88325	3.9844	3.09682	4.85795	4.53981	4.12687	4.00845	3.96208	4.5353	3.80062	3.71363	4.90797	3.5136	5.96157	4.50428
ENSG00000152229	PSTPIP2	gene	ENSG00000152229.18	1.1851	0.206828	0.8777	24.504	24.0688	10.299	27.7195	20.5656	16.6654	21.6794	19.6888	25.3774	25.2195	23.534	14.1004	21.2754	38.6791	21.8534	20.564
ENSG00000124491	F13A1	gene	ENSG00000124491.15	0.794806	0.206988	0.8777	58.6477	33.5978	77.4258	33.2017	69.6552	45.3	114.44	63.0875	47.396	40.0935	32.6293	31.5789	58.4799	42.2818	43.1645	69.7735
ENSG00000116288	PARK7	gene	ENSG00000116288.12	0.92947	0.207099	0.8777	34.7742	29.1269	37.6754	25.8722	37.7861	27.0599	28.5325	31.1972	30.3376	30.631	31.2292	39.2439	34.9005	29.5199	31.0131	27.958
ENSG00000136536	2021-03-07	gene	ENSG00000136536.14	1.1053	0.207143	0.8777	7.11454	8.24909	9.57952	8.98232	7.5207	7.23011	6.69339	9.33518	6.3794	7.64797	6.31312	9.23198	7.45606	8.46848	10.3189	10.8766
ENSG00000119457	SLC46A2	gene	ENSG00000119457.7	1.19164	0.207328	0.8777	3.32042	1.9417	3.33333	2.08243	2.03331	3.14586	1.51411	1.35848	1.0531	2.19769	2.04624	0.885323	1.511	2.62581	1.16773	1.50162
ENSG00000156504	FAM122B	gene	ENSG00000156504.16	1.07036	0.207752	0.8777	5.49548	5.22477	4.31898	4.673	4.93881	4.49523	5.77779	5.09839	4.70757	3.50729	4.89308	4.34604	4.34294	5.24597	5.56967	5.11335
ENSG00000115840	SLC25A12	gene	ENSG00000115840.13	0.915508	0.207832	0.8777	3.09977	1.86374	1.96827	2.28537	3.6705	2.8987	2.60061	2.78906	2.92573	2.92933	2.97336	2.19291	2.4211	2.32387	2.97907	2.48911
ENSG00000086666	ZFAND6	gene	ENSG00000086666.18	0.902302	0.208123	0.8777	6.84968	8.52332	9.72936	9.96937	8.66799	9.57882	8.93354	8.82123	11.8218	11.9685	9.64205	13.4714	10.6517	9.65394	11.7766	8.73087
ENSG00000163681	SLMAP	gene	ENSG00000163681.14	1.08023	0.208163	0.8777	2.16807	2.4949	2.72627	1.99181	2.49018	2.02848	2.55032	1.6658	1.79815	1.52765	2.46423	2.33982	2.7426	3.19137	2.35031	2.34356
ENSG00000169375	SIN3A	gene	ENSG00000169375.15	0.908076	0.208274	0.8777	6.46401	5.65583	5.50335	6.34391	9.82469	6.70676	7.88668	6.99835	6.84679	5.93484	8.25967	8.07001	7.33628	7.6294	8.78733	6.0194
ENSG00000137817	PARP6	gene	ENSG00000137817.16	0.948145	0.208295	0.8777	6.09148	5.57274	6.33877	6.02429	6.53845	6.14657	7.07747	6.69497	5.05785	6.03088	5.76087	6.62499	7.22025	5.75046	7.52023	6.28378
ENSG00000169020	ATP5ME	gene	ENSG00000169020.9	0.870575	0.208354	0.8777	18.552	22.2336	28.1149	14.3437	18.6686	21.5983	23.7686	25.1848	16.3502	14.8612	18.118	26.156	19.4956	14.7147	15.0091	17.3501
ENSG00000133574	GIMAP4	gene	ENSG00000133574.9	1.31006	0.208431	0.8777	11.8098	15.466	9.45459	15.4283	3.89018	13.8065	10.3539	9.20427	10.9046	15.2989	5.90525	6.93526	13.4184	26.2508	13.4093	10.9954
ENSG00000198373	WWP2	gene	ENSG00000198373.12	1.05131	0.208517	0.8777	4.94924	5.83309	6.69239	5.56524	5.75757	6.21875	5.40094	5.40156	5.34576	4.52069	6.56191	5.26031	6.2971	6.0478	6.35854	5.94112
ENSG00000268849	SIGLEC22P	gene	ENSG00000268849.5	0.893729	0.208863	0.8777	6.43817	5.63009	10.228	4.74144	6.91628	6.16643	6.44749	6.34873	6.6829	3.72903	4.90201	6.28923	6.00615	6.42985	6.18456	3.08419
ENSG00000072736	NFATC3	gene	ENSG00000072736.18	1.11836	0.208958	0.8777	3.54582	3.42995	6.63704	5.2112	5.94588	3.82171	3.75107	3.05256	3.37965	3.25273	4.99432	2.62859	5.69351	4.77997	6.64733	3.73621
ENSG00000104447	TRPS1	gene	ENSG00000104447.12	0.915567	0.209393	0.8777	3.68481	3.36928	3.73784	3.0252	3.66912	4.55732	3.2217	4.0296	3.95437	3.74218	2.51613	3.55459	4.7099	4.721	4.8718	3.40333
ENSG00000155561	NUP205	gene	ENSG00000155561.14	1.05791	0.209414	0.8777	3.70634	3.0593	4.85818	3.91582	4.21344	3.14413	3.41977	3.32731	3.31513	3.58778	4.29578	3.35244	4.12087	4.18781	4.30205	3.38579
ENSG00000184743	ATL3	gene	ENSG00000184743.12	1.06917	0.209449	0.8777	3.09125	3.06055	3.78857	3.24175	3.82479	3.53243	3.23093	2.9255	2.6634	2.65201	3.48464	2.37436	3.55097	4.23384	3.95782	3.00808
ENSG00000196504	PRPF40A	gene	ENSG00000196504.15	1.0737	0.209546	0.8777	10.6716	9.86353	9.00019	12.5849	10.677	9.80698	9.94477	10.0067	9.2055	10.1303	10.1761	8.87812	11.7206	11.5686	13.5619	10.4784
ENSG00000178950	GAK	gene	ENSG00000178950.16	0.922341	0.209561	0.8777	3.92444	3.84112	5.18044	3.99225	4.59713	5.1903	5.72379	4.7398	4.96751	3.10057	4.00097	4.30079	3.64103	4.27121	3.90856	4.24391
ENSG00000008869	HEATR5B	gene	ENSG00000008869.11	1.06352	0.209589	0.8777	8.50854	8.24742	9.38795	6.65519	9.03085	7.13395	7.51351	6.42014	5.677	5.42748	7.34202	6.85171	9.24655	7.52401	9.16833	7.30424
ENSG00000173391	OLR1	gene	ENSG00000173391.8	0.834858	0.209677	0.8777	486.119	444.879	531.971	645.792	407.703	603.433	520.475	793.623	1139.88	918.521	633.293	979.135	655.708	606.975	694.392	632.285
ENSG00000182197	EXT1	gene	ENSG00000182197.10	1.08749	0.209795	0.8777	4.00315	4.68692	3.85646	4.35058	4.09284	4.53268	3.11073	2.68562	3.71039	3.48001	3.82425	3.30941	3.93704	4.66564	3.93195	2.99876
ENSG00000249138		gene	ENSG00000249138.1	1.26912	0.209807	0.8777	2.43796	5.23956	5.98578	4.95598	2.50268	2.99717	2.71121	1.12598	1.54906	2.03057	1.78425	6.46572	2.94754	4.27524	5.81632	2.13952
ENSG00000168961	LGALS9	gene	ENSG00000168961.16	1.17866	0.210113	0.8777	17.9798	30.5268	21.9242	24.1191	19.9753	28.2116	18.2003	13.9622	15.8927	15.412	25.2625	16.2337	19.2644	20.7955	11.7674	20.8039
ENSG00000102445	RUBCNL	gene	ENSG00000102445.18	0.817232	0.210449	0.8777	8.99689	4.79152	5.10411	6.92733	9.05509	6.31274	8.47678	10.971	5.97712	14.0586	4.71058	4.76292	6.4582	4.49068	9.73258	6.17804
ENSG00000164985	PSIP1	gene	ENSG00000164985.14	1.08066	0.210548	0.8777	2.35744	1.8418	2.11833	2.35536	2.26288	2.32622	2.12257	1.72651	1.82944	1.65518	1.76957	1.16893	2.29471	2.17503	2.51516	2.5509
ENSG00000140455	USP3	gene	ENSG00000140455.16	1.10129	0.210646	0.8777	12.429	14.8328	14.396	12.7869	14.7077	15.4344	10.8843	10.4776	9.88716	10.9994	14.9402	13.7633	11.5384	15.2573	15.3309	10.1446
ENSG00000092201	SUPT16H	gene	ENSG00000092201.9	1.08483	0.210689	0.8777	7.23145	4.93474	7.8329	6.2841	6.60448	5.04242	5.58572	5.26054	4.89115	6.52352	5.98485	4.95405	7.70762	7.18412	7.99666	5.80128
ENSG00000189376	C8orf76	gene	ENSG00000189376.11	1.09547	0.21072	0.8777	3.6708	2.70632	2.98334	4.7286	3.35718	3.36094	2.67359	3.84142	3.31821	4.00544	3.38288	2.43815	3.39501	4.30593	3.67174	3.79728
ENSG00000140983	RHOT2	gene	ENSG00000140983.13	0.856379	0.210745	0.8777	2.4583	2.85807	5.12987	2.62386	3.11924	4.33353	4.50944	4.01883	3.51049	1.37437	2.19224	2.46142	3.39668	2.20412	2.11457	3.55245
ENSG00000161265	U2AF1L4	gene	ENSG00000161265.14	0.888963	0.210883	0.8777	1.48069	1.064	2.75537	1.04209	2.06621	0.974487	1.19525	1.15681	1.66713	1.39311	1.09708	2.67879	1.50689	1.16649	1.34102	1.26665
ENSG00000134453	RBM17	gene	ENSG00000134453.15	0.939235	0.210985	0.8777	8.45897	6.73376	8.56634	8.06913	9.01795	7.90817	8.46915	8.26182	7.36268	10.1854	7.53821	8.00406	8.95259	8.07291	9.79438	7.3111
ENSG00000269958		gene	ENSG00000269958.1	0.8427	0.211023	0.8777	5.31044	5.1643	4.11509	4.54335	8.80608	5.90176	9.67608	8.76765	6.22901	3.20858	5.05003	5.84623	4.09331	5.07432	6.42714	6.188
ENSG00000114503	NCBP2	gene	ENSG00000114503.10	1.13739	0.211386	0.8777	4.54124	5.28072	3.15563	4.33036	5.43962	4.09691	3.40782	4.20828	2.30799	2.62744	4.05537	4.21473	4.66556	4.52884	5.42541	5.03882
ENSG00000009790	TRAF3IP3	gene	ENSG00000009790.14	1.11438	0.211404	0.8777	7.09142	5.90678	12.3995	9.63284	6.87993	8.08385	5.84376	6.05122	6.52481	6.85096	8.38998	6.42151	8.39986	8.91395	6.63205	6.69349
ENSG00000213178	RPL22P1	gene	ENSG00000213178.3	0.918831	0.211441	0.8777	163.37	128.353	177.929	144.636	164.164	139.02	157.276	162.161	146.201	178.736	159.345	219.686	166.33	135.021	165.88	162.388
ENSG00000110422	HIPK3	gene	ENSG00000110422.11	0.90187	0.211548	0.8777	37.3577	34.5289	25.8284	33.7453	49.0165	33.576	36.5023	43.6845	45.2988	34.8903	38.1599	34.776	43.0419	37.1875	45.4599	37.2858
ENSG00000099246	RAB18	gene	ENSG00000099246.16	0.871875	0.211558	0.8777	5.4366	6.09971	3.8341	3.03599	6.1704	5.53441	5.56698	5.84842	4.87412	5.09283	2.72141	5.22086	5.64383	6.14493	6.25652	5.51531
ENSG00000220583	RPL35P2	gene	ENSG00000220583.1	0.83944	0.21161	0.8777	7.52215	8.35294	13.4396	7.06703	9.23004	12.2382	13.5599	11.6676	9.07947	5.30344	9.59639	11.66	7.01372	5.87618	6.32847	9.24143
ENSG00000007255	TRAPPC6A	gene	ENSG00000007255.10	0.840038	0.211665	0.8777	3.41879	3.45173	5.49444	2.95835	4.0664	5.30277	5.6969	5.85638	5.7806	2.0525	3.23261	2.83129	3.01421	2.2744	3.13622	4.30643
ENSG00000089876	DHX32	gene	ENSG00000089876.11	1.06957	0.211684	0.8777	1.98592	1.1261	2.07011	1.47642	1.73016	1.4597	1.33121	1.11409	1.11309	1.32774	1.65818	1.62636	1.40412	1.94598	1.57333	1.23223
ENSG00000162413	KLHL21	gene	ENSG00000162413.16	0.800856	0.211788	0.8777	60.523	74.0778	43.4196	52.5642	56.4439	112.743	76.4616	90.4564	110.422	40.6832	66.1202	70.2273	50.388	47.2428	31.535	80.9173
ENSG00000168036	CTNNB1	gene	ENSG00000168036.17	0.855486	0.212448	0.8777	30.1193	33.0572	39.6046	56.085	42.1492	43.3787	44.0449	48.1148	42.0911	43.1111	57.9371	70.7884	49.1983	28.2237	48.2597	40.084
ENSG00000145425	RPS3A	gene	ENSG00000145425.9	0.891438	0.212556	0.8777	147.178	100.955	163.832	127.771	162.056	138.384	120.904	149.893	121.435	189.935	161.229	160.39	169.885	113.301	169.315	125.819
ENSG00000115904	SOS1	gene	ENSG00000115904.12	1.12803	0.21257	0.8777	4.07849	3.54454	1.94943	3.85767	3.68626	3.6777	2.54937	3.05043	3.91622	3.4242	3.97743	2.84289	4.17748	4.97687	4.14337	4.92911
ENSG00000124380	SNRNP27	gene	ENSG00000124380.10	0.898958	0.212825	0.8777	3.1027	5.5475	4.07862	5.02083	5.3227	5.14348	5.85233	4.39647	6.32837	4.39289	4.07588	3.69172	5.40905	5.03747	5.30963	3.797
ENSG00000139722	VPS37B	gene	ENSG00000139722.6	0.846109	0.213103	0.8777	11.9669	13.1106	8.47494	10.4206	12.9435	18.0651	17.6248	20.595	18.5119	10.8893	16.8599	14.7719	8.26888	9.88008	7.98821	16.7254
ENSG00000126070	AGO3	gene	ENSG00000126070.19	0.94159	0.213272	0.8777	1.39768	1.10819	0.927693	1.61656	1.48539	1.54445	1.42931	1.78342	1.79128	1.36668	1.41468	1.56723	1.38478	1.46488	1.60121	1.5384
ENSG00000159256	MORC3	gene	ENSG00000159256.12	0.842253	0.213285	0.8777	10.741	8.75687	3.50707	10.8827	12.6565	11.592	12.71	13.5924	10.2104	11.326	10.4863	9.66508	9.06841	7.53614	13.2862	9.88946
ENSG00000114331	ACAP2	gene	ENSG00000114331.13	1.10765	0.213336	0.8777	14.5177	16.4631	11.0607	14.0447	15.0489	14.0372	13.2391	12.5207	16.6064	10.8711	16.2826	10.1961	14.7798	14.3962	18.4961	14.8236
ENSG00000102978	POLR2C	gene	ENSG00000102978.12	1.07182	0.213628	0.8777	5.51544	6.50071	7.99239	5.96877	5.69145	6.64862	5.81329	5.78015	4.25795	5.4401	5.88866	6.29133	6.53565	7.08128	6.64713	5.92288
ENSG00000197818	SLC9A8	gene	ENSG00000197818.11	0.900569	0.213759	0.8777	14.9757	12.7398	15.0833	15.5129	16.7864	20.9235	17.8819	18.6594	17.5111	15.5808	13.1025	14.338	14.8916	12.7297	18.8069	21.7607
ENSG00000105669	COPE	gene	ENSG00000105669.13	0.857211	0.213836	0.8777	9.7506	14.2395	17.0879	9.89627	11.7833	15.2571	18.3281	14.5383	14.9373	7.10048	8.62947	10.5216	12.6602	10.1468	9.77544	12.6011
ENSG00000196712	NF1	gene	ENSG00000196712.17	1.05506	0.213879	0.8777	1.62056	1.41611	1.32012	1.4836	1.40099	1.69114	1.44167	1.37446	1.49345	1.59082	1.83488	1.28471	1.56594	1.68834	2.12795	1.52358
ENSG00000156973	PDE6D	gene	ENSG00000156973.13	1.09245	0.213965	0.8777	2.84405	3.04461	3.7472	3.4186	2.90603	2.65778	2.09448	2.60235	2.20161	3.17706	3.01815	3.26879	3.95016	3.94641	3.4302	2.6166
ENSG00000153814	JAZF1	gene	ENSG00000153814.11	1.16302	0.214137	0.8777	11.5064	6.51044	9.08085	5.6822	7.31724	6.23185	8.09713	7.45714	9.91913	7.10651	9.78691	8.49247	9.23432	15.1812	12.2551	10.1614
ENSG00000021776	AQR	gene	ENSG00000021776.10	1.05822	0.214207	0.8777	3.63614	3.29137	4.27878	3.78508	4.11541	3.56844	3.36951	2.77285	3.20547	3.54465	3.66286	3.42299	3.70338	4.30253	4.84524	3.096
ENSG00000026950	BTN3A1	gene	ENSG00000026950.16	1.10821	0.21439	0.8777	2.96155	3.14867	3.32584	5.50545	2.92768	2.95849	3.41144	2.86631	2.71241	3.02638	4.02162	3.06995	4.04655	3.40199	4.51349	2.63048
ENSG00000156515	HK1	gene	ENSG00000156515.22	1.07063	0.214753	0.8777	18.8214	20.2245	24.9648	20.963	23.7345	19.4037	21.2689	16.3664	20.6991	15.05	22.6359	17.6469	22.826	24.925	22.1054	19.2982
ENSG00000166484	MAPK7	gene	ENSG00000166484.19	0.855575	0.214783	0.8777	3.14183	4.25486	5.11436	4.2243	4.89586	5.01793	5.96636	6.74739	4.26792	1.95319	5.07431	6.31429	4.30356	3.3318	5.61756	3.02289
ENSG00000251393		gene	ENSG00000251393.3	1.21649	0.214789	0.8777	15.8646	10.4349	14.2447	7.58587	8.5796	4.77134	9.61392	4.76096	7.45593	11.114	6.79826	5.5057	11.8648	8.40878	11.6322	7.64272
ENSG00000162244	RPL29	gene	ENSG00000162244.10	0.867275	0.215099	0.8777	70.1159	77.7158	114.428	63.5369	79.6025	86.899	111.344	98.9704	80.8652	56.5879	68.0333	72.068	84.6519	55.445	61.0423	96.6191
ENSG00000132463	GRSF1	gene	ENSG00000132463.13	1.06034	0.215138	0.8777	3.2047	2.83819	3.40252	3.48021	3.51516	3.28969	2.78472	2.70306	2.98101	2.88113	3.13967	2.78556	3.94999	4.04411	4.3247	3.33515
ENSG00000277694		gene	ENSG00000277694.1	1.12917	0.215437	0.8777	25.7914	20.2155	19.3884	28.253	20.351	20.6603	19.5813	18.9799	22.3071	35.143	34.2919	26.1093	21.6671	28.5846	25.4482	19.8477
ENSG00000082213	C5orf22	gene	ENSG00000082213.17	1.09596	0.215449	0.8777	1.51337	1.51538	1.69637	1.52629	1.89391	1.67826	1.16836	1.00843	1.32757	1.09053	1.52849	0.783396	2.10774	2.16278	1.60729	1.59391
ENSG00000114999	TTL	gene	ENSG00000114999.7	0.901564	0.215496	0.8777	3.13929	1.74718	1.75317	2.85191	3.61087	2.2536	2.92297	3.04804	3.18452	3.81182	2.55285	2.64723	2.93645	2.99683	3.27374	2.82149
ENSG00000165661	QSOX2	gene	ENSG00000165661.16	0.908291	0.215569	0.8777	2.28869	2.0397	3.87926	2.51877	3.57046	2.66655	3.09035	2.91014	2.57321	2.07526	2.65006	2.67158	2.73039	1.87332	1.99055	3.34867
ENSG00000122042	UBL3	gene	ENSG00000122042.9	0.887936	0.215578	0.8777	16.2905	14.2374	9.23911	13.1456	16.3514	17.2498	18.6859	22.8743	22.2278	18.686	19.7714	16.5799	14.288	14.1753	17.1271	21.6065
ENSG00000118482	PHF3	gene	ENSG00000118482.11	1.16205	0.215588	0.8777	4.76632	5.04294	9.49484	7.42191	6.91946	6.8632	3.42387	4.00898	4.71597	5.62166	8.1283	3.84161	8.17912	6.17271	8.31038	5.12668
ENSG00000055163	CYFIP2	gene	ENSG00000055163.19	1.16187	0.215621	0.8777	2.0848	3.19392	4.7578	4.2455	3.38267	3.78297	3.10974	2.64196	3.56721	3.11749	5.29211	1.66327	4.02129	3.07448	3.99814	4.7978
ENSG00000147687	TATDN1	gene	ENSG00000147687.18	0.938907	0.215802	0.8777	1.3422	1.37367	1.79439	1.29926	1.75958	1.30325	1.60587	1.77536	1.16536	1.42565	1.19153	2.12601	1.57382	1.51931	1.74669	1.51065
ENSG00000257923	CUX1	gene	ENSG00000257923.10	0.871396	0.215915	0.8777	6.97073	3.55118	4.48357	6.25419	6.50559	5.92418	8.00914	7.63891	6.39076	3.05686	4.6398	6.29813	6.443	5.50385	6.70114	6.4191
ENSG00000166002	SMCO4	gene	ENSG00000166002.6	1.10371	0.216022	0.8777	17.3411	20.4934	11.1542	11.2035	15.4142	12.1675	12.9936	11.8534	13.555	16.9429	15.0355	12.4545	11.2778	15.235	11.043	13.4029
ENSG00000149480	MTA2	gene	ENSG00000149480.6	1.06815	0.21614	0.8777	9.39594	10.3369	13.2103	11.4698	9.93463	10.303	10.836	9.98811	10.7068	8.90665	12.9043	8.70532	12.1864	11.1357	10.2888	10.5323
ENSG00000163597	SNHG16	gene	ENSG00000163597.14	1.26242	0.216205	0.8777	3.59295	2.03192	6.23618	2.2061	4.82744	1.36401	1.67995	1.96149	1.50977	1.71268	4.83527	6.11315	2.68803	5.9536	4.01498	2.39967
ENSG00000165806	CASP7	gene	ENSG00000165806.19	1.21831	0.216386	0.8777	5.27029	4.66428	4.76275	5.76834	6.71033	4.12671	6.57185	4.44918	3.41342	6.79696	14.3258	4.57923	6.18892	5.88076	4.08236	9.426
ENSG00000264229	RNU4ATAC	gene	ENSG00000264229.1	1.30533	0.216455	0.8777	14.3733	20.0659	23.1891	11.3614	5.97631	7.29788	10.1578	6.89065	7.81201	5.32761	13.4008	18.6353	11.4617	8.08544	6.95494	6.95186
ENSG00000138964	PARVG	gene	ENSG00000138964.16	0.924477	0.216504	0.8777	15.2865	15.1947	20.8659	14.1289	16.1944	19.0771	22.0675	16.9837	15.5314	15.7621	14.6876	14.781	18.2006	15.579	15.8852	18.901
ENSG00000170791	CHCHD7	gene	ENSG00000170791.17	0.941804	0.21653	0.8777	1.79884	2.16228	1.87821	1.94945	2.08567	1.96671	1.76977	1.95043	1.61416	2.41667	1.6059	1.75942	2.46431	1.89746	1.58632	1.5998
ENSG00000172081	MOB3A	gene	ENSG00000172081.13	0.911236	0.216666	0.8777	29.4428	26.6217	38.37	27.7331	46.5152	36.8051	29.3816	35.8026	31.2593	22.0234	30.7753	27.5954	30.1454	29.8337	41.6963	24.3298
ENSG00000203668	CHML	gene	ENSG00000203668.2	1.10387	0.216703	0.8777	5.4619	5.79321	3.64795	6.65597	5.02332	4.455	5.57632	6.35496	6.02204	5.53934	7.90147	4.81761	4.93574	4.36083	6.58599	6.50073
ENSG00000164209	SLC25A46	gene	ENSG00000164209.16	1.07844	0.216836	0.8777	1.76139	1.54539	1.23757	1.5603	2.0023	1.78517	1.68549	1.34311	1.68695	1.40883	2.18619	1.32355	1.49347	2.12025	2.14666	1.86087
ENSG00000113916	BCL6	gene	ENSG00000113916.17	1.09759	0.217051	0.8777	25.3087	31.9861	31.1829	27.2939	31.7135	26.5024	31.1021	22.4044	23.2219	21.0832	28.7738	32.5045	21.2917	31.0324	31.4803	25.7312
ENSG00000263266	RPS7P1	gene	ENSG00000263266.2	0.907561	0.217178	0.8777	248.938	194.375	299.466	197.458	245.928	203.805	246.668	266.779	207.11	237.401	246.842	305.349	253.544	179.828	218.378	246.153
ENSG00000167468	GPX4	gene	ENSG00000167468.16	0.836513	0.217183	0.8777	14.7442	18.0158	28.8732	14.4255	16.5614	23.1321	31.5422	29.8292	24.6007	12.6573	17.3599	18.0947	17.593	12.478	22.0588	21.6998
ENSG00000139636	LMBR1L	gene	ENSG00000139636.15	1.07942	0.217271	0.8777	2.31981	2.54916	3.34296	2.24439	2.42653	2.73642	2.39417	1.93141	1.62773	1.5565	2.62572	1.85532	2.14703	2.21118	2.05665	1.95428
ENSG00000143486	EIF2D	gene	ENSG00000143486.15	0.930845	0.217462	0.8777	3.71789	2.62591	5.09971	2.83618	3.96703	2.93876	3.901	4.22758	3.44986	3.05683	3.4527	3.76777	4.38332	3.03655	4.04092	4.01288
ENSG00000100345	MYH9	gene	ENSG00000100345.21	0.865946	0.217634	0.8777	55.8102	50.6725	62.4877	49.6898	70.7256	74.1715	91.3103	88.2805	79.8046	55.3769	52.4777	44.695	50.707	63.0338	76.0075	68.2818
ENSG00000236565	HNRNPA3P5	gene	ENSG00000236565.3	0.921457	0.217926	0.8777	8.59827	9.20908	9.3052	9.38823	9.6894	9.33132	9.17431	11.3391	11.0208	10.7833	11.8044	14.8081	10.2519	10.8761	9.76101	8.72702
ENSG00000100296	THOC5	gene	ENSG00000100296.13	1.05068	0.217962	0.8777	1.47727	1.84926	2.52297	2.03257	1.89059	2.03412	1.79133	1.7324	1.59726	1.26013	1.86177	1.56748	2.12223	1.95978	2.17726	1.91604
ENSG00000138802	SEC24B	gene	ENSG00000138802.11	1.09025	0.218098	0.8777	8.23707	7.78488	9.54947	9.00238	9.04187	8.0416	6.94609	7.16975	6.65293	8.39051	11.4564	9.8172	8.86296	9.58805	9.99191	7.11211
ENSG00000101474	APMAP	gene	ENSG00000101474.11	0.934267	0.218155	0.8777	19.7385	21.0466	23.0936	16.7328	21.5627	27.5457	21.9585	22.266	18.8429	21.3755	20.5338	22.0887	20.39	23.146	20.7098	19.9811
ENSG00000210184	MT-TS2	gene	ENSG00000210184.1	1.49711	0.218324	0.8777	33.7313	6.06577	10.6817	3.56833	4.25783	4.41264	18.6579	3.15124	6.53667	2.12892	5.28694	2.77605	3.20926	7.68485	4.39283	8.20638
ENSG00000226121		gene	ENSG00000226121.2	1.15178	0.219096	0.8777	3.77331	4.89482	6.96508	6.21289	4.59676	3.95605	3.78998	3.74104	3.51886	4.7585	6.06977	6.00852	6.74044	7.01617	7.96476	3.5122
ENSG00000108175	ZMIZ1	gene	ENSG00000108175.16	0.861073	0.219109	0.8777	31.2588	31.3486	30.4347	25.9665	34.4686	41.7995	34.4888	41.6651	43.3128	24.155	36.1235	48.6196	23.0343	22.4208	36.0705	33.4117
ENSG00000214013	GANC	gene	ENSG00000214013.9	1.06305	0.219227	0.8777	2.71054	2.73594	2.93503	2.99976	2.67908	2.19077	2.88601	2.53866	2.44193	2.35366	2.62815	2.34126	2.90493	2.79514	4.06706	2.15902
ENSG00000084234	APLP2	gene	ENSG00000084234.16	0.931222	0.219318	0.8777	156.413	143.524	172.693	146.137	167.386	193.247	157.086	183.743	161.305	157.328	130.02	161.051	138.433	183.98	147.916	155.848
ENSG00000104671	DCTN6	gene	ENSG00000104671.7	0.942641	0.219374	0.8777	10.1838	10.4053	9.34436	10.2936	11.7747	10.2659	10.0678	8.62236	9.89568	12.2045	9.68706	12.7681	10.991	10.1313	10.3224	10.0244
ENSG00000159228	CBR1	gene	ENSG00000159228.12	1.18796	0.219513	0.8777	1.81998	4.85773	2.49718	1.66625	1.99303	2.43215	1.47175	1.21643	1.17302	1.72553	2.18055	1.54231	2.0617	2.8517	1.60586	1.02994
ENSG00000161800	RACGAP1	gene	ENSG00000161800.12	1.19091	0.219553	0.8777	2.67004	1.86389	2.36282	3.89012	1.65813	2.53221	1.37498	1.96482	2.44111	4.03076	2.30443	0.76567	2.51009	2.88183	1.26038	3.04931
ENSG00000146278	PNRC1	gene	ENSG00000146278.10	1.22436	0.219576	0.8777	308.822	309.989	174.13	353.252	250.698	168.882	177.369	309.665	363.996	362.348	361.22	192.817	418.457	355.629	401.429	303.712
ENSG00000121807	CCR2	gene	ENSG00000121807.5	1.2371	0.219797	0.8777	4.56941	5.52192	3.57079	4.00404	4.55614	1.70349	2.44984	1.79177	2.78703	3.82464	1.20786	2.65816	1.82754	4.21002	4.30848	2.16342
ENSG00000104549	SQLE	gene	ENSG00000104549.11	0.777214	0.219912	0.8777	6.93266	15.806	7.2046	15.7282	26.3134	11.3976	27.7181	17.212	11.3432	9.20762	19.7411	17.9145	11.2218	8.72543	11.0426	11.5981
ENSG00000251230	MIR3945HG	gene	ENSG00000251230.5	1.20176	0.220282	0.8777	56.9801	40.5172	86.3283	73.2512	40.1554	34.854	43.2014	33.3266	44.282	70.5357	38.5652	39.7274	71.5947	66.9498	58.2332	48.7394
ENSG00000038945	MSR1	gene	ENSG00000038945.14	1.34424	0.220395	0.8777	0.570313	7.47878	1.4219	2.45437	1.10417	4.0452	1.20946	2.52161	1.2375	5.56981	2.623	2.0178	2.87843	7.02924	3.93555	3.25179
ENSG00000164190	NIPBL	gene	ENSG00000164190.17	1.07513	0.220428	0.8777	14.5375	15.1652	14.7196	17.6055	16.1686	13.936	13.8905	13.2555	14.8715	14.8917	14.9788	14.3772	17.7844	18.575	21.2254	14.7526
ENSG00000104419	NDRG1	gene	ENSG00000104419.14	0.809632	0.220443	0.8777	38.9887	47.6075	29.6448	39.9361	49.1774	42.7322	43.8324	55.992	48.3543	34.5176	34.4659	46.9131	28.7768	39.5416	10.515	36.4792
ENSG00000141504	SAT2	gene	ENSG00000141504.11	1.10888	0.220503	0.8777	9.81446	12.6566	14.9363	13.2246	10.3316	10.9745	10.0756	10.685	10.5833	9.68814	8.17056	8.88175	8.22584	13.1536	10.7154	8.8012
ENSG00000048707	VPS13D	gene	ENSG00000048707.14	1.05104	0.220522	0.8777	4.86689	4.31715	5.16253	4.68688	4.91116	4.21502	4.28678	4.685	4.87184	4.7151	4.89742	4.46602	4.3618	4.68692	6.49944	4.55572
ENSG00000171105	INSR	gene	ENSG00000171105.13	1.05587	0.220691	0.8777	3.34766	2.37739	4.54769	3.27101	3.65959	3.19648	3.23514	3.21964	2.84826	2.5157	3.65789	3.40658	3.31607	3.92284	4.34637	3.46787
ENSG00000149187	CELF1	gene	ENSG00000149187.18	0.919173	0.220964	0.8777	14.8462	11.6402	11.7947	15.4311	19.5335	13.9477	15.2961	15.2306	13.7201	12.5958	14.4405	11.6946	16.1945	12.3443	14.1409	14.3361
ENSG00000214182	PTMAP5	gene	ENSG00000214182.5	1.0734	0.221014	0.8777	26.96	28.7627	29.7516	27.6871	27.7931	20.9294	20.7133	26.9179	20.7712	25.0285	25.2385	26.6293	28.3245	24.6974	25.4479	24.474
ENSG00000111540	RAB5B	gene	ENSG00000111540.15	1.26847	0.221287	0.8777	6.12686	5.42348	6.19356	6.63554	7.82529	6.82776	7.55793	6.29788	6.08692	6.74783	6.44986	4.08763	1.0712	10.321	7.2219	6.09299
ENSG00000170876	TMEM43	gene	ENSG00000170876.7	0.911165	0.221309	0.8777	20.3208	17.8289	18.2353	16.7115	26.5433	17.4724	22.9239	21.244	16.0691	14.1206	14.6693	15.6695	21.9408	17.7576	22.4888	17.8069
ENSG00000065883	CDK13	gene	ENSG00000065883.15	1.06663	0.221565	0.8777	1.90418	1.45601	1.38955	1.30018	1.52957	1.55873	1.26072	1.56408	1.63531	1.23284	1.64766	1.03418	1.81318	1.79608	1.82246	1.78748
ENSG00000223552		gene	ENSG00000223552.1	1.15242	0.221631	0.8777	5.52232	6.91488	5.82804	5.0346	4.30614	4.68343	2.96445	3.3883	3.36216	6.02757	3.8332	3.40312	4.97142	2.93089	5.29347	4.3611
ENSG00000113719	ERGIC1	gene	ENSG00000113719.15	1.08801	0.221814	0.8777	6.71713	7.77895	9.75047	7.6363	6.9044	8.22036	7.64214	9.09112	6.77542	7.46978	8.10468	7.10936	7.95293	11.2403	10.0715	7.51756
ENSG00000128708	HAT1	gene	ENSG00000128708.12	0.924347	0.221983	0.8777	6.48399	5.47579	5.36479	6.58344	7.00141	6.7447	5.80674	6.21308	5.87247	6.41892	5.92615	8.16087	8.85209	7.37277	6.21005	7.02027
ENSG00000101391	CDK5RAP1	gene	ENSG00000101391.20	1.08759	0.222095	0.8777	2.72477	2.9133	4.99292	3.96765	3.24149	3.51563	3.13097	2.42223	3.08582	2.19181	4.12575	3.00495	3.92498	3.86682	3.147	3.06492
ENSG00000206828		gene	ENSG00000206828.1	1.41116	0.222186	0.8777	23.18	29.3247	49.0256	21.564	9.73724	9.62852	9.72999	8.55082	11.9323	17.3813	14.9658	49.9999	12.4816	15.1611	18.6695	8.95986
ENSG00000143622	RIT1	gene	ENSG00000143622.10	0.925284	0.222205	0.8777	20.3712	30.0185	16.2139	27.91	24.0124	24.7842	29.1134	32.4949	36.3468	37.3246	24.611	25.1224	24.363	31.7088	18.2569	32.6234
ENSG00000124209	RAB22A	gene	ENSG00000124209.3	0.893598	0.222237	0.8777	4.56499	3.65608	2.68882	5.14416	5.76302	4.83629	5.23854	5.62659	4.19784	5.31332	5.02054	5.26657	4.70855	3.44076	6.27963	5.18717
ENSG00000074755	ZZEF1	gene	ENSG00000074755.14	1.06659	0.222304	0.8777	7.25204	8.27338	13.0302	8.46214	8.60349	9.4457	8.31244	8.28122	7.8315	6.59029	9.11821	8.02665	7.87341	8.66958	9.80641	8.58296
ENSG00000101773	RBBP8	gene	ENSG00000101773.18	1.35199	0.222343	0.8777	6.90557	5.92086	8.2568	29.1684	7.75145	8.7838	6.82977	12.3636	12.0683	19.7506	26.0664	11.8823	13.8537	23.7812	17.7578	15.3816
ENSG00000272518		gene	ENSG00000272518.1	1.07309	0.222454	0.8777	1.78547	1.08862	1.75811	1.32384	1.18644	1.15557	0.95104	1.43436	1.13493	1.3733	1.20452	1.58327	1.05625	1.09307	1.60101	1.58355
ENSG00000143252	SDHC	gene	ENSG00000143252.14	1.0797	0.222477	0.8777	2.3721	3.20895	2.18445	2.16924	2.13731	1.93305	1.80333	2.44176	2.21907	2.49198	1.90387	2.2615	2.23319	2.96448	2.84045	1.90111
ENSG00000145287	PLAC8	gene	ENSG00000145287.10	1.34836	0.222487	0.8777	8.67107	44.709	5.50158	14.496	7.20785	9.41704	9.57535	5.19061	9.08054	10.1452	12.2308	8.38644	7.94441	10.5868	6.87187	4.15988
ENSG00000073417	PDE8A	gene	ENSG00000073417.14	1.08177	0.222508	0.8777	4.51659	4.50214	5.20904	5.80734	4.55159	4.85863	5.33907	5.14293	5.13136	5.7194	7.47744	4.41786	5.6518	5.04302	6.09523	6.07868
ENSG00000164136	IL15	gene	ENSG00000164136.16	1.14161	0.22251	0.8777	3.29263	5.21563	1.91016	3.63865	3.35109	3.20667	2.35325	2.69235	1.90677	2.43111	3.28458	2.62354	2.47995	3.42239	2.37747	1.83124
ENSG00000225697	SLC26A6	gene	ENSG00000225697.12	0.9164	0.222516	0.8777	1.94829	2.25997	2.74469	1.81807	3.52694	2.8967	2.58887	2.25925	2.44499	1.58838	2.10985	1.72102	2.29043	2.25905	1.91072	2.39037
ENSG00000176386	CDC26	gene	ENSG00000176386.8	0.91226	0.22273	0.8777	2.39151	3.97602	3.47999	2.97013	3.67419	3.65637	2.49327	3.74072	2.83449	3.56329	2.63765	2.85082	4.10674	3.26858	2.41336	2.67711
ENSG00000185339	TCN2	gene	ENSG00000185339.8	1.26205	0.22284	0.8777	4.25851	19.0454	5.85857	3.74889	3.99633	6.08238	5.33776	4.94429	6.13004	4.01003	6.00993	7.07892	6.38684	9.18139	8.43783	6.03179
ENSG00000164587	RPS14	gene	ENSG00000164587.12	0.92582	0.223055	0.8777	83.6486	82.1582	125.906	81.7238	97.0488	84.8384	92.69	96.0776	81.363	90.7386	89.8607	109.027	111.161	76.658	90.8907	100.727
ENSG00000141429	GALNT1	gene	ENSG00000141429.13	1.11559	0.223056	0.8777	10.1866	14.3879	11.4656	13.1968	15.8783	9.5948	9.75232	12.1925	9.14128	12.5748	15.9236	11.5749	13.8343	13.4566	15.2215	11.6856
ENSG00000162378	ZYG11B	gene	ENSG00000162378.12	1.11014	0.223164	0.8777	1.31065	1.67596	1.23694	1.63202	1.93894	2.09048	1.49562	1.13945	1.22972	1.14619	2.25074	1.00195	1.72511	2.30026	2.0404	1.58648
ENSG00000176915	ANKLE2	gene	ENSG00000176915.14	0.811053	0.223289	0.8777	8.21233	6.30074	5.37801	5.4646	8.36654	5.65314	8.59439	7.38747	11.3898	10.104	6.69137	10.0298	10.5778	4.63105	19.3429	7.61767
ENSG00000215458	AATBC	gene	ENSG00000215458.8	1.10982	0.223304	0.8777	2.11858	3.01742	2.9443	3.32085	2.05984	1.9237	2.14362	1.69414	2.48877	1.3436	1.80522	1.42879	2.68912	1.97059	2.71021	1.57613
ENSG00000115232	ITGA4	gene	ENSG00000115232.13	1.18659	0.223641	0.8777	26.0013	31.4414	21.7371	21.9678	29.8298	15.3187	12.5174	23.4283	28.5772	32.8649	33.5956	25.333	28.2452	34.9346	26.2282	24.3244
ENSG00000042445	RETSAT	gene	ENSG00000042445.13	1.11349	0.22371	0.8777	2.43802	2.03718	2.76271	2.36148	1.25087	2.82492	2.88785	2.69047	1.90522	2.18438	2.38414	2.07991	2.52874	3.02221	3.75758	2.7871
ENSG00000018280	SLC11A1	gene	ENSG00000018280.16	0.840442	0.223759	0.8777	23.8992	43.6437	36.9243	33.2474	32.9253	62.4661	43.6994	59.631	48.0082	29.3549	46.5795	56.7477	29.2925	39.0214	34.3577	32.8059
ENSG00000217801		gene	ENSG00000217801.9	0.869364	0.223869	0.8777	1.93213	1.95005	1.90319	1.25189	1.84524	2.14363	3.38006	1.36257	1.82956	1.89902	1.84542	2.72824	1.26484	0.743744	1.40764	2.03525
ENSG00000177885	GRB2	gene	ENSG00000177885.13	0.766861	0.2239	0.8777	19.5876	19.6633	21.937	38.7763	21.9575	26.5886	66.1907	37.8986	19.5502	28.8147	17.547	68.8147	30.2465	36.6959	21.1089	36.2844
ENSG00000177169	ULK1	gene	ENSG00000177169.9	0.895454	0.224011	0.8777	2.55878	2.6319	5.31694	2.83472	3.4556	4.50959	4.5862	3.70422	3.34156	2.25706	3.51876	3.62373	2.57245	2.93498	3.21625	2.63155
ENSG00000156482	RPL30	gene	ENSG00000156482.10	0.922436	0.224069	0.8777	126.563	109.864	147.786	113.228	127.556	111.36	124.549	124.726	117.956	130.137	128.669	154.786	132.109	96.1015	102.413	131.198
ENSG00000125676	THOC2	gene	ENSG00000125676.19	1.07055	0.224071	0.8777	6.53328	5.82955	5.0787	6.93997	6.68645	5.04308	5.27227	5.66351	6.14101	5.40856	6.37747	5.23468	7.18285	6.40623	7.28692	6.37281
ENSG00000059758	CDK17	gene	ENSG00000059758.7	1.08091	0.224087	0.8777	4.67068	5.54308	5.16977	7.0815	5.64867	5.27857	4.8811	5.05434	6.18912	5.92999	7.51784	5.06494	5.70059	5.4544	6.99098	5.5088
ENSG00000081087	OSTM1	gene	ENSG00000081087.14	1.11953	0.224117	0.8777	9.09017	11.4643	4.39199	8.15014	8.31363	7.25032	7.11294	6.84864	8.67015	6.18883	7.6258	6.3307	6.99108	8.27766	7.70894	7.99401
ENSG00000172493	AFF1	gene	ENSG00000172493.20	1.27803	0.224139	0.8777	4.25346	5.79668	4.5141	1.66821	4.72375	4.03961	4.16941	1.40066	1.46742	1.20085	1.59939	2.56927	1.53707	5.86679	4.20871	3.08812
ENSG00000183943	PRKX	gene	ENSG00000183943.5	1.17726	0.224163	0.8777	6.6756	7.18644	8.06003	4.86914	4.52475	3.55615	6.74734	8.32142	5.09128	5.82944	8.40659	4.30005	5.49584	8.56933	5.27102	3.7011
ENSG00000139436	GIT2	gene	ENSG00000139436.20	1.09863	0.224169	0.8777	5.41103	5.02315	6.79833	5.03864	4.92256	5.63685	4.84398	3.61599	5.20152	3.35723	5.37733	3.12497	6.92784	6.233	6.41472	3.91037
ENSG00000145241	CENPC	gene	ENSG00000145241.10	1.17937	0.224274	0.8777	3.2044	4.43514	5.35374	3.81627	4.28106	3.54011	3.44425	1.56462	1.79056	2.07429	4.47904	4.20022	3.42695	4.57653	2.4818	2.54074
ENSG00000240509	RPL34P18	gene	ENSG00000240509.1	0.860578	0.22428	0.8777	23.8752	21.2101	35.6741	20.3569	24.5092	25.1725	27.2011	28.5853	20.6967	24.7317	21.0963	30.6612	16.3088	14.9074	16.4003	19.9639
ENSG00000258727		gene	ENSG00000258727.1	0.936097	0.224412	0.8777	14.1772	9.22362	13.627	10.2374	11.942	11.8307	13.8527	10.8778	10.9724	9.65673	9.50773	12.6264	10.5986	10.1527	11.3709	11.24
ENSG00000165071	TMEM71	gene	ENSG00000165071.14	1.14061	0.224593	0.8777	25.6642	24.7283	27.1988	25.0492	19.3837	26.8909	31.4689	28.6536	22.2273	19.0286	21.6124	16.0542	26.6028	38.8108	31.1435	26.3743
ENSG00000112699	GMDS	gene	ENSG00000112699.10	1.06514	0.224671	0.8777	1.70837	2.14964	2.74379	1.55412	2.11091	1.98971	1.9018	1.75481	1.40762	1.42381	2.09449	2.1142	1.75415	1.84461	2.32128	2.15917
ENSG00000271605	MILR1	gene	ENSG00000271605.5	1.12816	0.224838	0.8777	14.0553	22.6784	16.2909	12.5087	15.2872	10.7681	14.5586	12.9693	12.2709	16.257	13.9425	13.932	14.4446	16.8999	20.4463	11.5246
ENSG00000278948		gene	ENSG00000278948.1	0.872296	0.224926	0.8777	2.78009	1.47862	1.04432	1.28518	2.63971	1.70999	2.15823	3.24647	2.24603	2.36157	1.65676	1.32625	1.84376	1.25964	2.22099	2.41587
ENSG00000166949	SMAD3	gene	ENSG00000166949.15	0.876927	0.225056	0.8777	8.71317	9.70795	9.2457	16.7056	11.6855	11.537	16.0159	18.4212	15.1536	12.5447	13.7819	18.8168	11.1595	13.4597	12.8076	12.9736
ENSG00000158470	B4GALT5	gene	ENSG00000158470.5	0.862131	0.225072	0.8777	64.8592	49.7554	28.696	70.6265	69.5033	55.9391	75.156	85.5479	73.0558	88.8628	69.0042	81.5447	62.1925	53.917	73.7615	85.7183
ENSG00000102119	EMD	gene	ENSG00000102119.10	0.910623	0.225112	0.8777	21.6973	24.9097	25.5645	21.2893	24.2177	27.1909	31.3587	30.5758	24.9638	21.8032	24.8598	24.8828	19.5518	18.0235	21.1895	26.2478
ENSG00000126456	IRF3	gene	ENSG00000126456.15	0.927033	0.225955	0.8777	2.77087	3.01389	3.9969	2.78142	3.29205	3.54088	3.45672	2.5007	2.99968	2.29343	2.0427	2.37563	3.32451	1.99676	3.16326	3.08551
ENSG00000258297		gene	ENSG00000258297.1	1.17788	0.226117	0.8777	2.90401	1.3061	1.64543	1.37752	0.406679	1.94263	2.12539	1.26729	1.02053	1.02566	2.42179	2.27097	1.84694	1.73479	2.50945	1.58219
ENSG00000067225	PKM	gene	ENSG00000067225.17	0.90107	0.226145	0.8777	80.3214	92.7683	84.617	64.2119	110.662	85.9615	93.4634	85.7527	76.2409	60.383	56.1464	86.3103	79.6023	81.8704	78.6746	89.6174
ENSG00000115652	UXS1	gene	ENSG00000115652.14	0.885804	0.226371	0.8777	6.68852	4.82167	3.46987	4.93233	7.08871	5.43377	6.19711	5.20275	7.72876	9.47743	5.4523	4.11512	5.15268	5.428	5.74252	4.92446
ENSG00000141564	RPTOR	gene	ENSG00000141564.13	0.912529	0.2265	0.8777	1.73198	1.60359	2.61055	1.39607	1.7857	1.63205	1.9188	2.65637	2.29539	1.42258	1.86994	1.99884	1.48629	1.1889	1.8489	1.4285
ENSG00000129219	PLD2	gene	ENSG00000129219.13	0.91873	0.22672	0.8777	3.08383	3.37182	5.11572	4.44883	3.81032	4.73093	4.56954	4.71125	4.3805	2.32405	3.40866	4.57963	4.39884	4.1667	4.92803	3.34379
ENSG00000147155	EBP	gene	ENSG00000147155.10	1.16025	0.226759	0.8777	7.04796	5.32295	6.10407	4.87142	5.1988	4.80677	4.05443	3.92444	2.07947	3.75412	2.57667	3.12506	3.81017	4.28794	3.94716	4.40295
ENSG00000139239	RPL14P1	gene	ENSG00000139239.7	0.93354	0.226788	0.8777	170.327	157.623	192.711	154.875	178.923	156.828	180.271	194.017	152.121	189.726	185.61	210.557	196.665	147.886	177.908	184.341
ENSG00000169860	P2RY1	gene	ENSG00000169860.6	0.864045	0.226999	0.8777	1.36673	1.60301	1.28222	1.91547	2.04644	1.95354	2.71748	2.59274	2.92353	1.73583	2.28876	3.7525	1.11879	1.43205	2.90319	1.90204
ENSG00000036257	CUL3	gene	ENSG00000036257.12	1.04432	0.227083	0.8777	5.37665	5.2032	5.43104	5.92917	5.34844	5.43855	5.31328	5.56094	4.9171	5.49062	6.57763	5.99216	5.77801	6.11405	6.33478	5.3144
ENSG00000198663	C6orf89	gene	ENSG00000198663.16	1.13405	0.227265	0.8777	3.17806	3.39706	2.11205	1.42869	2.34648	2.96517	2.83176	1.39778	2.0997	2.79581	3.02302	2.34899	1.96315	3.09607	3.42339	2.58989
ENSG00000148834	GSTO1	gene	ENSG00000148834.12	0.926641	0.227348	0.8777	100.299	106.015	73.2287	99.7815	89.3118	114.886	109.359	122.625	96.2323	109.864	108.807	141.108	83.9048	91.5246	89.7398	97.8248
ENSG00000197258	EIF4BP6	gene	ENSG00000197258.5	0.901559	0.227375	0.8777	13.1212	8.18301	16.3631	10.401	12.8852	11.0577	12.3359	16.4145	13.0373	15.3944	12.3879	13.1291	14.764	11.9867	15.6765	13.5306
ENSG00000101019	UQCC1	gene	ENSG00000101019.21	1.04575	0.22749	0.8777	1.34162	1.31141	1.61649	1.45896	1.75754	1.41955	1.24871	1.32552	1.46261	0.963715	1.64437	1.101	1.54773	1.54095	1.63185	1.49164
ENSG00000260563		gene	ENSG00000260563.3	1.13985	0.227696	0.8777	4.17937	4.80792	4.8158	3.62613	2.86553	4.85878	3.95901	3.27959	4.79089	2.3898	4.28257	4.77901	2.34797	5.2115	3.1417	3.68271
ENSG00000101849	TBL1X	gene	ENSG00000101849.16	0.931607	0.227709	0.8777	9.27141	7.01966	9.83173	7.02557	7.94915	8.05933	9.02928	11.6222	8.04948	7.81307	7.78151	9.00386	8.3805	7.89853	8.83323	8.12468
ENSG00000117475	BLZF1	gene	ENSG00000117475.13	0.905073	0.228373	0.8777	2.93861	3.95994	2.21586	3.59086	4.39827	3.90236	4.31261	2.78621	2.41153	3.56069	3.28358	3.77535	3.34904	3.00578	3.14674	2.45131
ENSG00000114268	PFKFB4	gene	ENSG00000114268.11	1.13277	0.22842	0.8777	3.04323	3.37375	5.95708	3.68805	4.816	4.65335	3.48383	2.33282	3.15416	1.70023	4.05707	2.69305	3.10061	4.41465	3.08681	4.18435
ENSG00000143401	ANP32E	gene	ENSG00000143401.14	1.13851	0.228427	0.8777	8.00171	10.7043	5.56473	5.21091	6.628	6.90013	9.54107	6.90801	6.6315	5.9506	10.7486	5.8168	8.47057	9.04901	8.26332	8.07639
ENSG00000111276	CDKN1B	gene	ENSG00000111276.10	1.20144	0.228431	0.8777	5.66222	5.46364	6.78149	8.83811	6.1242	5.68395	8.98395	6.38849	6.65284	6.42116	11.8738	2.44513	7.955	7.07052	6.946	8.14299
ENSG00000163219	ARHGAP25	gene	ENSG00000163219.11	1.14124	0.228563	0.8777	7.11607	5.95762	9.45789	7.51324	7.46316	5.91759	5.66995	3.76442	4.61606	4.92121	6.2156	3.95172	6.87492	7.90569	4.74011	4.17608
ENSG00000244363	RPL7P23	gene	ENSG00000244363.3	0.851414	0.22871	0.8777	5.96423	3.56259	6.65481	3.79761	4.6567	4.54615	6.70571	7.40677	3.47487	4.28395	4.96277	8.9607	6.35327	2.89771	6.36812	5.92886
ENSG00000109445	ZNF330	gene	ENSG00000109445.10	1.14424	0.22875	0.8777	11.8566	12.5992	12.7333	18.8074	11.5404	12.8087	10.6421	8.94435	11.0401	12.262	13.4055	8.389	17.9463	16.9794	11.6524	10.3566
ENSG00000101255	TRIB3	gene	ENSG00000101255.10	1.28924	0.228851	0.8777	3.57303	9.5666	4.29032	4.53794	6.34545	7.58012	4.0541	3.4327	5.72532	2.68972	14.9084	6.74485	3.27818	4.44124	4.16145	9.09931
ENSG00000115295	CLIP4	gene	ENSG00000115295.19	1.12402	0.229154	0.8777	5.58288	8.00533	5.93985	7.94425	7.8336	5.24746	5.35449	7.04467	7.73418	5.19056	11.3778	7.79874	6.76538	7.35262	6.31124	7.2734
ENSG00000198585	NUDT16	gene	ENSG00000198585.11	1.14695	0.229294	0.8777	2.10937	4.35875	6.26681	2.73446	3.40853	3.72158	2.9954	3.08991	2.35103	2.15087	2.54382	2.1645	2.47942	4.37473	4.25171	2.72136
ENSG00000164654	MIOS	gene	ENSG00000164654.15	1.10234	0.229294	0.8777	4.3029	6.47221	5.36662	6.07921	4.17903	7.33434	5.71375	6.30567	4.27669	5.46791	7.35432	6.53873	5.30011	7.23262	5.98976	6.22323
ENSG00000147403	RPL10	gene	ENSG00000147403.16	0.918039	0.229474	0.8777	109.831	100.292	157.362	98.2394	117.539	106.696	123.154	136.466	119.594	90.172	104.732	112.397	119.937	86.8367	103.717	126.089
ENSG00000197226	TBC1D9B	gene	ENSG00000197226.12	1.05767	0.229578	0.8777	4.55662	4.11822	6.12128	3.5568	4.03095	4.25115	4.47433	3.80921	4.25089	2.9111	3.80557	3.88337	4.23136	4.8142	4.29533	4.57624
ENSG00000169249	ZRSR2	gene	ENSG00000169249.12	1.19463	0.229583	0.8777	5.00183	5.82228	11.6123	5.61538	4.91434	4.35242	3.4272	3.66121	3.45746	6.96151	7.1457	6.94472	5.428	6.65485	4.51589	3.78899
ENSG00000274428		gene	ENSG00000274428.1	1.2559	0.2296	0.8777	2.36873	2.75233	6.54229	3.51732	1.1379	3.00593	1.84254	0.907913	2.10204	2.72604	5.55827	3.32026	2.99495	1.68208	2.23212	1.84321
ENSG00000198055	GRK6	gene	ENSG00000198055.10	0.867418	0.229622	0.8777	7.727	11.7419	12.9232	10.4228	13.3781	15.2896	16.8204	12.9107	11.0234	5.36877	10.9868	10.0289	11.8907	9.98665	13.0216	8.70423
[truncated: 5,834 more rows]
