# Supplementary material for: Boosting NAD+ blunts TLR4-induced type I IFN in control and systemic lupus erythematosus monocytes
Source: J Clin Invest. 2022 Mar 1;132(5):e139828. doi: 10.1172/JCI139828 (PMC8884917; doi:10.1172/JCI139828)
Supplement: Supplemental table 5 [file jci-132-139828-s091.xlsx]

## Sheet: Sheet1
Supplemental Table 5. Overlapping genes that are upregulated in SLE monocytes.
ensembl_gene_id_version	entrezgene_id	external_gene_name	ensembl_gene_id	logFC	AveExpr	t	P.Value	adj.P.Val	B	HC1	HC2	HC3	SLE1	SLE2	SLE3
ENSG00000107201.10	23586	DDX58	ENSG00000107201	1.85311	4.05812	2.64226	0.0307446	0.997069	-4.27245	4.23655	2.59892	2.57735	3.89851	6.1946	4.84278
ENSG00000179388.9	1960	EGR3	ENSG00000179388	1.56002	7.04108	4.04791	0.00404425	0.997069	-3.88265	5.95598	6.05186	6.79112	7.11789	8.22047	8.10914
ENSG00000167083.7	2793	GNGT2	ENSG00000167083	1.56503	1.89297	2.68221	0.0289352	0.997069	-4.36821	2.28902	1.11705	-0.107153	2.36009	3.03606	2.66273
ENSG00000126709.15	2537	IFI6	ENSG00000126709	3.17755	7.47379	6.49956	0.000227264	0.72238	-3.62575	6.89142	5.03276	5.73295	9.48734	9.2076	8.49067
ENSG00000119917.14	3437	IFIT3	ENSG00000119917	2.21241	5.23045	3.20011	0.0133513	0.997069	-4.11131	4.97908	3.0184	4.44011	5.18971	7.4407	6.31472
ENSG00000152778.9	24138	IFIT5	ENSG00000152778	1.51351	3.31571	4.53092	0.00214572	0.997069	-4.09216	2.39273	2.75626	2.53395	3.89851	4.47468	3.83811
ENSG00000185201.16	10581	IFITM2	ENSG00000185201	1.19461	7.85002	4.29038	0.00292938	0.997069	-3.81926	7.68538	6.9598	7.11294	8.60608	8.52068	8.21522
ENSG00000110079.18	51338	MS4A4A	ENSG00000110079	1.7433	2.93228	2.42462	0.0428516	0.997069	-4.36227	3.59834	0.902926	1.72935	2.8399	4.14115	4.38199
ENSG00000173193.15	54625	PARP14	ENSG00000173193	1.65019	8.47506	3.98187	0.00442224	0.997069	-3.8444	7.92802	7.1984	7.83954	8.4884	9.95722	9.43876
ENSG00000134321.12	91543	RSAD2	ENSG00000134321	2.81597	3.92553	2.74578	0.0262791	0.997069	-4.27333	4.11545	1.59297	1.87557	3.50472	6.91422	5.55025
ENSG00000132274.16	10346	TRIM22	ENSG00000132274	1.12535	8.63491	3.59844	0.00752329	0.997069	-3.9082	8.51879	7.94045	7.7588	8.80844	9.60014	9.18284
ENSG00000156587.16	9246	UBE2L6	ENSG00000156587	1.47419	6.27616	2.60765	0.0324059	0.997069	-4.18623	6.54915	5.16496	4.89927	6.24057	7.96063	6.84239
ENSG00000132530.17	54739	XAF1	ENSG00000132530	2.08779	4.90176	2.76784	0.0254176	0.997069	-4.20839	5.23073	3.03605	3.31431	4.93356	7.24288	5.65302
