# Supplementary material for: Boosting NAD+ blunts TLR4-induced type I IFN in control and systemic lupus erythematosus monocytes
Source: J Clin Invest. 2022 Mar 1;132(5):e139828. doi: 10.1172/JCI139828 (PMC8884917; doi:10.1172/JCI139828)
Supplement: Supplemental table 6 [file jci-132-139828-s092.xlsx]

## Sheet: SLE_DEgenes_Refed1NR_Refed1_mon
	Supplemental Table 6. Overlapping genes that are downregulated in LPS-activated monocytes with NR administration in vivo.
ensembl_gene_id	hgnc_symbol	feature	ensembl_gene_id	fc_vs._placebo	pval	qval	fc_vs._NR	ensembl_gene_id_version
ENSG00000107201	DDX58	gene	ENSG00000107201.9	1.53416	0.0272141	0.8777	0.651823	ENSG00000107201.10
ENSG00000110079	MS4A4A	gene	ENSG00000110079.16	1.57304	0.00491449	0.8777	0.635713	ENSG00000110079.18
ENSG00000119917	IFIT3	gene	ENSG00000119917.13	1.73643	0.0387644	0.8777	0.575895	ENSG00000119917.14
ENSG00000126709	IFI6	gene	ENSG00000126709.14	1.86234	0.0293933	0.8777	0.536958	ENSG00000126709.15
ENSG00000132274	TRIM22	gene	ENSG00000132274.15	1.38603	0.0345733	0.8777	0.721483	ENSG00000132274.16
ENSG00000132530	XAF1	gene	ENSG00000132530.16	2.38386	0.0216766	0.8777	0.419488	ENSG00000132530.17
ENSG00000134321	RSAD2	gene	ENSG00000134321.11	2.04994	0.0340636	0.8777	0.48782	ENSG00000134321.12
ENSG00000152778	IFIT5	gene	ENSG00000152778.8	1.35018	0.0322916	0.8777	0.740643	ENSG00000152778.9
ENSG00000156587	UBE2L6	gene	ENSG00000156587.15	1.58786	0.0290584	0.8777	0.62978	ENSG00000156587.16
ENSG00000167083	GNGT2	gene	ENSG00000167083.6	1.23908	0.0179915	0.8777	0.80705	ENSG00000167083.7
ENSG00000173193	PARP14	gene	ENSG00000173193.13	1.59627	0.024338	0.8777	0.626462	ENSG00000173193.15
ENSG00000179388	EGR3	gene	ENSG00000179388.8	1.5189	0.0402995	0.8777	0.65837	ENSG00000179388.9
ENSG00000185885	IFITM1	gene	ENSG00000185885.15	2.6524	0.0347104	0.8777	0.377018	ENSG00000185885.16
