# Supplementary material for: Boosting NAD+ blunts TLR4-induced type I IFN in control and systemic lupus erythematosus monocytes
Source: J Clin Invest. 2022 Mar 1;132(5):e139828. doi: 10.1172/JCI139828 (PMC8884917; doi:10.1172/JCI139828)
Supplement: Supplemental table 8 [file jci-132-139828-s093.xlsx]

## Sheet: Sheet1
Supplemental Table 8. Characteristics and therapy being administered in Systemic Lupus Erythematosus patients enrolled in the study.						Medications *
Obs	ID	Age	Gender	Race/Ethnicity	SLEDAI Scores	HCQ [mg/day]	Prednisone [mg/day]	AZA [mg/day]	MTX [mg/week]	MMF [mg/day]	Other medications
1	SLE01	39y	F	Hispanic	4	400	5	No	No	2000	Lisinopril 5 mg daily; Naproxen 220 mg twice a day as needed
2	SLE02	60y	F	African American	0	No	No	No	No	No	Losartan 25 milligrams every day; Amlodipine 10 milligrams every day
3	SLE03	59y	F	Hispanic	6	400	5	No	No	No	Leflunomide 20mg daily; Protonix 40mg 1 tablet by mouth daily
4	SLE04	43y	F	Hispanic	0	No	9	No	No	No	Losartan Potassium 25Mg. Take 3 pills once daily 100 Mg. total; Amlodipine 5Mg. Take 2 pills once daily 10Mg. total.
5	SLE05	52y	F	Hispanic	4	400	2.5	No	No	3000	Lisinopril 40 mg daily; Nifedipine ER 30 mg daily
6	SLE06	58y	F	Hispanic	0	400	10	No	25	No	Alendronate 70 mg weekly
7	SLE08	49y	F	African American	5	400	10	No	No	2000	Lisinopril 20mg twice a day
8	SLE10	47y	F	Hispanic	26	300	10	No	No	No
9	SLE11	56y	F	Asian	2	300	5	150	No	No
10	SLE12	38y	F	Hispanic	4	No	5	No	No	2500	Amlodipine 10 mg a day; Losartan 75 mg once daily
11	SLE13	31y	F	Caucasian	2	400	7.5	No	No	2000	Lisinopril 10 mg daily
12	SLE14	54y	F	Hispanic	2	200	No	125	No	No	Losartan 50 mg daily,
13	SLE15	39y	F	Hispanic	6	400	6	150	No	No	Warfarin 10 mg daily with additional 2 mg on Mondays/Wednesdays/Fridays
14	SLE16	60y	F	Hispanic	0	300	No	No	No	1000	Lisinopril 2.5 mg daily; Warfarin managed by outside provider, currently on 6 mg daily with additional 3 mg on Mon. and Wed.
15	SLE17	47y	F	Hispanic	4	200	5	No	No	2000	Belimumab injectable 200 mg weekly on Fridays; Lisinopril 5 mg daily
16	SLE18	39y	F	African American	2	400	5	No	No	3000	Lisinopril 40 mg daily; Nifedipine 90 mg daily + 30mg PRN
17	SLE20	49y	F	Hispanic	6	No	3	No	400	No	Tocilizumab 162mg, 1 injection subcutaneously every 14 days
18	SLE21	45y	F	Asian	0	200	No	No	No	No	Lisinopril 5mg daily; Hizentra 25 mL subcutaneous every week on Sunday
19	SLE22	34y	F	Hispanic	8	200	15	No	No	No	Amlodipine 2.5mg 1 tablet by mouth once daily
20	SLE23	48y	F	Hispanic	2	300	No	No	10	No	Lisinopril 2.5 milligrams every day.
21	SLE24	41y	F	African American	3	400	10	No	No	2000
22	SLE25	35y	F	Hispanic	4	400	5	No	No	2000	Amlodipine 10mg daily
23	SLE26	28y	F	Hispanic	2	400	5	No	No	3000
24	SLE27	70y	F	African American	0	200	No	125	No	No	Amlodipine, 5 mg daily; Lisinopril, 20 mg daily.
25	SLE28	48y	F	Hispanic	0	400	5	No	No	No	Omeprazole 20 milligrams every day
26	SLE29	35y	F	Hispanic	2	300	5	100	No	No
27	SLE30	45y	F	African American	2	400	No	No	No	No
28	SLE31	38y	F	Hispanic	2	No	5	No	No	2000	Lisinopril 5mg every day.
29	SLE32	61y	F	African American	0	400	No	No	No	No	Losartan, 100 mg daily; Nifedipine, 90 mg daily.
30	SLE33	47y	F	Hispanic	4	400	No	No	No	3000	Gemfibrozil 600mg 2 times a day PO
31	SLE34	54y	F	Hispanic	6	400	2.5	NO	NO	3000	Lisinopril 40 mg; NIFEdipine Extended Release 30 mg by mouth once daily - Stopped by PCP last week and replaced with HCTZ 25mg
32	SLE35	72y	F	African American	2	200	NO	125	NO	NO	Amlodipine, 5 mg daily; Lisinopril, 20 mg daily.
33	SLE36	59y	F	Caucasian	2	NO	5	NO	NO	2500	Fosamax 70mg weekly
34	SLE37	48y	F	Hispanic	0	300	NO	NO	NO	1500	Lisinopril 5 milligrams every day for proteinuria; Levothyroxine 75 mcg every day.
35	SLE38	48y	F	Hispanic	10	400	10	NO	25	NO	Acyclovir 400mg daily for prophylaxis; Vanicream SFP 35 twice daily as needed for sun protectio
36	SLE39	38y	F	Hispanic	6	400	5	NO	NO	NO	Myfortic 360 mg 2 x 2 daily; Coumadin 5 mg daily; Atorvastatin 40 mg daily; Toprol XL 25 mg daily; Levothyroxine 150 mcg daily; Pentoxifylline 400 tid
37	SLE40	37y	F	Hispanic	4	NO	8	150	NO	NO	Ursodiol 600 mg twice daily; Alendronate 70 mg weekly on Fridays
38	SLE41	59y	F	Hispanic	2	400	5	NO	NO	NO	Protonix 40 mg daily started 11/22/2017; Amlodipine 5mg daily; Sertraline 50mg daily; Hydroxyzine 50mg nightly; Trazodone 100mg night
39	SLE42	63y	F	African American	2	400	5	100	NO	NO	Prilosec 20mg daily; Metformin 1 gram BID; Synthroid 75 mcg daily; Losartan/HCTZ 50 /12.5 mg PO daily
40	SLE43	34y	F	Hispanic	10	285	10	NO	25	NO	Omeprazole 20 mg daily
41	SLE44	41y	F	African American	2	400	5	NO	NO	3000	Lisinopril 40 mg daily; Nifedipine 90 mg daily + 30mg PRN
42	SLE45	62y	F	Hispanic	0	NO	NO	NO	NO	2000	Lisinopril BID; Atorvastatin 20mg daily
43	SLE46	54y	M	African American	0	400	8	NO	NO	NO	Lisinopril 10mg daily; Tofacitinib 11mg daily
44	SLE47	36y	F	Hispanic	8	400	15	NO	NO	2000	belimumab 200 mg SC weekly; Eliquis 5 mg twice daily; lisinopril 10 daily.
45	SLE48	63y	F	African American	2	400	NO	NO	NO	NO	Losartan, 100 mg daily; Furosemide, 80 mg daily; Nifedipine, 90 mg daily; Propranolol, 150 mg daily; Metformin, 1500 mg daily; Ranitidine, 150 mg daily.
46	SLE49	56y	F	Hispanic	4	250	10	NO	NO	NO	Belimumab SQ 200 mg weekly; Losartan 50 mg daily
47	SLE50	39y	F	African American	0	200	NO	NO	NO	NO	Lamictal 200 milligrams twice a day for history of convulsions.
48	SLE51	39y	M	Hispanic	0	300	5	NO	NO	2500	Losartan 50mg twice daily; Spironolactone 40mg daily; Keppra 500mg twice daily levisentan
49	SLE52	58y	F	Hispanic	2	400	5	NO	20	NO
50	SLE53	41y	F	Hispanic	0	400	5	NO	NO	2000	Lisinopril 30mg every day
51	SLE54	58y	F	Asian	2	250	5	150	NO	NO
52	SLE55	57y	F	Asian	6	400	NO	NO	NO	NO
53	SLE56	53y	F	Hispanic	0	400	15	NO	NO	2500	Alendronate 70mg weekly; Losartan 25mg daily ;
54	SLE57	24y	F	Asian	4	200	7.5	NO	NO	NO	Tacrolimus 2 mg in the PM; lansoprazole 30 mg daily; alendronate 35 mg weekly; losartan 12.5 mg daily
55	SLE58	38y	M	Hispanic	6	400	40	NO	NO	3000	Lipitor 40 mg daily; Pantoprazole 40 mg daily
56	SLE59	45y	F	African American	0	200	NO	NO	NO	NO	Amlodipine 2.5mg daily (new medication)
57	SLE60	68y	F	Caucasian	0	NO	NO	NO	NO	NO	Amlodipine 5mg daily; Losartan 25mg daily\Chlorthalidone 25mg daily; Sodium Bicarbonate 650mg three times a day; Levothyroxine 170mcg daily
58	SLE61	36y	F	Asian	0	NO	10	NO	NO	NO	Tacro 1mg in the AM and 0.5mg in the PM
59	SLE62	61y	F	Hispanic	0	300	5	NO	NO	NO	Leflunomide 20mg daily; Protonix 40mg 1 tablet by mouth daily;
60	SLE63	39y	F	Hispanic	8	200	7.5	NO	NO	2000	Rituximab (09/2018 and 06/2019 and 02/2020)
											* Immunosuppressive medication abbreviations:
											HCQ - hydroxychloroquine
											AZA - azathioprine
											MTX - methotrexate
											MMF - mycophenolate mofetil
